# Supplementary material for: Modeling and analysis of Hi-C data by HiSIF identifies characteristic promoter-distal loops
Source: Genome Med. 2020 Aug 12;12:69. doi: 10.1186/s13073-020-00769-8 (PMC7425017; doi:10.1186/s13073-020-00769-8)
Supplement: Supplementary file 2 — Additional file 2. Significant interacting fragments called by HiSIF in GM12878 cells Replicate 1. [file 13073_2020_769_MOESM2_ESM.xlsx]

## Sheet: Rep1
Additional file 2. GM12878 Replicate1 HiSIF
chr1	start1	end1	chr2	start2	end2	FDR
chr1	758549	768549	chr1	768283	778283	0.0524679
chr1	774226	784226	chr1	779842	789842	0.0417188
chr1	774226	784226	chr1	780714	790714	0.0635423
chr1	778969	788969	chr1	785935	795935	0.0199224
chr1	786859	796859	chr1	773865	783865	0.0635423
chr1	788955	798955	chr1	778687	788687	0.0792969
chr1	794792	804792	chr1	789429	799429	0.0524679
chr1	809214	819214	chr1	819123	829123	0.0106174
chr1	814967	824967	chr1	823727	833727	0.0792969
chr1	816973	826973	chr1	811779	821779	0.0199224
chr1	816973	826973	chr1	813086	823086	0.0199224
chr1	828466	838466	chr1	818200	828200	0.0635423
chr1	832232	842232	chr1	829127	839127	0.0199224
chr1	834555	844555	chr1	826136	836136	0.0524679
chr1	837152	847152	chr1	846525	856525	0
chr1	837063	847063	chr1	859317	869317	0.0635423
chr1	841225	851225	chr1	856810	866810	0.0792969
chr1	842711	852711	chr1	857177	867177	0.0635423
chr1	842821	852821	chr1	837063	847063	0.0635423
chr1	843236	853236	chr1	837063	847063	0.0524679
chr1	843691	853691	chr1	837063	847063	0.00684778
chr1	843550	853550	chr1	847573	857573	0.0792969
chr1	843236	853236	chr1	869499	879499	0.0792969
chr1	843764	853764	chr1	857177	867177	0.00684778
chr1	847445	857445	chr1	856810	866810	0.0635423
chr1	848412	858412	chr1	843236	853236	0.0792969
chr1	849886	859886	chr1	843018	853018	0.0106174
chr1	850684	860684	chr1	844629	854629	0
chr1	849113	859113	chr1	854112	864112	0.0524679
chr1	852326	862326	chr1	837063	847063	0.00684778
chr1	852326	862326	chr1	844629	854629	0.0524679
chr1	853552	863552	chr1	848412	858412	0.0106174
chr1	854112	864112	chr1	850684	860684	0.0792969
chr1	857511	867511	chr1	850684	860684	0.0417188
chr1	858014	868014	chr1	844629	854629	0.0635423
chr1	857314	867314	chr1	849911	859911	0
chr1	856810	866810	chr1	866331	876331	0.0417188
chr1	861263	871263	chr1	849886	859886	0.0524679
chr1	859317	869317	chr1	887607	897607	0.0106174
chr1	863292	873292	chr1	857511	867511	0
chr1	868711	878711	chr1	864141	874141	0.00684778
chr1	871941	881941	chr1	856810	866810	0.0792969
chr1	873716	883716	chr1	876816	886816	0.0792969
chr1	873716	883716	chr1	886396	896396	0.0199224
chr1	874641	884641	chr1	857511	867511	0.0524679
chr1	875342	885342	chr1	887136	897136	0.0792969
chr1	877610	887610	chr1	883219	893219	0.0417188
chr1	878581	888581	chr1	884349	894349	0.0635423
chr1	878581	888581	chr1	887607	897607	0.0524679
chr1	879989	889989	chr1	856810	866810	0.0524679
chr1	879791	889791	chr1	875802	885802	0.0199224
chr1	881681	891681	chr1	875557	885557	0
chr1	879989	889989	chr1	887607	897607	0
chr1	879989	889989	chr1	873716	883716	0.0792969
chr1	881325	891325	chr1	888122	898122	0.012885
chr1	881681	891681	chr1	877306	887306	0
chr1	884225	894225	chr1	873006	883006	0.0792969
chr1	884889	894889	chr1	879989	889989	0.0635423
chr1	884889	894889	chr1	874641	884641	0.0792969
chr1	885578	895578	chr1	878008	888008	0
chr1	887000	897000	chr1	881681	891681	0
chr1	885578	895578	chr1	879989	889989	0
chr1	886396	896396	chr1	892641	902641	0
chr1	887000	897000	chr1	874641	884641	0.0524679
chr1	888561	898561	chr1	893724	903724	0.012885
chr1	889666	899666	chr1	876257	886257	0.0792969
chr1	889666	899666	chr1	885578	895578	0.0635423
chr1	892015	902015	chr1	906191	916191	0.0635423
chr1	892641	902641	chr1	899214	909214	0.0524679
chr1	893082	903082	chr1	884889	894889	0.0524679
chr1	898270	908270	chr1	904856	914856	0
chr1	895899	905899	chr1	888122	898122	0.0524679
chr1	895005	905005	chr1	884349	894349	0.0792969
chr1	900345	910345	chr1	904856	914856	0.0383658
chr1	900345	910345	chr1	887607	897607	0
chr1	905471	915471	chr1	898270	908270	0
chr1	903026	913026	chr1	898270	908270	0.012885
chr1	905471	915471	chr1	900345	910345	0.012885
chr1	906191	916191	chr1	933972	943972	0.0417188
chr1	905471	915471	chr1	901970	911970	0.0106174
chr1	906191	916191	chr1	901970	911970	0.0792969
chr1	910693	920693	chr1	905471	915471	0.0635423
chr1	910693	920693	chr1	923816	933816	0.0792969
chr1	916108	926108	chr1	879989	889989	0.0524679
chr1	918346	928346	chr1	934933	944933	0.0792969
chr1	918433	928433	chr1	912584	922584	0
chr1	925251	935251	chr1	935765	945765	0.0792969
chr1	933972	943972	chr1	938852	948852	0
chr1	933972	943972	chr1	925673	935673	0.0524679
chr1	933972	943972	chr1	937442	947442	0.0635423
chr1	933972	943972	chr1	940610	950610	0.0524679
chr1	933972	943972	chr1	942179	952179	0
chr1	937126	947126	chr1	942943	952943	0
chr1	934831	944831	chr1	954562	964562	0.0417188
chr1	934831	944831	chr1	949804	959804	0.0524679
chr1	935540	945540	chr1	920891	930891	0.0635423
chr1	933972	943972	chr1	923816	933816	0
chr1	934831	944831	chr1	940046	950046	0.0199224
chr1	934831	944831	chr1	945966	955966	0.0792969
chr1	933972	943972	chr1	949041	959041	0
chr1	936518	946518	chr1	941510	951510	0
chr1	937600	947600	chr1	933972	943972	0.0792969
chr1	938852	948852	chr1	933396	943396	0
chr1	938852	948852	chr1	942179	952179	0.0635423
chr1	939644	949644	chr1	936325	946325	0.0635423
chr1	940370	950370	chr1	934831	944831	0.0199224
chr1	942179	952179	chr1	934831	944831	0
chr1	942179	952179	chr1	937126	947126	0
chr1	942179	952179	chr1	948035	958035	0.0635423
chr1	943868	953868	chr1	933972	943972	0.012885
chr1	944038	954038	chr1	935663	945663	0
chr1	943492	953492	chr1	938852	948852	0.0524679
chr1	944288	954288	chr1	949511	959511	0.0635423
chr1	944288	954288	chr1	954562	964562	0.00684778
chr1	944288	954288	chr1	949041	959041	0.0524679
chr1	944288	954288	chr1	937126	947126	0.0635423
chr1	944987	954987	chr1	949041	959041	0
chr1	945544	955544	chr1	933972	943972	0.0106174
chr1	945544	955544	chr1	942179	952179	0.0524679
chr1	945966	955966	chr1	949041	959041	0.0792969
chr1	949041	959041	chr1	954562	964562	0
chr1	948035	958035	chr1	936325	946325	0
chr1	948035	958035	chr1	944288	954288	0.0199224
chr1	948434	958434	chr1	944038	954038	0.0524679
chr1	948434	958434	chr1	954361	964361	0.0383658
chr1	948035	958035	chr1	993931	1003931	0.0792969
chr1	949804	959804	chr1	942179	952179	0.0792969
chr1	949511	959511	chr1	945544	955544	0.0524679
chr1	952276	962276	chr1	947379	957379	0.0199224
chr1	953352	963352	chr1	948035	958035	0
chr1	953352	963352	chr1	949041	959041	0.0792969
chr1	954562	964562	chr1	933972	943972	0.0199224
chr1	953816	963816	chr1	933972	943972	0.00684778
chr1	954562	964562	chr1	942179	952179	0.0199224
chr1	955922	965922	chr1	962756	972756	0.0635423
chr1	962756	972756	chr1	953816	963816	0.00684778
chr1	964659	974659	chr1	957042	967042	0.0524679
chr1	966363	976363	chr1	969784	979784	0.0271156
chr1	966363	976363	chr1	969090	979090	0.0199224
chr1	967452	977452	chr1	962689	972689	0.0792969
chr1	968973	978973	chr1	954361	964361	0
chr1	968973	978973	chr1	986703	996703	0.0792969
chr1	972879	982879	chr1	981468	991468	0.0199224
chr1	969090	979090	chr1	987045	997045	0.0635423
chr1	978569	988569	chr1	985238	995238	0.0792969
chr1	981468	991468	chr1	969090	979090	0.0635423
chr1	981468	991468	chr1	987759	997759	0
chr1	982961	992961	chr1	989781	999781	0.0383658
chr1	982036	992036	chr1	993695	1003695	0.0792969
chr1	982961	992961	chr1	974843	984843	0.00684778
chr1	986001	996001	chr1	993287	1003287	0
chr1	987045	997045	chr1	967715	977715	0.00684778
chr1	987045	997045	chr1	978569	988569	0.0417188
chr1	987045	997045	chr1	990850	1000850	0
chr1	984240	994240	chr1	993931	1003931	0.0417188
chr1	986703	996703	chr1	1001970	1011970	0.00684778
chr1	986282	996282	chr1	942179	952179	0.0792969
chr1	987045	997045	chr1	968440	978440	0.0524679
chr1	987045	997045	chr1	981468	991468	0
chr1	986001	996001	chr1	1001970	1011970	0.0635423
chr1	987045	997045	chr1	982961	992961	0.0635423
chr1	988003	998003	chr1	982961	992961	0.0524679
chr1	989781	999781	chr1	965844	975844	0.0792969
chr1	989781	999781	chr1	985238	995238	0.012885
chr1	989781	999781	chr1	984240	994240	0.0635423
chr1	988549	998549	chr1	993931	1003931	0.0524679
chr1	989781	999781	chr1	1002511	1012511	0.0635423
chr1	991161	1001161	chr1	986282	996282	0
chr1	991803	1001803	chr1	986001	996001	0.0635423
chr1	992941	1002941	chr1	987759	997759	0.0792969
chr1	992297	1002297	chr1	988549	998549	0.0524679
chr1	993931	1003931	chr1	989781	999781	0.0271156
chr1	995969	1005969	chr1	1001436	1011436	0.0792969
chr1	993931	1003931	chr1	983833	993833	0
chr1	995219	1005219	chr1	1001436	1011436	0.0524679
chr1	997041	1007041	chr1	986703	996703	0.0524679
chr1	996518	1006518	chr1	992297	1002297	0.0792969
chr1	997895	1007895	chr1	1002752	1012752	0.0106174
chr1	1000260	1010260	chr1	993931	1003931	0.012885
chr1	1002211	1012211	chr1	1021247	1031247	0.0417188
chr1	1001436	1011436	chr1	1020913	1030913	0
chr1	1016209	1026209	chr1	1003772	1013772	0.0635423
chr1	1016209	1026209	chr1	1020913	1030913	0.0383658
chr1	1019816	1029816	chr1	1003287	1013287	0
chr1	1019030	1029030	chr1	1030841	1040841	0.0524679
chr1	1020913	1030913	chr1	1033854	1043854	0.0635423
chr1	1020913	1030913	chr1	1036272	1046272	0.0635423
chr1	1023553	1033553	chr1	1016209	1026209	0.00684778
chr1	1031748	1041748	chr1	1023553	1033553	0.00684778
chr1	1037233	1047233	chr1	1030312	1040312	0.0417188
chr1	1042079	1052079	chr1	1034958	1044958	0.0792969
chr1	1044663	1054663	chr1	1041524	1051524	0.0199224
chr1	1049791	1059791	chr1	1056192	1066192	0.0106174
chr1	1048695	1058695	chr1	1073022	1083022	0.0524679
chr1	1061691	1071691	chr1	1073699	1083699	0.00684778
chr1	1067450	1077450	chr1	1063439	1073439	0.0635423
chr1	1067141	1077141	chr1	1080192	1090192	0.0635423
chr1	1073699	1083699	chr1	1068265	1078265	0.0635423
chr1	1077641	1087641	chr1	1081405	1091405	0.0417188
chr1	1077825	1087825	chr1	1073154	1083154	0.0792969
chr1	1078497	1088497	chr1	1072452	1082452	0.0635423
chr1	1079026	1089026	chr1	1084423	1094423	0.0635423
chr1	1081109	1091109	chr1	1049791	1059791	0.0792969
chr1	1082611	1092611	chr1	1077825	1087825	0.0417188
chr1	1084526	1094526	chr1	1079137	1089137	0.0635423
chr1	1084526	1094526	chr1	1077825	1087825	0.0524679
chr1	1086610	1096610	chr1	1072976	1082976	0.0792969
chr1	1085636	1095636	chr1	1077825	1087825	0.0417188
chr1	1086610	1096610	chr1	1076599	1086599	0.00684778
chr1	1086610	1096610	chr1	1079137	1089137	0.0106174
chr1	1086610	1096610	chr1	1080053	1090053	0.012885
chr1	1087309	1097309	chr1	1083999	1093999	0.0792969
chr1	1091564	1101564	chr1	1101798	1111798	0.0635423
chr1	1102307	1112307	chr1	1094696	1104696	0.0792969
chr1	1104770	1114770	chr1	1108405	1118405	0.0635423
chr1	1104510	1114510	chr1	1108493	1118493	0
chr1	1106843	1116843	chr1	1115672	1125672	0.0792969
chr1	1108405	1118405	chr1	1102809	1112809	0
chr1	1108405	1118405	chr1	1115672	1125672	0.0524679
chr1	1108405	1118405	chr1	1103613	1113613	0.0792969
chr1	1109423	1119423	chr1	1102880	1112880	0.0417188
chr1	1110690	1120690	chr1	1116847	1126847	0.0417188
chr1	1114647	1124647	chr1	1108405	1118405	0.0792969
chr1	1116029	1126029	chr1	1128922	1138922	0.0417188
chr1	1121864	1131864	chr1	1114267	1124267	0.0792969
chr1	1122060	1132060	chr1	1125387	1135387	0.0792969
chr1	1122440	1132440	chr1	1130562	1140562	0
chr1	1122060	1132060	chr1	1116029	1126029	0.0524679
chr1	1123078	1133078	chr1	1127838	1137838	0.0635423
chr1	1124806	1134806	chr1	1114647	1124647	0.0635423
chr1	1128922	1138922	chr1	1122440	1132440	0.0792969
chr1	1128083	1138083	chr1	1139125	1149125	0.012885
chr1	1128922	1138922	chr1	1183078	1193078	0.0792969
chr1	1137416	1147416	chr1	1143476	1153476	0.0383658
chr1	1136882	1146882	chr1	1140693	1150693	0
chr1	1137918	1147918	chr1	1088173	1098173	0.0635423
chr1	1136882	1146882	chr1	1130562	1140562	0.0792969
chr1	1137416	1147416	chr1	1108405	1118405	0.0524679
chr1	1137918	1147918	chr1	1126377	1136377	0.0199224
chr1	1137918	1147918	chr1	1156679	1166679	0
chr1	1140693	1150693	chr1	1129565	1139565	0.0792969
chr1	1140693	1150693	chr1	1137416	1147416	0
chr1	1143476	1153476	chr1	1148172	1158172	0.0199224
chr1	1143476	1153476	chr1	1151718	1161718	0
chr1	1148172	1158172	chr1	1154614	1164614	0.0199224
chr1	1141445	1151445	chr1	1160595	1170595	0.0524679
chr1	1143476	1153476	chr1	1138749	1148749	0.0635423
chr1	1148486	1158486	chr1	1146513	1156513	0
chr1	1148486	1158486	chr1	1160595	1170595	0.00684778
chr1	1148172	1158172	chr1	1164398	1174398	0.0792969
chr1	1151189	1161189	chr1	1138749	1148749	0.0792969
chr1	1151020	1161020	chr1	1157432	1167432	0.0524679
chr1	1151718	1161718	chr1	1137416	1147416	0.0199224
chr1	1151718	1161718	chr1	1138749	1148749	0.0792969
chr1	1151718	1161718	chr1	1159219	1169219	0.00684778
chr1	1154987	1164987	chr1	1159631	1169631	0
chr1	1154614	1164614	chr1	1161306	1171306	0.0524679
chr1	1157130	1167130	chr1	1140530	1150530	0.0792969
chr1	1156377	1166377	chr1	1160254	1170254	0.0635423
chr1	1160595	1170595	chr1	1165283	1175283	0
chr1	1160595	1170595	chr1	1171496	1181496	0.0792969
chr1	1160595	1170595	chr1	1181504	1191504	0.00684778
chr1	1160595	1170595	chr1	1152110	1162110	0.0524679
chr1	1161849	1171849	chr1	1156679	1166679	0
chr1	1160595	1170595	chr1	1154614	1164614	0.0417188
chr1	1160595	1170595	chr1	1165766	1175766	0.0524679
chr1	1161756	1171756	chr1	1155462	1165462	0.0199224
chr1	1161849	1171849	chr1	1148970	1158970	0.0792969
chr1	1164398	1174398	chr1	1155551	1165551	0
chr1	1165766	1175766	chr1	1155551	1165551	0
chr1	1164398	1174398	chr1	1159631	1169631	0
chr1	1165888	1175888	chr1	1160458	1170458	0
chr1	1164398	1174398	chr1	1161306	1171306	0.0792969
chr1	1164398	1174398	chr1	1167873	1177873	0
chr1	1167110	1177110	chr1	1170679	1180679	0
chr1	1165766	1175766	chr1	1180668	1190668	0
chr1	1165766	1175766	chr1	1151718	1161718	0.0524679
chr1	1166430	1176430	chr1	1170679	1180679	0
chr1	1170166	1180166	chr1	1165474	1175474	0
chr1	1169932	1179932	chr1	1165474	1175474	0.0106174
chr1	1169743	1179743	chr1	1178112	1188112	0.0792969
chr1	1180668	1190668	chr1	1081109	1091109	0.00684778
chr1	1179288	1189288	chr1	1164398	1174398	0.0271156
chr1	1178112	1188112	chr1	1167110	1177110	0.0524679
chr1	1179288	1189288	chr1	1170679	1180679	0
chr1	1179288	1189288	chr1	1172275	1182275	0.0635423
chr1	1179288	1189288	chr1	1183724	1193724	0.00684778
chr1	1178112	1188112	chr1	1187949	1197949	0
chr1	1181504	1191504	chr1	1199324	1209324	0.012885
chr1	1180668	1190668	chr1	1165283	1175283	0.0524679
chr1	1180668	1190668	chr1	1184233	1194233	0.0635423
chr1	1180966	1190966	chr1	1189510	1199510	0.0792969
chr1	1180668	1190668	chr1	1193597	1203597	0.0635423
chr1	1181504	1191504	chr1	1200893	1210893	0.00684778
chr1	1183200	1193200	chr1	1159293	1169293	0.0524679
chr1	1183078	1193078	chr1	1178112	1188112	0.0199224
chr1	1183078	1193078	chr1	1190508	1200508	0.0524679
chr1	1183078	1193078	chr1	1203492	1213492	0.0635423
chr1	1183078	1193078	chr1	1049791	1059791	0.0635423
chr1	1183268	1193268	chr1	1187544	1197544	0.0635423
chr1	1183078	1193078	chr1	1192666	1202666	0.0635423
chr1	1184233	1194233	chr1	1190508	1200508	0.0417188
chr1	1184233	1194233	chr1	1201891	1211891	0.0792969
chr1	1185944	1195944	chr1	1180668	1190668	0.0792969
chr1	1187334	1197334	chr1	1183078	1193078	0.0106174
chr1	1187949	1197949	chr1	1183078	1193078	0
chr1	1191349	1201349	chr1	1180668	1190668	0.0635423
chr1	1191349	1201349	chr1	1181504	1191504	0.0792969
chr1	1191349	1201349	chr1	1183078	1193078	0.0106174
chr1	1191349	1201349	chr1	1182554	1192554	0.0792969
chr1	1193597	1203597	chr1	1165283	1175283	0.0792969
chr1	1193156	1203156	chr1	1183078	1193078	0
chr1	1195246	1205246	chr1	1180668	1190668	0.00684778
chr1	1195246	1205246	chr1	1189358	1199358	0.00684778
chr1	1196504	1206504	chr1	1203492	1213492	0.0792969
chr1	1199324	1209324	chr1	1193597	1203597	0.0524679
chr1	1199450	1209450	chr1	1202864	1212864	0.012885
chr1	1201368	1211368	chr1	1196504	1206504	0.0417188
chr1	1201366	1211366	chr1	1237739	1247739	0.0792969
chr1	1203492	1213492	chr1	1195246	1205246	0.0524679
chr1	1203492	1213492	chr1	1184233	1194233	0.0792969
chr1	1206027	1216027	chr1	1193597	1203597	0.0792969
chr1	1205360	1215360	chr1	1183078	1193078	0.0417188
chr1	1206618	1216618	chr1	1201368	1211368	0.00684778
chr1	1205360	1215360	chr1	1201891	1211891	0.0524679
chr1	1206027	1216027	chr1	1212633	1222633	0.0635423
chr1	1211432	1221432	chr1	1206027	1216027	0.0792969
chr1	1212633	1222633	chr1	1204370	1214370	0.0635423
chr1	1216629	1226629	chr1	1206618	1216618	0.00684778
chr1	1219137	1229137	chr1	1231438	1241438	0.0635423
chr1	1227899	1237899	chr1	1235521	1245521	0.0417188
chr1	1230412	1240412	chr1	1235521	1245521	0
chr1	1235521	1245521	chr1	1155551	1165551	0.0792969
chr1	1235521	1245521	chr1	1205360	1215360	0.0635423
chr1	1235521	1245521	chr1	1229678	1239678	0
chr1	1235521	1245521	chr1	1232257	1242257	0
chr1	1235521	1245521	chr1	1240301	1250301	0.0106174
chr1	1235521	1245521	chr1	1244065	1254065	0.0635423
chr1	1236052	1246052	chr1	1246300	1256300	0.00684778
chr1	1235521	1245521	chr1	1246918	1256918	0
chr1	1236280	1246280	chr1	1221495	1231495	0
chr1	1237402	1247402	chr1	1231893	1241893	0.00684778
chr1	1237402	1247402	chr1	1230412	1240412	0.0792969
chr1	1237402	1247402	chr1	1230846	1240846	0.0792969
chr1	1240301	1250301	chr1	1236280	1246280	0
chr1	1241125	1251125	chr1	1237402	1247402	0.00684778
chr1	1240553	1250553	chr1	1245093	1255093	0.0635423
chr1	1242107	1252107	chr1	1248656	1258656	0.0792969
chr1	1243694	1253694	chr1	1251558	1261558	0.0524679
chr1	1243694	1253694	chr1	1254508	1264508	0
chr1	1244880	1254880	chr1	1239326	1249326	0.0792969
chr1	1245018	1255018	chr1	1265201	1275201	0.0635423
chr1	1245018	1255018	chr1	1236280	1246280	0.0417188
chr1	1245018	1255018	chr1	1256729	1266729	0.0199224
chr1	1245908	1255908	chr1	1251371	1261371	0
chr1	1247318	1257318	chr1	1254166	1264166	0.0417188
chr1	1248165	1258165	chr1	1252141	1262141	0.0417188
chr1	1248165	1258165	chr1	1254508	1264508	0.0792969
chr1	1248022	1258022	chr1	1265512	1275512	0.0792969
chr1	1248723	1258723	chr1	1237295	1247295	0.0417188
chr1	1250174	1260174	chr1	1245018	1255018	0.0417188
chr1	1251371	1261371	chr1	1241125	1251125	0.0635423
chr1	1250789	1260789	chr1	1245018	1255018	0.0792969
chr1	1252141	1262141	chr1	1246530	1256530	0
chr1	1252141	1262141	chr1	1256729	1266729	0
chr1	1255551	1265551	chr1	1235521	1245521	0.0792969
chr1	1254508	1264508	chr1	1247874	1257874	0.0635423
chr1	1255551	1265551	chr1	1243694	1253694	0.0635423
chr1	1256729	1266729	chr1	1251371	1261371	0.0106174
chr1	1256729	1266729	chr1	1262787	1272787	0.012885
chr1	1256277	1266277	chr1	1240301	1250301	0.0199224
chr1	1257438	1267438	chr1	1275161	1285161	0.0635423
chr1	1257687	1267687	chr1	1251615	1261615	0.0417188
chr1	1265201	1275201	chr1	1256277	1266277	0.0792969
chr1	1265201	1275201	chr1	1256729	1266729	0.0106174
chr1	1275022	1285022	chr1	1252094	1262094	0.0792969
chr1	1273837	1283837	chr1	1269700	1279700	0
chr1	1276631	1286631	chr1	1265820	1275820	0.0417188
chr1	1282609	1292609	chr1	1300012	1310012	0.0635423
chr1	1283804	1293804	chr1	1295140	1305140	0.0792969
chr1	1289601	1299601	chr1	1283804	1293804	0.0792969
chr1	1288790	1298790	chr1	1295140	1305140	0
chr1	1288790	1298790	chr1	1297173	1307173	0.0792969
chr1	1289194	1299194	chr1	1301789	1311789	0
chr1	1290556	1300556	chr1	1306944	1316944	0.0635423
chr1	1291833	1301833	chr1	1296519	1306519	0.0524679
chr1	1292056	1302056	chr1	1297173	1307173	0.0792969
chr1	1295140	1305140	chr1	1290556	1300556	0
chr1	1297173	1307173	chr1	1290556	1300556	0.0792969
chr1	1300569	1310569	chr1	1292056	1302056	0
chr1	1304600	1314600	chr1	1297291	1307291	0.0524679
chr1	1304700	1314700	chr1	1299054	1309054	0.0524679
chr1	1312256	1322256	chr1	1305261	1315261	0
chr1	1311065	1321065	chr1	1305877	1315877	0.0792969
chr1	1311065	1321065	chr1	1306944	1316944	0.0635423
chr1	1311065	1321065	chr1	1307758	1317758	0.0635423
chr1	1311065	1321065	chr1	1328704	1338704	0.0524679
chr1	1316369	1326369	chr1	1328704	1338704	0
chr1	1316369	1326369	chr1	1311065	1321065	0
chr1	1317941	1327941	chr1	1314263	1324263	0.0792969
chr1	1318432	1328432	chr1	1313017	1323017	0.00684778
chr1	1323030	1333030	chr1	1317351	1327351	0.0524679
chr1	1324604	1334604	chr1	1331403	1341403	0.0417188
chr1	1324604	1334604	chr1	1321552	1331552	0.0792969
chr1	1325070	1335070	chr1	1306944	1316944	0.0792969
chr1	1325438	1335438	chr1	1318279	1328279	0.0199224
chr1	1326342	1336342	chr1	1317351	1327351	0.0524679
chr1	1326702	1336702	chr1	1331403	1341403	0.0635423
chr1	1327785	1337785	chr1	1331604	1341604	0.0635423
chr1	1327853	1337853	chr1	1332947	1342947	0
chr1	1327853	1337853	chr1	1323030	1333030	0.0635423
chr1	1328356	1338356	chr1	1335376	1345376	0.0792969
chr1	1327853	1337853	chr1	1337957	1347957	0.0524679
chr1	1331403	1341403	chr1	1334949	1344949	0
chr1	1331403	1341403	chr1	1326342	1336342	0.0524679
chr1	1332404	1342404	chr1	1367531	1377531	0
chr1	1331403	1341403	chr1	1311065	1321065	0.0524679
chr1	1331403	1341403	chr1	1321552	1331552	0.0417188
chr1	1331403	1341403	chr1	1323030	1333030	0.0417188
chr1	1332947	1342947	chr1	1328704	1338704	0.0417188
chr1	1331403	1341403	chr1	1327853	1337853	0.0635423
chr1	1331403	1341403	chr1	1344083	1354083	0.0635423
chr1	1331403	1341403	chr1	1367531	1377531	0.0635423
chr1	1334145	1344145	chr1	1327853	1337853	0.0417188
chr1	1335280	1345280	chr1	1331403	1341403	0.0792969
chr1	1335921	1345921	chr1	1331403	1341403	0
chr1	1336210	1346210	chr1	1331403	1341403	0.0635423
chr1	1336606	1346606	chr1	1332947	1342947	0
chr1	1337530	1347530	chr1	1328356	1338356	0.00684778
chr1	1337113	1347113	chr1	1332947	1342947	0
chr1	1344083	1354083	chr1	1351887	1361887	0
chr1	1343008	1353008	chr1	1365956	1375956	0.0524679
chr1	1346218	1356218	chr1	1368241	1378241	0
chr1	1346218	1356218	chr1	1331403	1341403	0.0524679
chr1	1345401	1355401	chr1	1335280	1345280	0.0792969
chr1	1349292	1359292	chr1	1343682	1353682	0.012885
chr1	1350895	1360895	chr1	1332947	1342947	0.0524679
chr1	1353510	1363510	chr1	1368241	1378241	0.0417188
chr1	1359907	1369907	chr1	1354715	1364715	0.0792969
chr1	1359907	1369907	chr1	1364394	1374394	0.0383658
chr1	1361687	1371687	chr1	1369117	1379117	0.0792969
chr1	1364394	1374394	chr1	1352549	1362549	0.0417188
chr1	1364394	1374394	chr1	1368241	1378241	0
chr1	1367531	1377531	chr1	1372418	1382418	0
chr1	1368241	1378241	chr1	1379652	1389652	0
chr1	1369012	1379012	chr1	1331403	1341403	0
chr1	1368241	1378241	chr1	1344369	1354369	0
chr1	1366781	1376781	chr1	1359907	1369907	0
chr1	1369012	1379012	chr1	1372418	1382418	0
chr1	1368241	1378241	chr1	1378068	1388068	0.0792969
chr1	1368241	1378241	chr1	1332404	1342404	0.0417188
chr1	1368241	1378241	chr1	1343682	1353682	0.0792969
chr1	1367983	1377983	chr1	1343081	1353081	0.0792969
chr1	1367983	1377983	chr1	1358257	1368257	0.0635423
chr1	1368693	1378693	chr1	1364394	1374394	0.00684778
chr1	1368693	1378693	chr1	1379652	1389652	0.0106174
chr1	1368241	1378241	chr1	1390832	1400832	0.0199224
chr1	1369012	1379012	chr1	1359907	1369907	0.00684778
chr1	1373079	1383079	chr1	1359907	1369907	0.0635423
chr1	1372418	1382418	chr1	1368241	1378241	0.00684778
chr1	1373079	1383079	chr1	1366781	1376781	0
chr1	1372730	1382730	chr1	1379422	1389422	0
chr1	1378068	1388068	chr1	1367531	1377531	0.0417188
chr1	1379146	1389146	chr1	1365635	1375635	0.00684778
chr1	1382552	1392552	chr1	1368241	1378241	0.00684778
chr1	1383475	1393475	chr1	1392420	1402420	0.00684778
chr1	1384820	1394820	chr1	1368241	1378241	0.0792969
chr1	1387586	1397586	chr1	1392420	1402420	0.0792969
chr1	1414053	1424053	chr1	1418050	1428050	0.0792969
chr1	1419784	1429784	chr1	1413782	1423782	0.0524679
chr1	1422420	1432420	chr1	1418859	1428859	0.0635423
chr1	1435797	1445797	chr1	1403964	1413964	0.0635423
chr1	1434982	1444982	chr1	1419784	1429784	0.0417188
chr1	1434449	1444449	chr1	1419784	1429784	0.00684778
chr1	1469280	1479280	chr1	1483010	1493010	0.0524679
chr1	1474558	1484558	chr1	1477707	1487707	0.0417188
chr1	1476397	1486397	chr1	1483685	1493685	0.0417188
chr1	1476840	1486840	chr1	1480778	1490778	0.0635423
chr1	1476555	1486555	chr1	1489299	1499299	0.00684778
chr1	1478286	1488286	chr1	1491005	1501005	0.0792969
chr1	1477707	1487707	chr1	1485396	1495396	0.0792969
chr1	1481283	1491283	chr1	1474558	1484558	0.00684778
chr1	1481705	1491705	chr1	1489497	1499497	0.0635423
chr1	1481283	1491283	chr1	1476041	1486041	0
chr1	1481705	1491705	chr1	1487007	1497007	0.0635423
chr1	1482780	1492780	chr1	1478352	1488352	0.0106174
chr1	1483379	1493379	chr1	1476397	1486397	0.0635423
chr1	1483010	1493010	chr1	1488858	1498858	0.0635423
chr1	1486242	1496242	chr1	1482090	1492090	0.0199224
chr1	1485611	1495611	chr1	1492700	1502700	0.0792969
chr1	1489299	1499299	chr1	1483488	1493488	0.0792969
chr1	1488858	1498858	chr1	1485396	1495396	0.0106174
chr1	1490812	1500812	chr1	1487007	1497007	0.0635423
chr1	1490812	1500812	chr1	1494732	1504732	0.0792969
chr1	1494732	1504732	chr1	1488858	1498858	0.00684778
chr1	1495984	1505984	chr1	1485611	1495611	0.0635423
chr1	1496166	1506166	chr1	1487777	1497777	0.0792969
chr1	1495984	1505984	chr1	1491005	1501005	0.0106174
chr1	1497534	1507534	chr1	1493035	1503035	0.0524679
chr1	1498919	1508919	chr1	1505936	1515936	0.0417188
chr1	1498919	1508919	chr1	1505136	1515136	0.0199224
chr1	1505136	1515136	chr1	1498547	1508547	0.0635423
chr1	1505136	1515136	chr1	1496166	1506166	0.0792969
chr1	1505136	1515136	chr1	1519061	1529061	0.0792969
chr1	1505136	1515136	chr1	1532877	1542877	0.0524679
chr1	1507303	1517303	chr1	1532454	1542454	0.0524679
chr1	1509603	1519603	chr1	1505136	1515136	0.0635423
chr1	1511131	1521131	chr1	1532877	1542877	0.00684778
chr1	1511131	1521131	chr1	1505136	1515136	0.0792969
chr1	1511770	1521770	chr1	1505136	1515136	0.0524679
chr1	1511770	1521770	chr1	1505936	1515936	0.0417188
chr1	1513773	1523773	chr1	1531954	1541954	0.0635423
chr1	1516503	1526503	chr1	1505136	1515136	0.0792969
chr1	1515301	1525301	chr1	1533807	1543807	0.012885
chr1	1520880	1530880	chr1	1532149	1542149	0.0635423
chr1	1529230	1539230	chr1	1519061	1529061	0.0792969
chr1	1529230	1539230	chr1	1532149	1542149	0.0271156
chr1	1532877	1542877	chr1	1540159	1550159	0.0635423
chr1	1532149	1542149	chr1	1508837	1518837	0.0635423
chr1	1532877	1542877	chr1	1526784	1536784	0
chr1	1531532	1541532	chr1	1537875	1547875	0
chr1	1532877	1542877	chr1	1540789	1550789	0.0524679
chr1	1532877	1542877	chr1	1505936	1515936	0.0417188
chr1	1534420	1544420	chr1	1520245	1530245	0.0792969
chr1	1534420	1544420	chr1	1529230	1539230	0.0199224
chr1	1536213	1546213	chr1	1540895	1550895	0.0792969
chr1	1535123	1545123	chr1	1544592	1554592	0.0635423
chr1	1538119	1548119	chr1	1532877	1542877	0
chr1	1538291	1548291	chr1	1533670	1543670	0
chr1	1540159	1550159	chr1	1533807	1543807	0
chr1	1544592	1554592	chr1	1533807	1543807	0.0524679
chr1	1544984	1554984	chr1	1540789	1550789	0.0199224
chr1	1545045	1555045	chr1	1532454	1542454	0.0792969
chr1	1544592	1554592	chr1	1540789	1550789	0.0635423
chr1	1548378	1558378	chr1	1553445	1563445	0.0524679
chr1	1549351	1559351	chr1	1557661	1567661	0.0635423
chr1	1550775	1560775	chr1	1544592	1554592	0.0524679
chr1	1550241	1560241	chr1	1559015	1569015	0.0417188
chr1	1550241	1560241	chr1	1557661	1567661	0.0417188
chr1	1551728	1561728	chr1	1547263	1557263	0.0524679
chr1	1551728	1561728	chr1	1547824	1557824	0.00684778
chr1	1555883	1565883	chr1	1550241	1560241	0.0417188
chr1	1590064	1600064	chr1	1655330	1665330	0.0417188
chr1	1596279	1606279	chr1	1604646	1614646	0.0199224
chr1	1597335	1607335	chr1	1591487	1601487	0.0635423
chr1	1598076	1608076	chr1	1604804	1614804	0
chr1	1604646	1614646	chr1	1597335	1607335	0.0417188
chr1	1605594	1615594	chr1	1596095	1606095	0.0199224
chr1	1604646	1614646	chr1	1597787	1607787	0.0383658
chr1	1605099	1615099	chr1	1615796	1625796	0.0106174
chr1	1605751	1615751	chr1	1600934	1610934	0
chr1	1605751	1615751	chr1	1608784	1618784	0
chr1	1605298	1615298	chr1	1609516	1619516	0
chr1	1604646	1614646	chr1	1611098	1621098	0
chr1	1604646	1614646	chr1	1614045	1624045	0.0417188
chr1	1608784	1618784	chr1	1605298	1615298	0
chr1	1609516	1619516	chr1	1605751	1615751	0
chr1	1610357	1620357	chr1	1604646	1614646	0
chr1	1610750	1620750	chr1	1604646	1614646	0
chr1	1611583	1621583	chr1	1605751	1615751	0
chr1	1611583	1621583	chr1	1605298	1615298	0.0524679
chr1	1613705	1623705	chr1	1609242	1619242	0.0199224
chr1	1615309	1625309	chr1	1610357	1620357	0
chr1	1616354	1626354	chr1	1605751	1615751	0.0524679
chr1	1639877	1649877	chr1	1577425	1587425	0.0106174
chr1	1661695	1671695	chr1	1594718	1604718	0.0635423
chr1	1679608	1689608	chr1	1691316	1701316	0.0524679
chr1	1682410	1692410	chr1	1691821	1701821	0.00684778
chr1	1683996	1693996	chr1	1689428	1699428	0.0792969
chr1	1686342	1696342	chr1	1691821	1701821	0
chr1	1686342	1696342	chr1	1683207	1693207	0.0199224
chr1	1686987	1696987	chr1	1683207	1693207	0.0792969
chr1	1688892	1698892	chr1	1682410	1692410	0.0635423
chr1	1690351	1700351	chr1	1682410	1692410	0.0199224
chr1	1691627	1701627	chr1	1682337	1692337	0.0792969
chr1	1690568	1700568	chr1	1686732	1696732	0
chr1	1690905	1700905	chr1	1685145	1695145	0
chr1	1690905	1700905	chr1	1693988	1703988	0
chr1	1690905	1700905	chr1	1702250	1712250	0.0524679
chr1	1691410	1701410	chr1	1707424	1717424	0.0635423
chr1	1692396	1702396	chr1	1688489	1698489	0.0792969
chr1	1692821	1702821	chr1	1688489	1698489	0.0792969
chr1	1695181	1705181	chr1	1690905	1700905	0
chr1	1695181	1705181	chr1	1691316	1701316	0.0271156
chr1	1695181	1705181	chr1	1707452	1717452	0.0417188
chr1	1698403	1708403	chr1	1690905	1700905	0.0792969
chr1	1702250	1712250	chr1	1686342	1696342	0.0792969
chr1	1702250	1712250	chr1	1690351	1700351	0.0635423
chr1	1707279	1717279	chr1	1694428	1704428	0.0792969
chr1	1706883	1716883	chr1	1713577	1723577	0.0199224
chr1	1706883	1716883	chr1	1717006	1727006	0.0792969
chr1	1707452	1717452	chr1	1719894	1729894	0
chr1	1707452	1717452	chr1	1691821	1701821	0.0792969
chr1	1712231	1722231	chr1	1707452	1717452	0.0635423
chr1	1711802	1721802	chr1	1717168	1727168	0.0417188
chr1	1713103	1723103	chr1	1707452	1717452	0.0199224
chr1	1715015	1725015	chr1	1706883	1716883	0
chr1	1715015	1725015	chr1	1707452	1717452	0.0199224
chr1	1717006	1727006	chr1	1724690	1734690	0.0792969
chr1	1719894	1729894	chr1	1724690	1734690	0.0106174
chr1	1721008	1731008	chr1	1713103	1723103	0.012885
chr1	1720191	1730191	chr1	1715015	1725015	0.0524679
chr1	1720564	1730564	chr1	1716411	1726411	0.0271156
chr1	1721008	1731008	chr1	1717006	1727006	0.012885
chr1	1720754	1730754	chr1	1724544	1734544	0.0792969
chr1	1722411	1732411	chr1	1715015	1725015	0.0106174
chr1	1723785	1733785	chr1	1707452	1717452	0.0524679
chr1	1724690	1734690	chr1	1715015	1725015	0.0199224
chr1	1724265	1734265	chr1	1720564	1730564	0.0271156
chr1	1723785	1733785	chr1	1720564	1730564	0.0792969
chr1	1727058	1737058	chr1	1722411	1732411	0.0635423
chr1	1729766	1739766	chr1	1732870	1742870	0.0792969
chr1	1750241	1760241	chr1	1745282	1755282	0.0792969
chr1	1758463	1768463	chr1	1762692	1772692	0.0635423
chr1	1758817	1768817	chr1	1765411	1775411	0.0524679
chr1	1758463	1768463	chr1	1765745	1775745	0.0524679
chr1	1759887	1769887	chr1	1799412	1809412	0.0792969
chr1	1764334	1774334	chr1	1759324	1769324	0.0792969
chr1	1775449	1785449	chr1	1784733	1794733	0.0635423
chr1	1777281	1787281	chr1	1773496	1783496	0.0417188
chr1	1780299	1790299	chr1	1773949	1783949	0.00684778
chr1	1778781	1788781	chr1	1783805	1793805	0.0417188
chr1	1779121	1789121	chr1	1787566	1797566	0.0792969
chr1	1785246	1795246	chr1	1773496	1783496	0.00684778
chr1	1783805	1793805	chr1	1779121	1789121	0.0524679
chr1	1787566	1797566	chr1	1783021	1793021	0.0792969
chr1	1788152	1798152	chr1	1778781	1788781	0.0417188
chr1	1795052	1805052	chr1	1800063	1810063	0.0417188
chr1	1794892	1804892	chr1	1799412	1809412	0.0792969
chr1	1800063	1810063	chr1	1794523	1804523	0.0792969
chr1	1798245	1808245	chr1	1802395	1812395	0.0792969
chr1	1800063	1810063	chr1	1794322	1804322	0.0792969
chr1	1801603	1811603	chr1	1808317	1818317	0.0792969
chr1	1803127	1813127	chr1	1808317	1818317	0.00684778
chr1	1804857	1814857	chr1	1800063	1810063	0
chr1	1808317	1818317	chr1	1815139	1825139	0.0792969
chr1	1808612	1818612	chr1	1798896	1808896	0.00684778
chr1	1808848	1818848	chr1	1814150	1824150	0.0524679
chr1	1809927	1819927	chr1	1814150	1824150	0.0199224
chr1	1814150	1824150	chr1	1799160	1809160	0.0635423
chr1	1814670	1824670	chr1	1808317	1818317	0.0792969
chr1	1818519	1828519	chr1	1824124	1834124	0.0792969
chr1	1819854	1829854	chr1	1814670	1824670	0.0524679
chr1	1819854	1829854	chr1	1823805	1833805	0.0106174
chr1	1819854	1829854	chr1	1828191	1838191	0.0792969
chr1	1819854	1829854	chr1	1833439	1843439	0.0199224
chr1	1826093	1836093	chr1	1819854	1829854	0.0199224
chr1	1824124	1834124	chr1	1820646	1830646	0.0524679
chr1	1826093	1836093	chr1	1833439	1843439	0
chr1	1829745	1839745	chr1	1820646	1830646	0.0792969
chr1	1833439	1843439	chr1	1824951	1834951	0.0106174
chr1	1838158	1848158	chr1	1842165	1852165	0.0417188
chr1	1837137	1847137	chr1	1842165	1852165	0.0106174
chr1	1841595	1851595	chr1	1837636	1847636	0
chr1	1854590	1864590	chr1	1849363	1859363	0.00684778
chr1	1854590	1864590	chr1	1860155	1870155	0.0635423
chr1	1857457	1867457	chr1	1866520	1876520	0.0792969
chr1	1860155	1870155	chr1	1856526	1866526	0.00684778
chr1	1864214	1874214	chr1	1854590	1864590	0.0635423
chr1	1886818	1896818	chr1	1891488	1901488	0.0635423
chr1	1894963	1904963	chr1	1891488	1901488	0.0792969
chr1	1901998	1911998	chr1	1897223	1907223	0.0792969
chr1	1946357	1956357	chr1	1941516	1951516	0.0635423
chr1	1951122	1961122	chr1	1958214	1968214	0.0635423
chr1	1962243	1972243	chr1	1957305	1967305	0.0792969
chr1	1963146	1973146	chr1	1951122	1961122	0.0417188
chr1	1962606	1972606	chr1	1973142	1983142	0
chr1	1965526	1975526	chr1	1961896	1971896	0.0792969
chr1	1965846	1975846	chr1	1962606	1972606	0.0635423
chr1	1967539	1977539	chr1	1962606	1972606	0.00684778
chr1	1971411	1981411	chr1	1964066	1974066	0.0106174
chr1	1972808	1982808	chr1	1965526	1975526	0.0792969
chr1	1970602	1980602	chr1	1974928	1984928	0.0792969
chr1	1972808	1982808	chr1	1985387	1995387	0.0792969
chr1	1975140	1985140	chr1	1971411	1981411	0.012885
chr1	1975140	1985140	chr1	1967539	1977539	0.0106174
chr1	2010838	2020838	chr1	2018753	2028753	0.0524679
chr1	2026001	2036001	chr1	2036216	2046216	0.0199224
chr1	2027221	2037221	chr1	2035083	2045083	0.012885
chr1	2029630	2039630	chr1	2035083	2045083	0.0792969
chr1	2038289	2048289	chr1	2033751	2043751	0.012885
chr1	2041309	2051309	chr1	2047721	2057721	0.0635423
chr1	2066855	2076855	chr1	2063047	2073047	0.0792969
chr1	2070813	2080813	chr1	2077451	2087451	0.0792969
chr1	2081979	2091979	chr1	2087949	2097949	0.0792969
chr1	2103667	2113667	chr1	2111907	2121907	0
chr1	2106879	2116879	chr1	2101092	2111092	0.0199224
chr1	2106186	2116186	chr1	2110447	2120447	0.0792969
chr1	2108062	2118062	chr1	2102519	2112519	0
chr1	2108062	2118062	chr1	2117364	2127364	0.0524679
chr1	2110592	2120592	chr1	2116963	2126963	0.0792969
chr1	2111907	2121907	chr1	2119474	2129474	0.0524679
chr1	2111751	2121751	chr1	2105222	2115222	0.0792969
chr1	2112752	2122752	chr1	2106908	2116908	0.0792969
chr1	2113459	2123459	chr1	2118573	2128573	0.0199224
chr1	2114977	2124977	chr1	2119945	2129945	0
chr1	2114977	2124977	chr1	2110920	2120920	0.0792969
chr1	2114977	2124977	chr1	2118881	2128881	0.00684778
chr1	2115396	2125396	chr1	2118556	2128556	0.00684778
chr1	2116008	2126008	chr1	2110920	2120920	0.0524679
chr1	2116410	2126410	chr1	2128120	2138120	0.0524679
chr1	2118881	2128881	chr1	2111907	2121907	0
chr1	2119474	2129474	chr1	2130055	2140055	0.00684778
chr1	2122428	2132428	chr1	2125596	2135596	0.0635423
chr1	2122428	2132428	chr1	2130055	2140055	0.0417188
chr1	2125596	2135596	chr1	2129427	2139427	0.0271156
chr1	2125056	2135056	chr1	2119474	2129474	0
chr1	2123977	2133977	chr1	2130055	2140055	0.012885
chr1	2125596	2135596	chr1	2158210	2168210	0.0635423
chr1	2125596	2135596	chr1	2117364	2127364	0.00684778
chr1	2125845	2135845	chr1	2118684	2128684	0.0792969
chr1	2126048	2136048	chr1	2122428	2132428	0.0383658
chr1	2127753	2137753	chr1	2133652	2143652	0.0199224
chr1	2128604	2138604	chr1	2136513	2146513	0
chr1	2127753	2137753	chr1	2119474	2129474	0.0635423
chr1	2129786	2139786	chr1	2125845	2135845	0
chr1	2129427	2139427	chr1	2123977	2133977	0
chr1	2132655	2142655	chr1	2128604	2138604	0.0199224
chr1	2135000	2145000	chr1	2129427	2139427	0.0417188
chr1	2134732	2144732	chr1	2127514	2137514	0.0792969
chr1	2135433	2145433	chr1	2142496	2152496	0.0792969
chr1	2135000	2145000	chr1	2145262	2155262	0.0106174
chr1	2137342	2147342	chr1	2158210	2168210	0.0635423
chr1	2140616	2150616	chr1	2145657	2155657	0.0792969
chr1	2142882	2152882	chr1	2132655	2142655	0.0524679
chr1	2142112	2152112	chr1	2147534	2157534	0.0792969
chr1	2144331	2154331	chr1	2159438	2169438	0.0524679
chr1	2152653	2162653	chr1	2158953	2168953	0.00684778
chr1	2153173	2163173	chr1	2161986	2171986	0.0635423
chr1	2157855	2167855	chr1	2135165	2145165	0
chr1	2158210	2168210	chr1	2162668	2172668	0.0417188
chr1	2157554	2167554	chr1	2162668	2172668	0
chr1	2158953	2168953	chr1	2163281	2173281	0
chr1	2159438	2169438	chr1	2173182	2183182	0
chr1	2157554	2167554	chr1	2153173	2163173	0.0792969
chr1	2157554	2167554	chr1	2163939	2173939	0
chr1	2158210	2168210	chr1	2178686	2188686	0.0199224
chr1	2160156	2170156	chr1	2163939	2173939	0.0271156
chr1	2160909	2170909	chr1	2163939	2173939	0.0271156
chr1	2160909	2170909	chr1	2182309	2192309	0.0524679
chr1	2161986	2171986	chr1	2178022	2188022	0.0524679
chr1	2163281	2173281	chr1	2159438	2169438	0
chr1	2163939	2173939	chr1	2158210	2168210	0
chr1	2163939	2173939	chr1	2173182	2183182	0.0271156
chr1	2164539	2174539	chr1	2173182	2183182	0.0635423
chr1	2163939	2173939	chr1	2178022	2188022	0.0271156
chr1	2163939	2173939	chr1	2180086	2190086	0
chr1	2165018	2175018	chr1	2181472	2191472	0.012885
chr1	2165018	2175018	chr1	2173182	2183182	0.0199224
chr1	2165018	2175018	chr1	2225647	2235647	0.0199224
chr1	2168551	2178551	chr1	2163281	2173281	0.0524679
chr1	2169762	2179762	chr1	2173182	2183182	0.0792969
chr1	2169762	2179762	chr1	2178022	2188022	0.0524679
chr1	2173182	2183182	chr1	2223202	2233202	0.0792969
chr1	2173182	2183182	chr1	2158210	2168210	0
chr1	2173182	2183182	chr1	2160156	2170156	0.0792969
chr1	2173182	2183182	chr1	2160909	2170909	0.00684778
chr1	2173182	2183182	chr1	2163281	2173281	0.0199224
chr1	2174880	2184880	chr1	2180086	2190086	0
chr1	2173661	2183661	chr1	2190157	2200157	0.0792969
chr1	2174880	2184880	chr1	2193278	2203278	0.0417188
chr1	2174880	2184880	chr1	2185582	2195582	0.00684778
chr1	2178022	2188022	chr1	2159438	2169438	0.0106174
chr1	2178686	2188686	chr1	2173182	2183182	0.0199224
chr1	2179070	2189070	chr1	2160909	2170909	0.0524679
chr1	2178022	2188022	chr1	2173182	2183182	0
chr1	2179070	2189070	chr1	2203438	2213438	0.0792969
chr1	2183049	2193049	chr1	2163281	2173281	0.0199224
chr1	2181472	2191472	chr1	2178022	2188022	0
chr1	2183049	2193049	chr1	2178022	2188022	0
chr1	2182309	2192309	chr1	2185582	2195582	0.0106174
chr1	2181472	2191472	chr1	2219942	2229942	0.0524679
chr1	2183049	2193049	chr1	2158953	2168953	0.0635423
chr1	2182035	2192035	chr1	2187719	2197719	0.0524679
chr1	2181472	2191472	chr1	2226676	2236676	0.0792969
chr1	2182309	2192309	chr1	2186209	2196209	0.0635423
chr1	2186209	2196209	chr1	2178022	2188022	0.0417188
chr1	2186658	2196658	chr1	2181472	2191472	0.0792969
chr1	2189360	2199360	chr1	2194650	2204650	0.0417188
chr1	2191908	2201908	chr1	2185582	2195582	0
chr1	2194650	2204650	chr1	2183603	2193603	0.0635423
chr1	2203438	2213438	chr1	2212551	2222551	0.0635423
chr1	2204076	2214076	chr1	2215336	2225336	0.0524679
chr1	2204366	2214366	chr1	2184835	2194835	0.0635423
chr1	2211048	2221048	chr1	2219942	2229942	0.0417188
chr1	2215089	2225089	chr1	2202595	2212595	0.0417188
chr1	2218146	2228146	chr1	2211561	2221561	0.0524679
chr1	2216333	2226333	chr1	2222402	2232402	0.0635423
chr1	2220238	2230238	chr1	2215381	2225381	0.0792969
chr1	2220727	2230727	chr1	2215381	2225381	0.012885
chr1	2221023	2231023	chr1	2225647	2235647	0
chr1	2221087	2231087	chr1	2239584	2249584	0.0792969
chr1	2225647	2235647	chr1	2125056	2135056	0.0635423
chr1	2226254	2236254	chr1	2186377	2196377	0.0792969
chr1	2226676	2236676	chr1	2213346	2223346	0.0792969
chr1	2225647	2235647	chr1	2215576	2225576	0.00684778
chr1	2225647	2235647	chr1	2215089	2225089	0.0271156
chr1	2226676	2236676	chr1	2221653	2231653	0
chr1	2226676	2236676	chr1	2222402	2232402	0.0383658
chr1	2226676	2236676	chr1	2231919	2241919	0.0199224
chr1	2227639	2237639	chr1	2176147	2186147	0.0635423
chr1	2228704	2238704	chr1	2181472	2191472	0.0524679
chr1	2231207	2241207	chr1	2235584	2245584	0
chr1	2228704	2238704	chr1	2239111	2249111	0
chr1	2231207	2241207	chr1	2158297	2168297	0.0635423
chr1	2230356	2240356	chr1	2234088	2244088	0.0635423
chr1	2231919	2241919	chr1	2228704	2238704	0
chr1	2234781	2244781	chr1	2239111	2249111	0.0635423
chr1	2233986	2243986	chr1	2238844	2248844	0.0417188
chr1	2239111	2249111	chr1	2204366	2214366	0.0635423
chr1	2239111	2249111	chr1	2226676	2236676	0.0635423
chr1	2241300	2251300	chr1	2234781	2244781	0.0635423
chr1	2250186	2260186	chr1	2245080	2255080	0.00684778
chr1	2255369	2265369	chr1	2259952	2269952	0.00684778
chr1	2252808	2262808	chr1	2262068	2272068	0.0106174
chr1	2259616	2269616	chr1	2252808	2262808	0
chr1	2260374	2270374	chr1	2256453	2266453	0
chr1	2260374	2270374	chr1	2279064	2289064	0.0271156
chr1	2263992	2273992	chr1	2256453	2266453	0.0524679
chr1	2264109	2274109	chr1	2269533	2279533	0.0792969
chr1	2265495	2275495	chr1	2259616	2269616	0.0792969
chr1	2265495	2275495	chr1	2261139	2271139	0.00684778
chr1	2266295	2276295	chr1	2252808	2262808	0.0792969
chr1	2271877	2281877	chr1	2266623	2276623	0
chr1	2278664	2288664	chr1	2282189	2292189	0.0199224
chr1	2279721	2289721	chr1	2271740	2281740	0.00684778
chr1	2280245	2290245	chr1	2271740	2281740	0.0417188
chr1	2279721	2289721	chr1	2290253	2300253	0.0792969
chr1	2285770	2295770	chr1	2267281	2277281	0.0792969
chr1	2287254	2297254	chr1	2279721	2289721	0.0792969
chr1	2299347	2309347	chr1	2304388	2314388	0.0792969
chr1	2301374	2311374	chr1	2306833	2316833	0.0635423
chr1	2302045	2312045	chr1	2314221	2324221	0.0792969
chr1	2304388	2314388	chr1	2300054	2310054	0.0635423
chr1	2304388	2314388	chr1	2126048	2136048	0.0792969
chr1	2304388	2314388	chr1	2299815	2309815	0.0792969
chr1	2306253	2316253	chr1	2310811	2320811	0.0524679
chr1	2307961	2317961	chr1	2304388	2314388	0.0271156
chr1	2307961	2317961	chr1	2313337	2323337	0.0792969
chr1	2314140	2324140	chr1	2319434	2329434	0
chr1	2314140	2324140	chr1	2336315	2346315	0.0792969
chr1	2313337	2323337	chr1	2304388	2314388	0.0524679
chr1	2313914	2323914	chr1	2306472	2316472	0.0792969
chr1	2314925	2324925	chr1	2320431	2330431	0.0417188
chr1	2314925	2324925	chr1	2325329	2335329	0.0635423
chr1	2319811	2329811	chr1	2314349	2324349	0.0524679
chr1	2320054	2330054	chr1	2325329	2335329	0.0199224
chr1	2319434	2329434	chr1	2329164	2339164	0
chr1	2322115	2332115	chr1	2325671	2335671	0.0417188
chr1	2322115	2332115	chr1	2313337	2323337	0.012885
chr1	2323580	2333580	chr1	2319434	2329434	0.0524679
chr1	2325671	2335671	chr1	2319434	2329434	0.0792969
chr1	2325329	2335329	chr1	2329164	2339164	0.0792969
chr1	2326011	2336011	chr1	2319434	2329434	0
chr1	2328254	2338254	chr1	2322115	2332115	0.0524679
chr1	2336315	2346315	chr1	2322663	2332663	0
chr1	2338067	2348067	chr1	2329164	2339164	0
chr1	2335273	2345273	chr1	2320431	2330431	0.0106174
chr1	2338689	2348689	chr1	2320431	2330431	0.00684778
chr1	2341655	2351655	chr1	2344792	2354792	0.0417188
chr1	2343846	2353846	chr1	2353088	2363088	0.0792969
chr1	2344281	2354281	chr1	2362028	2372028	0.0792969
chr1	2345575	2355575	chr1	2352402	2362402	0.0792969
chr1	2346382	2356382	chr1	2342169	2352169	0.0792969
chr1	2348072	2358072	chr1	2344403	2354403	0.0524679
chr1	2350659	2360659	chr1	2345575	2355575	0.0199224
chr1	2353088	2363088	chr1	2347910	2357910	0.0792969
chr1	2366924	2376924	chr1	2363025	2373025	0.0524679
chr1	2367574	2377574	chr1	2374511	2384511	0.0792969
chr1	2373425	2383425	chr1	2379142	2389142	0.0524679
chr1	2373686	2383686	chr1	2377227	2387227	0.0792969
chr1	2374668	2384668	chr1	2378628	2388628	0.0524679
chr1	2373943	2383943	chr1	2386096	2396096	0.0524679
chr1	2375928	2385928	chr1	2365635	2375635	0.0635423
chr1	2377227	2387227	chr1	2399128	2409128	0.0635423
chr1	2378628	2388628	chr1	2389531	2399531	0.0524679
chr1	2380085	2390085	chr1	2383934	2393934	0.0524679
chr1	2384744	2394744	chr1	2379142	2389142	0.0524679
chr1	2388316	2398316	chr1	2378138	2388138	0.0635423
chr1	2389914	2399914	chr1	2384592	2394592	0.0524679
chr1	2396740	2406740	chr1	2391024	2401024	0.0524679
chr1	2398283	2408283	chr1	2405417	2415417	0.0792969
chr1	2399655	2409655	chr1	2388316	2398316	0.0635423
chr1	2400567	2410567	chr1	2410779	2420779	0
chr1	2401908	2411908	chr1	2416370	2426370	0.0417188
chr1	2405803	2415803	chr1	2410779	2420779	0
chr1	2412045	2422045	chr1	2395698	2405698	0.0417188
chr1	2410779	2420779	chr1	2395698	2405698	0.0635423
chr1	2411327	2421327	chr1	2405918	2415918	0.0417188
chr1	2412045	2422045	chr1	2416370	2426370	0
chr1	2412374	2422374	chr1	2416803	2426803	0.0635423
chr1	2413545	2423545	chr1	2406304	2416304	0.0524679
chr1	2415197	2425197	chr1	2401908	2411908	0.0792969
chr1	2414462	2424462	chr1	2407872	2417872	0.0635423
chr1	2414462	2424462	chr1	2409460	2419460	0.0524679
chr1	2415197	2425197	chr1	2409460	2419460	0
chr1	2414462	2424462	chr1	2418746	2428746	0.0792969
chr1	2416370	2426370	chr1	2379142	2389142	0.0792969
chr1	2418085	2428085	chr1	2405803	2415803	0
chr1	2417438	2427438	chr1	2410779	2420779	0
chr1	2416370	2426370	chr1	2422203	2432203	0.0792969
chr1	2417438	2427438	chr1	2426741	2436741	0.0199224
chr1	2416370	2426370	chr1	2448150	2458150	0.0635423
chr1	2420341	2430341	chr1	2426741	2436741	0.0792969
chr1	2420341	2430341	chr1	2416370	2426370	0.0106174
chr1	2426096	2436096	chr1	2417438	2427438	0.0635423
chr1	2426096	2436096	chr1	2416370	2426370	0.0792969
chr1	2431087	2441087	chr1	2435947	2445947	0.0635423
chr1	2435947	2445947	chr1	2446628	2456628	0.0199224
chr1	2440019	2450019	chr1	2448751	2458751	0.0383658
chr1	2444244	2454244	chr1	2448751	2458751	0.0524679
chr1	2446628	2456628	chr1	2438706	2448706	0.0271156
chr1	2445025	2455025	chr1	2426096	2436096	0.0635423
chr1	2449330	2459330	chr1	2441169	2451169	0
chr1	2448751	2458751	chr1	2445440	2455440	0.0524679
chr1	2449173	2459173	chr1	2445944	2455944	0.0792969
chr1	2450046	2460046	chr1	2442560	2452560	0.00684778
chr1	2450046	2460046	chr1	2453445	2463445	0.0106174
chr1	2454265	2464265	chr1	2462693	2472693	0
chr1	2453750	2463750	chr1	2466090	2476090	0
chr1	2454265	2464265	chr1	2448751	2458751	0.0383658
chr1	2453750	2463750	chr1	2460508	2470508	0.0635423
chr1	2453750	2463750	chr1	2477691	2487691	0
chr1	2455068	2465068	chr1	2461743	2471743	0.0417188
chr1	2457395	2467395	chr1	2462693	2472693	0
chr1	2456341	2466341	chr1	2450388	2460388	0.0635423
chr1	2458192	2468192	chr1	2464233	2474233	0
chr1	2458192	2468192	chr1	2477691	2487691	0
chr1	2458192	2468192	chr1	2454265	2464265	0.012885
chr1	2458967	2468967	chr1	2454265	2464265	0
chr1	2458967	2468967	chr1	2468567	2478567	0.0199224
chr1	2460357	2470357	chr1	2453563	2463563	0.0199224
chr1	2461743	2471743	chr1	2458192	2468192	0.0792969
chr1	2465312	2475312	chr1	2459430	2469430	0
chr1	2465312	2475312	chr1	2468567	2478567	0.0106174
chr1	2464233	2474233	chr1	2459430	2469430	0.0524679
chr1	2465312	2475312	chr1	2454265	2464265	0.0417188
chr1	2466147	2476147	chr1	2454341	2464341	0
chr1	2467058	2477058	chr1	2473003	2483003	0.0417188
chr1	2468064	2478064	chr1	2460666	2470666	0.0635423
chr1	2469031	2479031	chr1	2458967	2468967	0.0792969
chr1	2468567	2478567	chr1	2464233	2474233	0.0792969
chr1	2472713	2482713	chr1	2453445	2463445	0.0635423
chr1	2474614	2484614	chr1	2454265	2464265	0.0635423
chr1	2474614	2484614	chr1	2458192	2468192	0.00684778
chr1	2474614	2484614	chr1	2467116	2477116	0.0792969
chr1	2472713	2482713	chr1	2502267	2512267	0.0417188
chr1	2475742	2485742	chr1	2479026	2489026	0.0792969
chr1	2476928	2486928	chr1	2481785	2491785	0.0199224
chr1	2477691	2487691	chr1	2485297	2495297	0.00684778
chr1	2478475	2488475	chr1	2487114	2497114	0.0524679
chr1	2477797	2487797	chr1	2490353	2500353	0.0792969
chr1	2478076	2488076	chr1	2502267	2512267	0.00684778
chr1	2481785	2491785	chr1	2476073	2486073	0
chr1	2481785	2491785	chr1	2500173	2510173	0
chr1	2483405	2493405	chr1	2474614	2484614	0.0635423
chr1	2483405	2493405	chr1	2477691	2487691	0.0524679
chr1	2485297	2495297	chr1	2490941	2500941	0.0106174
chr1	2485553	2495553	chr1	2499885	2509885	0
chr1	2485297	2495297	chr1	2504858	2514858	0
chr1	2485297	2495297	chr1	2476928	2486928	0.0199224
chr1	2485297	2495297	chr1	2502267	2512267	0
chr1	2485297	2495297	chr1	2504234	2514234	0.0792969
chr1	2485553	2495553	chr1	2507518	2517518	0.0199224
chr1	2488811	2498811	chr1	2496722	2506722	0.012885
chr1	2487898	2497898	chr1	2497924	2507924	0.0635423
chr1	2491754	2501754	chr1	2485297	2495297	0
chr1	2490941	2500941	chr1	2497924	2507924	0.0417188
chr1	2492821	2502821	chr1	2503367	2513367	0
chr1	2489934	2499934	chr1	2504234	2514234	0.0524679
chr1	2490941	2500941	chr1	2481785	2491785	0.0524679
chr1	2491754	2501754	chr1	2487898	2497898	0
chr1	2491754	2501754	chr1	2500173	2510173	0.0199224
chr1	2492821	2502821	chr1	2487898	2497898	0.0271156
chr1	2492821	2502821	chr1	2498525	2508525	0.0635423
chr1	2495444	2505444	chr1	2489068	2499068	0.0635423
chr1	2496828	2506828	chr1	2490941	2500941	0
chr1	2496471	2506471	chr1	2487898	2497898	0.0199224
chr1	2496828	2506828	chr1	2491754	2501754	0
chr1	2496073	2506073	chr1	2492821	2502821	0.0524679
chr1	2496722	2506722	chr1	2502633	2512633	0.0271156
chr1	2496828	2506828	chr1	2487114	2497114	0.0524679
chr1	2496471	2506471	chr1	2492821	2502821	0.0635423
chr1	2502267	2512267	chr1	2483405	2493405	0
chr1	2502267	2512267	chr1	2490941	2500941	0
chr1	2497924	2507924	chr1	2504234	2514234	0.0792969
chr1	2500619	2510619	chr1	2504952	2514952	0.0417188
chr1	2501273	2511273	chr1	2473003	2483003	0.0635423
chr1	2503367	2513367	chr1	2493370	2503370	0.0524679
chr1	2500173	2510173	chr1	2476073	2486073	0.0635423
chr1	2502267	2512267	chr1	2477691	2487691	0.0417188
chr1	2502267	2512267	chr1	2493370	2503370	0.0524679
chr1	2500173	2510173	chr1	2496828	2506828	0.0106174
chr1	2500173	2510173	chr1	2508149	2518149	0.0524679
chr1	2502633	2512633	chr1	2491335	2501335	0.0524679
chr1	2502267	2512267	chr1	2496828	2506828	0.0106174
chr1	2502267	2512267	chr1	2497924	2507924	0.0106174
chr1	2504234	2514234	chr1	2489068	2499068	0.012885
chr1	2504952	2514952	chr1	2491335	2501335	0.012885
chr1	2504234	2514234	chr1	2491754	2501754	0.0199224
chr1	2504234	2514234	chr1	2493682	2503682	0.0383658
chr1	2504858	2514858	chr1	2496073	2506073	0.0635423
chr1	2504234	2514234	chr1	2496073	2506073	0.012885
chr1	2505085	2515085	chr1	2497924	2507924	0.0792969
chr1	2504858	2514858	chr1	2497924	2507924	0.00684778
chr1	2505481	2515481	chr1	2510227	2520227	0.0106174
chr1	2504858	2514858	chr1	2476928	2486928	0.0792969
chr1	2506271	2516271	chr1	2476073	2486073	0.0524679
chr1	2509208	2519208	chr1	2504858	2514858	0.0106174
chr1	2508816	2518816	chr1	2504858	2514858	0.0199224
chr1	2510227	2520227	chr1	2502267	2512267	0.0524679
chr1	2510227	2520227	chr1	2504234	2514234	0.0792969
chr1	2510227	2520227	chr1	2504858	2514858	0
chr1	2510227	2520227	chr1	2506760	2516760	0
chr1	2524080	2534080	chr1	2532036	2542036	0.0635423
chr1	2531420	2541420	chr1	2514094	2524094	0.0792969
chr1	2531420	2541420	chr1	2524080	2534080	0
chr1	2536406	2546406	chr1	2547855	2557855	0.0524679
chr1	2539911	2549911	chr1	2531420	2541420	0.0106174
chr1	2556642	2566642	chr1	2564761	2574761	0.0792969
chr1	2558161	2568161	chr1	2554167	2564167	0.0635423
chr1	2559340	2569340	chr1	2565237	2575237	0.0635423
chr1	2560211	2570211	chr1	2566846	2576846	0
chr1	2559943	2569943	chr1	2565237	2575237	0.0524679
chr1	2561086	2571086	chr1	2565918	2575918	0.0635423
chr1	2562749	2572749	chr1	2567556	2577556	0.0524679
chr1	2561086	2571086	chr1	2573559	2583559	0.0792969
chr1	2566846	2576846	chr1	2539911	2549911	0.012885
chr1	2566846	2576846	chr1	2556642	2566642	0
chr1	2566481	2576481	chr1	2558905	2568905	0.012885
chr1	2565918	2575918	chr1	2562299	2572299	0
chr1	2565918	2575918	chr1	2571643	2581643	0.0524679
chr1	2570723	2580723	chr1	2577472	2587472	0
chr1	2566846	2576846	chr1	2563253	2573253	0.00684778
chr1	2566846	2576846	chr1	2575252	2585252	0.0524679
chr1	2569668	2579668	chr1	2564202	2574202	0.0199224
chr1	2575252	2585252	chr1	2571643	2581643	0
chr1	2624186	2634186	chr1	2683971	2693971	0.0635423
chr1	2697351	2707351	chr1	2689763	2699763	0.0792969
chr1	2703591	2713591	chr1	2708908	2718908	0.0792969
chr1	2714551	2724551	chr1	2708908	2718908	0.0524679
chr1	2739789	2749789	chr1	2733444	2743444	0.0792969
chr1	2752358	2762358	chr1	2743001	2753001	0.0792969
chr1	2768136	2778136	chr1	2774480	2784480	0.0635423
chr1	2783492	2793492	chr1	2794488	2804488	0.0635423
chr1	2800526	2810526	chr1	2797622	2807622	0.0635423
chr1	2825630	2835630	chr1	2829035	2839035	0.0792969
chr1	2839221	2849221	chr1	2843450	2853450	0.00684778
chr1	2844387	2854387	chr1	2839221	2849221	0
chr1	2843450	2853450	chr1	2840017	2850017	0.0417188
chr1	2845251	2855251	chr1	2840903	2850903	0.0792969
chr1	2851232	2861232	chr1	2845251	2855251	0.0417188
chr1	2848616	2858616	chr1	2842794	2852794	0.00684778
chr1	2851408	2861408	chr1	2860118	2870118	0.0792969
chr1	2856277	2866277	chr1	2851232	2861232	0
chr1	2861999	2871999	chr1	2871672	2881672	0.0635423
chr1	2914676	2924676	chr1	2911289	2921289	0.0199224
chr1	2919523	2929523	chr1	2915687	2925687	0.0792969
chr1	2929040	2939040	chr1	2932686	2942686	0.0524679
chr1	2930840	2940840	chr1	2916347	2926347	0.0792969
chr1	2931588	2941588	chr1	2923452	2933452	0.0635423
chr1	2939823	2949823	chr1	2934939	2944939	0.0635423
chr1	2961576	2971576	chr1	2965891	2975891	0.0524679
chr1	3005039	3015039	chr1	3012863	3022863	0.0524679
chr1	3010484	3020484	chr1	3015570	3025570	0.0635423
chr1	3020356	3030356	chr1	3012863	3022863	0.0792969
chr1	3038725	3048725	chr1	3034463	3044463	0.0792969
chr1	3044299	3054299	chr1	3050755	3060755	0.0792969
chr1	3045297	3055297	chr1	3052220	3062220	0.0635423
chr1	3047729	3057729	chr1	3058528	3068528	0.0271156
chr1	3050251	3060251	chr1	3045590	3055590	0.0199224
chr1	3051554	3061554	chr1	3057540	3067540	0.0417188
chr1	3053590	3063590	chr1	3064367	3074367	0.0792969
chr1	3055645	3065645	chr1	3048963	3058963	0.0271156
chr1	3058528	3068528	chr1	3063371	3073371	0.0417188
chr1	3059176	3069176	chr1	3052220	3062220	0.012885
chr1	3096892	3106892	chr1	3088531	3098531	0.0792969
chr1	3100836	3110836	chr1	3113112	3123112	0.0792969
chr1	3115712	3125712	chr1	3122281	3132281	0.0635423
chr1	3122828	3132828	chr1	3118355	3128355	0.0792969
chr1	3125101	3135101	chr1	3120614	3130614	0.0635423
chr1	3178772	3188772	chr1	3184228	3194228	0.0635423
chr1	3181430	3191430	chr1	3187093	3197093	0
chr1	3186119	3196119	chr1	3183412	3193412	0.0635423
chr1	3187721	3197721	chr1	3176459	3186459	0.0417188
chr1	3189305	3199305	chr1	3181944	3191944	0.0792969
chr1	3200058	3210058	chr1	3204370	3214370	0.0417188
chr1	3203921	3213921	chr1	3209825	3219825	0.0792969
chr1	3204370	3214370	chr1	3198098	3208098	0.0792969
chr1	3206713	3216713	chr1	3200058	3210058	0.0199224
chr1	3235192	3245192	chr1	3231456	3241456	0.0417188
chr1	3237678	3247678	chr1	3231456	3241456	0.0792969
chr1	3241982	3251982	chr1	3235925	3245925	0.0635423
chr1	3278837	3288837	chr1	3285435	3295435	0.0417188
chr1	3281736	3291736	chr1	3287001	3297001	0.0199224
chr1	3284778	3294778	chr1	3294831	3304831	0.0524679
chr1	3289728	3299728	chr1	3286336	3296336	0.0106174
chr1	3343249	3353249	chr1	3350373	3360373	0.0635423
chr1	3345658	3355658	chr1	3340498	3350498	0.0792969
chr1	3363527	3373527	chr1	3368584	3378584	0.0792969
chr1	3368262	3378262	chr1	3371332	3381332	0.0199224
chr1	3371332	3381332	chr1	3377201	3387201	0
chr1	3382705	3392705	chr1	3375916	3385916	0.0635423
chr1	3380664	3390664	chr1	3386519	3396519	0.0635423
chr1	3381249	3391249	chr1	3375916	3385916	0.0199224
chr1	3386519	3396519	chr1	3378421	3388421	0.0792969
chr1	3392943	3402943	chr1	3396745	3406745	0.0792969
chr1	3393631	3403631	chr1	3384722	3394722	0.0635423
chr1	3394380	3404380	chr1	3404614	3414614	0.0792969
chr1	3396745	3406745	chr1	3386519	3396519	0.0524679
chr1	3398846	3408846	chr1	3392021	3402021	0.0635423
chr1	3401027	3411027	chr1	3405455	3415455	0.0792969
chr1	3414284	3424284	chr1	3418343	3428343	0
chr1	3421353	3431353	chr1	3445127	3455127	0.0792969
chr1	3424606	3434606	chr1	3429296	3439296	0.0792969
chr1	3423654	3433654	chr1	3417681	3427681	0.0635423
chr1	3437288	3447288	chr1	3441571	3451571	0.0524679
chr1	3435603	3445603	chr1	3445127	3455127	0.0792969
chr1	3437288	3447288	chr1	3440903	3450903	0.0635423
chr1	3437657	3447657	chr1	3455669	3465669	0.0635423
chr1	3439003	3449003	chr1	3445992	3455992	0.0524679
chr1	3439392	3449392	chr1	3432742	3442742	0.0524679
chr1	3440630	3450630	chr1	3432958	3442958	0.0792969
chr1	3440630	3450630	chr1	3436651	3446651	0.0635423
chr1	3441378	3451378	chr1	3444778	3454778	0
chr1	3441571	3451571	chr1	3445703	3455703	0.00684778
chr1	3441571	3451571	chr1	3435603	3445603	0.0635423
chr1	3441571	3451571	chr1	3455324	3465324	0.0524679
chr1	3444358	3454358	chr1	3439003	3449003	0
chr1	3444358	3454358	chr1	3439496	3449496	0.0792969
chr1	3445127	3455127	chr1	3452999	3462999	0.00684778
chr1	3445703	3455703	chr1	3452999	3462999	0.0635423
chr1	3445127	3455127	chr1	3441571	3451571	0
chr1	3446447	3456447	chr1	3441571	3451571	0
chr1	3449790	3459790	chr1	3445283	3455283	0
chr1	3452287	3462287	chr1	3446447	3456447	0
chr1	3455324	3465324	chr1	3446447	3456447	0
chr1	3457121	3467121	chr1	3461063	3471063	0.0792969
chr1	3458345	3468345	chr1	3467727	3477727	0
chr1	3457121	3467121	chr1	3451884	3461884	0.0792969
chr1	3458345	3468345	chr1	3451884	3461884	0.012885
chr1	3461063	3471063	chr1	3468189	3478189	0.0792969
chr1	3463713	3473713	chr1	3474076	3484076	0.0792969
chr1	3467316	3477316	chr1	3457808	3467808	0.0199224
chr1	3467170	3477170	chr1	3463713	3473713	0.0635423
chr1	3467727	3477727	chr1	3476292	3486292	0.0792969
chr1	3469233	3479233	chr1	3476292	3486292	0.0106174
chr1	3473105	3483105	chr1	3468043	3478043	0.0635423
chr1	3483613	3493613	chr1	3499667	3509667	0.0417188
chr1	3493460	3503460	chr1	3482990	3492990	0.0524679
chr1	3504397	3514397	chr1	3497095	3507095	0.0792969
chr1	3509097	3519097	chr1	3498878	3508878	0.0792969
chr1	3513936	3523936	chr1	3518008	3528008	0.0199224
chr1	3514800	3524800	chr1	3519150	3529150	0.0792969
chr1	3518693	3528693	chr1	3509097	3519097	0.0792969
chr1	3519779	3529779	chr1	3527132	3537132	0
chr1	3520250	3530250	chr1	3513936	3523936	0.0792969
chr1	3520250	3530250	chr1	3531395	3541395	0.0524679
chr1	3520882	3530882	chr1	3514800	3524800	0.0792969
chr1	3520882	3530882	chr1	3528791	3538791	0.0792969
chr1	3524994	3534994	chr1	3519150	3529150	0.0635423
chr1	3524024	3534024	chr1	3518693	3528693	0
chr1	3525634	3535634	chr1	3520250	3530250	0.0792969
chr1	3525634	3535634	chr1	3529617	3539617	0.0792969
chr1	3525634	3535634	chr1	3528791	3538791	0.00684778
chr1	3529617	3539617	chr1	3527132	3537132	0.0106174
chr1	3531209	3541209	chr1	3478602	3488602	0.0792969
chr1	3534513	3544513	chr1	3539776	3549776	0
chr1	3538091	3548091	chr1	3544316	3554316	0.0106174
chr1	3537609	3547609	chr1	3547833	3557833	0.0635423
chr1	3539776	3549776	chr1	3544988	3554988	0.012885
chr1	3542879	3552879	chr1	3531959	3541959	0.0524679
chr1	3543259	3553259	chr1	3538091	3548091	0
chr1	3542238	3552238	chr1	3539072	3549072	0.0199224
chr1	3543259	3553259	chr1	3547833	3557833	0.0635423
chr1	3543259	3553259	chr1	3552217	3562217	0.012885
chr1	3542879	3552879	chr1	3553545	3563545	0.0635423
chr1	3543259	3553259	chr1	3560813	3570813	0.0792969
chr1	3544572	3554572	chr1	3558220	3568220	0.0524679
chr1	3545540	3555540	chr1	3559460	3569460	0.0792969
chr1	3547458	3557458	chr1	3552217	3562217	0.0792969
chr1	3549831	3559831	chr1	3545945	3555945	0.0417188
chr1	3551230	3561230	chr1	3539072	3549072	0.00684778
chr1	3551230	3561230	chr1	3542238	3552238	0
chr1	3551230	3561230	chr1	3543259	3553259	0.0524679
chr1	3552217	3562217	chr1	3548284	3558284	0.0524679
chr1	3552217	3562217	chr1	3558054	3568054	0.0106174
chr1	3551230	3561230	chr1	3558054	3568054	0
chr1	3551230	3561230	chr1	3560813	3570813	0.0383658
chr1	3552217	3562217	chr1	3559460	3569460	0.0792969
chr1	3553479	3563479	chr1	3544988	3554988	0.0635423
chr1	3557624	3567624	chr1	3552240	3562240	0.0792969
chr1	3557755	3567755	chr1	3589297	3599297	0.0106174
chr1	3558620	3568620	chr1	3588434	3598434	0.0635423
chr1	3565295	3575295	chr1	3558786	3568786	0.0417188
chr1	3565295	3575295	chr1	3559978	3569978	0
chr1	3564546	3574546	chr1	3575851	3585851	0.0106174
chr1	3564896	3574896	chr1	3578831	3588831	0.0792969
chr1	3566125	3576125	chr1	3588336	3598336	0
chr1	3566125	3576125	chr1	3558786	3568786	0.0199224
chr1	3566125	3576125	chr1	3574348	3584348	0.0524679
chr1	3565902	3575902	chr1	3575984	3585984	0.0271156
chr1	3565295	3575295	chr1	3582525	3592525	0
chr1	3565295	3575295	chr1	3578831	3588831	0
chr1	3568139	3578139	chr1	3575851	3585851	0.0792969
chr1	3570384	3580384	chr1	3578831	3588831	0.0383658
chr1	3570384	3580384	chr1	3588336	3598336	0.0417188
chr1	3570384	3580384	chr1	3564896	3574896	0.012885
chr1	3570384	3580384	chr1	3581379	3591379	0.0199224
chr1	3574348	3584348	chr1	3570384	3580384	0.0271156
chr1	3574348	3584348	chr1	3578105	3588105	0
chr1	3573384	3583384	chr1	3589297	3599297	0.0792969
chr1	3574348	3584348	chr1	3583262	3593262	0.00684778
chr1	3574238	3584238	chr1	3582597	3592597	0.012885
chr1	3574348	3584348	chr1	3568139	3578139	0.0417188
chr1	3574238	3584238	chr1	3568061	3578061	0.0792969
chr1	3574877	3584877	chr1	3570384	3580384	0.0635423
chr1	3575475	3585475	chr1	3581379	3591379	0.0635423
chr1	3576360	3586360	chr1	3571808	3581808	0
chr1	3575716	3585716	chr1	3579781	3589781	0
chr1	3576360	3586360	chr1	3566125	3576125	0
chr1	3576360	3586360	chr1	3570384	3580384	0
chr1	3575475	3585475	chr1	3580046	3590046	0.0792969
chr1	3576360	3586360	chr1	3585596	3595596	0.0199224
chr1	3576360	3586360	chr1	3588336	3598336	0
chr1	3575475	3585475	chr1	3589297	3599297	0.00684778
chr1	3576360	3586360	chr1	3599019	3609019	0.0524679
chr1	3577066	3587066	chr1	3583262	3593262	0.0524679
chr1	3578831	3588831	chr1	3589297	3599297	0
chr1	3578831	3588831	chr1	3566125	3576125	0
chr1	3578105	3588105	chr1	3566125	3576125	0
chr1	3578831	3588831	chr1	3569079	3579079	0.0792969
chr1	3578370	3588370	chr1	3570705	3580705	0.0792969
chr1	3580046	3590046	chr1	3574348	3584348	0
chr1	3578105	3588105	chr1	3583262	3593262	0.0199224
chr1	3580046	3590046	chr1	3589297	3599297	0
chr1	3578831	3588831	chr1	3597786	3607786	0.0417188
chr1	3581379	3591379	chr1	3576360	3586360	0
chr1	3578831	3588831	chr1	3592906	3602906	0.0792969
chr1	3582525	3592525	chr1	3566125	3576125	0
chr1	3582525	3592525	chr1	3575851	3585851	0
chr1	3581872	3591872	chr1	3578105	3588105	0
chr1	3582371	3592371	chr1	3597366	3607366	0.0792969
chr1	3582597	3592597	chr1	3565902	3575902	0.0792969
chr1	3582525	3592525	chr1	3570384	3580384	0.0524679
chr1	3582525	3592525	chr1	3572450	3582450	0.0792969
chr1	3582525	3592525	chr1	3578831	3588831	0
chr1	3583684	3593684	chr1	3587473	3597473	0
chr1	3583262	3593262	chr1	3589297	3599297	0
chr1	3583517	3593517	chr1	3591616	3601616	0.0199224
chr1	3583262	3593262	chr1	3566125	3576125	0.0792969
chr1	3583262	3593262	chr1	3565295	3575295	0.00684778
chr1	3583517	3593517	chr1	3576120	3586120	0.0635423
chr1	3583684	3593684	chr1	3591454	3601454	0.0635423
chr1	3587473	3597473	chr1	3575851	3585851	0
chr1	3584109	3594109	chr1	3578831	3588831	0.0417188
chr1	3584109	3594109	chr1	3589297	3599297	0.0199224
chr1	3590223	3600223	chr1	3597786	3607786	0
chr1	3589297	3599297	chr1	3566125	3576125	0
chr1	3589297	3599297	chr1	3570384	3580384	0
chr1	3588336	3598336	chr1	3582525	3592525	0
chr1	3588799	3598799	chr1	3583517	3593517	0.0417188
chr1	3587473	3597473	chr1	3558786	3568786	0.0106174
chr1	3589297	3599297	chr1	3565295	3575295	0
chr1	3590223	3600223	chr1	3571808	3581808	0.012885
chr1	3588336	3598336	chr1	3573384	3583384	0.0524679
chr1	3589297	3599297	chr1	3574348	3584348	0.0635423
chr1	3588799	3598799	chr1	3575716	3585716	0.012885
chr1	3588336	3598336	chr1	3578831	3588831	0
chr1	3588799	3598799	chr1	3585460	3595460	0.0417188
chr1	3588336	3598336	chr1	3584109	3594109	0.0106174
chr1	3589297	3599297	chr1	3595508	3605508	0
chr1	3589297	3599297	chr1	3605455	3615455	0
chr1	3588336	3598336	chr1	3568139	3578139	0.00684778
chr1	3588336	3598336	chr1	3601450	3611450	0.0417188
chr1	3590709	3600709	chr1	3607264	3617264	0
chr1	3590223	3600223	chr1	3556562	3566562	0.0635423
chr1	3590223	3600223	chr1	3575851	3585851	0.012885
chr1	3592906	3602906	chr1	3578105	3588105	0
chr1	3591454	3601454	chr1	3599019	3609019	0
chr1	3592906	3602906	chr1	3603698	3613698	0
chr1	3592906	3602906	chr1	3614533	3624533	0.0635423
chr1	3592906	3602906	chr1	3588336	3598336	0
chr1	3592906	3602906	chr1	3560813	3570813	0.0524679
chr1	3592906	3602906	chr1	3564896	3574896	0.00684778
chr1	3592906	3602906	chr1	3589297	3599297	0
chr1	3594315	3604315	chr1	3588336	3598336	0.012885
chr1	3593579	3603579	chr1	3596808	3606808	0
chr1	3594315	3604315	chr1	3589297	3599297	0.0417188
chr1	3594315	3604315	chr1	3590223	3600223	0
chr1	3597786	3607786	chr1	3591454	3601454	0
chr1	3599928	3609928	chr1	3589297	3599297	0
chr1	3599928	3609928	chr1	3590223	3600223	0
chr1	3597786	3607786	chr1	3612669	3622669	0
chr1	3596808	3606808	chr1	3578105	3588105	0.0524679
chr1	3599019	3609019	chr1	3607727	3617727	0
chr1	3599928	3609928	chr1	3603698	3613698	0
chr1	3597786	3607786	chr1	3613630	3623630	0.0524679
chr1	3600075	3610075	chr1	3594227	3604227	0.0199224
chr1	3599928	3609928	chr1	3614533	3624533	0.0792969
chr1	3600462	3610462	chr1	3607901	3617901	0.0792969
chr1	3601450	3611450	chr1	3608218	3618218	0
chr1	3603698	3613698	chr1	3599541	3609541	0
chr1	3602985	3612985	chr1	3589297	3599297	0.00684778
chr1	3603698	3613698	chr1	3589297	3599297	0.0199224
chr1	3602985	3612985	chr1	3594315	3604315	0
chr1	3603251	3613251	chr1	3607047	3617047	0.0792969
chr1	3603382	3613382	chr1	3610015	3620015	0.0199224
chr1	3608218	3618218	chr1	3613630	3623630	0
chr1	3605455	3615455	chr1	3600527	3610527	0.0792969
chr1	3604095	3614095	chr1	3590223	3600223	0
chr1	3604095	3614095	chr1	3613630	3623630	0.0417188
chr1	3607264	3617264	chr1	3591454	3601454	0.0199224
chr1	3607047	3617047	chr1	3610783	3620783	0.0417188
chr1	3605455	3615455	chr1	3625812	3635812	0.0106174
chr1	3607581	3617581	chr1	3632585	3642585	0.0524679
chr1	3607727	3617727	chr1	3578831	3588831	0.0792969
chr1	3607581	3617581	chr1	3603829	3613829	0.012885
chr1	3606901	3616901	chr1	3617259	3627259	0.0524679
chr1	3607264	3617264	chr1	3635711	3645711	0.0792969
chr1	3607727	3617727	chr1	3600527	3610527	0.0635423
chr1	3610015	3620015	chr1	3599811	3609811	0
chr1	3609626	3619626	chr1	3604095	3614095	0
chr1	3609626	3619626	chr1	3588336	3598336	0.0417188
chr1	3610518	3620518	chr1	3597786	3607786	0.012885
chr1	3609626	3619626	chr1	3597786	3607786	0.0635423
chr1	3610518	3620518	chr1	3606901	3616901	0.0106174
chr1	3609626	3619626	chr1	3622949	3632949	0.0792969
chr1	3612669	3622669	chr1	3604095	3614095	0.0792969
chr1	3613630	3623630	chr1	3618671	3628671	0.0635423
chr1	3613630	3623630	chr1	3609626	3619626	0.0417188
chr1	3614533	3624533	chr1	3630938	3640938	0.0524679
chr1	3615508	3625508	chr1	3607727	3617727	0.0792969
chr1	3616253	3626253	chr1	3611172	3621172	0.00684778
chr1	3615924	3625924	chr1	3610280	3620280	0.0524679
chr1	3616253	3626253	chr1	3619808	3629808	0.0417188
chr1	3615508	3625508	chr1	3628522	3638522	0.0792969
chr1	3617259	3627259	chr1	3609626	3619626	0.0792969
chr1	3620706	3630706	chr1	3607727	3617727	0.0524679
chr1	3620706	3630706	chr1	3609626	3619626	0.00684778
chr1	3620706	3630706	chr1	3615150	3625150	0.0106174
chr1	3620706	3630706	chr1	3615508	3625508	0.0792969
chr1	3625812	3635812	chr1	3630938	3640938	0.0524679
chr1	3627609	3637609	chr1	3633110	3643110	0.0792969
chr1	3627609	3637609	chr1	3597786	3607786	0.0792969
chr1	3630938	3640938	chr1	3635711	3645711	0.0635423
chr1	3633110	3643110	chr1	3641834	3651834	0.0417188
chr1	3630938	3640938	chr1	3618807	3628807	0.0792969
chr1	3630938	3640938	chr1	3597786	3607786	0.0792969
chr1	3632073	3642073	chr1	3619808	3629808	0.0524679
chr1	3632585	3642585	chr1	3636636	3646636	0.0792969
chr1	3635711	3645711	chr1	3628522	3638522	0
chr1	3641834	3651834	chr1	3634584	3644584	0.0524679
chr1	3643541	3653541	chr1	3656506	3666506	0.0635423
chr1	3645629	3655629	chr1	3653710	3663710	0
chr1	3645629	3655629	chr1	3663003	3673003	0.0792969
chr1	3645732	3655732	chr1	3635158	3645158	0.0792969
chr1	3645629	3655629	chr1	3652829	3662829	0
chr1	3648090	3658090	chr1	3641834	3651834	0.0792969
chr1	3650048	3660048	chr1	3645629	3655629	0.0271156
chr1	3650260	3660260	chr1	3645629	3655629	0.0792969
chr1	3650759	3660759	chr1	3645629	3655629	0.0635423
chr1	3651786	3661786	chr1	3657385	3667385	0.0417188
chr1	3654349	3664349	chr1	3648090	3658090	0.0383658
chr1	3652829	3662829	chr1	3641834	3651834	0
chr1	3657385	3667385	chr1	3650048	3660048	0
chr1	3657385	3667385	chr1	3648884	3658884	0.0524679
chr1	3657385	3667385	chr1	3651997	3661997	0.0635423
chr1	3657385	3667385	chr1	3653710	3663710	0.0635423
chr1	3658166	3668166	chr1	3653710	3663710	0.0792969
chr1	3673405	3683405	chr1	3679808	3689808	0.0106174
chr1	3676155	3686155	chr1	3682429	3692429	0.0524679
chr1	3677939	3687939	chr1	3682539	3692539	0.0792969
chr1	3678973	3688973	chr1	3671978	3681978	0.0417188
chr1	3680475	3690475	chr1	3673405	3683405	0.0792969
chr1	3681264	3691264	chr1	3675117	3685117	0.0792969
chr1	3680976	3690976	chr1	3685971	3695971	0.0417188
chr1	3680475	3690475	chr1	3685971	3695971	0.0792969
chr1	3680976	3690976	chr1	3687681	3697681	0.0417188
chr1	3679808	3689808	chr1	3688209	3698209	0
chr1	3680475	3690475	chr1	3691267	3701267	0.0792969
chr1	3681735	3691735	chr1	3687681	3697681	0
chr1	3682218	3692218	chr1	3660439	3670439	0.012885
chr1	3683916	3693916	chr1	3679808	3689808	0.0524679
chr1	3682912	3692912	chr1	3691267	3701267	0.0524679
chr1	3684726	3694726	chr1	3689907	3699907	0.0199224
chr1	3684726	3694726	chr1	3673405	3683405	0.0792969
chr1	3686205	3696205	chr1	3680129	3690129	0
chr1	3685971	3695971	chr1	3681735	3691735	0.00684778
chr1	3685971	3695971	chr1	3691267	3701267	0
chr1	3685971	3695971	chr1	3681264	3691264	0.00684778
chr1	3685971	3695971	chr1	3681524	3691524	0.0199224
chr1	3685971	3695971	chr1	3698984	3708984	0.0635423
chr1	3685971	3695971	chr1	3705406	3715406	0.0635423
chr1	3689261	3699261	chr1	3682218	3692218	0
chr1	3689261	3699261	chr1	3685971	3695971	0.0199224
chr1	3689636	3699636	chr1	3693675	3703675	0.0635423
chr1	3689434	3699434	chr1	3695710	3705710	0.0417188
chr1	3689434	3699434	chr1	3701898	3711898	0.0635423
chr1	3691267	3701267	chr1	3699354	3709354	0
chr1	3689636	3699636	chr1	3708510	3718510	0.0417188
chr1	3690550	3700550	chr1	3678973	3688973	0.0417188
chr1	3690550	3700550	chr1	3696547	3706547	0.0417188
chr1	3691267	3701267	chr1	3705788	3715788	0.0792969
chr1	3690832	3700832	chr1	3682539	3692539	0.0524679
chr1	3690550	3700550	chr1	3685971	3695971	0.0792969
chr1	3692616	3702616	chr1	3687129	3697129	0.0792969
chr1	3694354	3704354	chr1	3689261	3699261	0.0792969
chr1	3696076	3706076	chr1	3700224	3710224	0
chr1	3695529	3705529	chr1	3689261	3699261	0.0635423
chr1	3695529	3705529	chr1	3685971	3695971	0.0417188
chr1	3696076	3706076	chr1	3688721	3698721	0
chr1	3696547	3706547	chr1	3689261	3699261	0.012885
chr1	3696076	3706076	chr1	3701147	3711147	0.0271156
chr1	3699750	3709750	chr1	3685971	3695971	0
chr1	3700224	3710224	chr1	3690550	3700550	0
chr1	3699354	3709354	chr1	3689636	3699636	0
chr1	3698984	3708984	chr1	3694774	3704774	0.0635423
chr1	3700224	3710224	chr1	3705406	3715406	0
chr1	3701147	3711147	chr1	3705406	3715406	0.0417188
chr1	3700224	3710224	chr1	3691267	3701267	0.0199224
chr1	3699354	3709354	chr1	3704447	3714447	0.0635423
chr1	3701147	3711147	chr1	3705788	3715788	0
chr1	3702512	3712512	chr1	3685971	3695971	0.0106174
chr1	3699750	3709750	chr1	3692616	3702616	0.0199224
chr1	3701147	3711147	chr1	3695529	3705529	0.0524679
chr1	3701898	3711898	chr1	3695710	3705710	0
chr1	3699750	3709750	chr1	3707735	3717735	0.0417188
chr1	3701147	3711147	chr1	3693675	3703675	0.0635423
chr1	3701147	3711147	chr1	3697745	3707745	0.0417188
chr1	3701147	3711147	chr1	3693158	3703158	0.0635423
chr1	3705788	3715788	chr1	3700224	3710224	0
chr1	3706273	3716273	chr1	3701147	3711147	0
chr1	3707892	3717892	chr1	3700838	3710838	0.0199224
chr1	3711919	3721919	chr1	3697745	3707745	0.0792969
chr1	3731696	3741696	chr1	3726448	3736448	0
chr1	3750405	3760405	chr1	3746380	3756380	0.0199224
chr1	3753436	3763436	chr1	3762826	3772826	0.0635423
chr1	3757602	3767602	chr1	3762826	3772826	0.0524679
chr1	3762826	3772826	chr1	3767679	3777679	0.0417188
chr1	3767155	3777155	chr1	3762826	3772826	0.0524679
chr1	3779616	3789616	chr1	3802620	3812620	0.0635423
chr1	3784380	3794380	chr1	3780270	3790270	0.0635423
chr1	3797531	3807531	chr1	3791544	3801544	0.0792969
chr1	3803086	3813086	chr1	3790971	3800971	0.0635423
chr1	3802285	3812285	chr1	3798606	3808606	0.0417188
chr1	3804587	3814587	chr1	3810972	3820972	0.0792969
chr1	3807587	3817587	chr1	3803086	3813086	0
chr1	3807587	3817587	chr1	3804311	3814311	0.0792969
chr1	3813439	3823439	chr1	3816497	3826497	0.0792969
chr1	3816497	3826497	chr1	3803086	3813086	0.0635423
chr1	3816497	3826497	chr1	3821473	3831473	0.0199224
chr1	3817720	3827720	chr1	3821963	3831963	0.0524679
chr1	3822767	3832767	chr1	3815436	3825436	0.0792969
chr1	3828298	3838298	chr1	3822767	3832767	0.0635423
chr1	4071136	4081136	chr1	4078123	4088123	0.0792969
chr1	4075429	4085429	chr1	4071136	4081136	0.0417188
chr1	4079662	4089662	chr1	4076194	4086194	0.0792969
chr1	4112089	4122089	chr1	4108207	4118207	0.0635423
chr1	4146570	4156570	chr1	4140192	4150192	0.0635423
chr1	4182482	4192482	chr1	4178029	4188029	0.0524679
chr1	4315395	4325395	chr1	4321472	4331472	0.0792969
chr1	4443236	4453236	chr1	4451788	4461788	0.0635423
chr1	4800479	4810479	chr1	4806184	4816184	0.0635423
chr1	4811717	4821717	chr1	4807662	4817662	0.0635423
chr1	5422166	5432166	chr1	5416988	5426988	0.0524679
chr1	5524462	5534462	chr1	5519579	5529579	0.0792969
chr1	5543317	5553317	chr1	5551359	5561359	0.0792969
chr1	5547160	5557160	chr1	5551179	5561179	0.0524679
chr1	5559347	5569347	chr1	5553021	5563021	0.0635423
chr1	5568678	5578678	chr1	5564308	5574308	0.0792969
chr1	5646169	5656169	chr1	5651097	5661097	0.0792969
chr1	5767872	5777872	chr1	5772556	5782556	0.0635423
chr1	5796549	5806549	chr1	5792556	5802556	0.0635423
chr1	5806602	5816602	chr1	5801698	5811698	0.00684778
chr1	5806858	5816858	chr1	5811847	5821847	0.0524679
chr1	5806602	5816602	chr1	5811700	5821700	0.0792969
chr1	5814470	5824470	chr1	5806602	5816602	0.0524679
chr1	5834091	5844091	chr1	5841034	5851034	0.0635423
chr1	5877458	5887458	chr1	5881742	5891742	0.0635423
chr1	5894970	5904970	chr1	5904000	5914000	0.0792969
chr1	5896190	5906190	chr1	5891693	5901693	0.0792969
chr1	5896190	5906190	chr1	5905594	5915594	0.012885
chr1	5897039	5907039	chr1	5904869	5914869	0.0417188
chr1	5899192	5909192	chr1	5903501	5913501	0.00684778
chr1	5904411	5914411	chr1	5899332	5909332	0.0635423
chr1	5906792	5916792	chr1	5923899	5933899	0.0792969
chr1	5907933	5917933	chr1	5898142	5908142	0.0524679
chr1	5909050	5919050	chr1	5916232	5926232	0
chr1	5911404	5921404	chr1	5904000	5914000	0.0417188
chr1	5911616	5921616	chr1	5920037	5930037	0.0792969
chr1	5914559	5924559	chr1	5910326	5920326	0.0417188
chr1	5915312	5925312	chr1	5919710	5929710	0.0106174
chr1	5916232	5926232	chr1	5923899	5933899	0.012885
chr1	5926947	5936947	chr1	5931889	5941889	0.0524679
chr1	5929248	5939248	chr1	5920660	5930660	0.0635423
chr1	5929248	5939248	chr1	5922676	5932676	0.00684778
chr1	5934982	5944982	chr1	5941283	5951283	0
chr1	5934982	5944982	chr1	5930587	5940587	0.0792969
chr1	5935953	5945953	chr1	5922676	5932676	0
chr1	5937105	5947105	chr1	5931229	5941229	0
chr1	5936542	5946542	chr1	5947757	5957757	0.0635423
chr1	5938851	5948851	chr1	5931117	5941117	0.0792969
chr1	5942460	5952460	chr1	5933245	5943245	0.0792969
chr1	5941283	5951283	chr1	5937408	5947408	0.0106174
chr1	5943064	5953064	chr1	5936542	5946542	0
chr1	5943819	5953819	chr1	5938851	5948851	0
chr1	5942460	5952460	chr1	5945825	5955825	0.0106174
chr1	5944206	5954206	chr1	5938851	5948851	0.0635423
chr1	5946911	5956911	chr1	5941283	5951283	0.00684778
chr1	5957084	5967084	chr1	5946911	5956911	0.0417188
chr1	5962776	5972776	chr1	5966479	5976479	0.0635423
chr1	5963562	5973562	chr1	5973037	5983037	0.0524679
chr1	5965013	5975013	chr1	5975480	5985480	0.0635423
chr1	5963924	5973924	chr1	5960512	5970512	0.0417188
chr1	5967008	5977008	chr1	5958728	5968728	0
chr1	5966479	5976479	chr1	5960512	5970512	0.0635423
chr1	5967008	5977008	chr1	5962776	5972776	0
chr1	5967302	5977302	chr1	5962776	5972776	0.0635423
chr1	5968523	5978523	chr1	5957638	5967638	0.0792969
chr1	5976497	5986497	chr1	5980552	5990552	0.0792969
chr1	5991874	6001874	chr1	5982135	5992135	0.0635423
chr1	5991874	6001874	chr1	5987716	5997716	0.0417188
chr1	5994479	6004479	chr1	6004780	6014780	0.0524679
chr1	5995866	6005866	chr1	5991874	6001874	0.0792969
chr1	5997577	6007577	chr1	6005306	6015306	0.00684778
chr1	5999230	6009230	chr1	6006070	6016070	0.0635423
chr1	6001723	6011723	chr1	5993016	6003016	0.0792969
chr1	6012674	6022674	chr1	6017792	6027792	0.0199224
chr1	6015630	6025630	chr1	6008691	6018691	0.0635423
chr1	6017544	6027544	chr1	6021192	6031192	0.0792969
chr1	6020353	6030353	chr1	6032524	6042524	0.0524679
chr1	6022861	6032861	chr1	6014492	6024492	0.0792969
chr1	6022861	6032861	chr1	6029222	6039222	0.0635423
chr1	6024419	6034419	chr1	6031551	6041551	0.0792969
chr1	6026890	6036890	chr1	6032719	6042719	0.0635423
chr1	6027272	6037272	chr1	6032179	6042179	0.0635423
chr1	6029886	6039886	chr1	6035817	6045817	0.0635423
chr1	6031551	6041551	chr1	6021633	6031633	0.00684778
chr1	6031551	6041551	chr1	6021998	6031998	0.0635423
chr1	6034617	6044617	chr1	6022861	6032861	0.0524679
chr1	6035817	6045817	chr1	6042762	6052762	0.0106174
chr1	6040836	6050836	chr1	6035817	6045817	0
chr1	6042762	6052762	chr1	6051355	6061355	0
chr1	6051355	6061355	chr1	6054815	6064815	0.00684778
chr1	6049585	6059585	chr1	6057735	6067735	0
chr1	6054042	6064042	chr1	6050066	6060066	0.0417188
chr1	6054042	6064042	chr1	6058757	6068757	0.0792969
chr1	6053595	6063595	chr1	6062718	6072718	0.0417188
chr1	6053652	6063652	chr1	6071372	6081372	0.0417188
chr1	6057735	6067735	chr1	6052383	6062383	0.012885
chr1	6057066	6067066	chr1	6061674	6071674	0.0106174
chr1	6057345	6067345	chr1	6082004	6092004	0.0792969
chr1	6057155	6067155	chr1	6051355	6061355	0.0635423
chr1	6057735	6067735	chr1	6066123	6076123	0.0792969
chr1	6057556	6067556	chr1	6071626	6081626	0.0792969
chr1	6059680	6069680	chr1	6055780	6065780	0.0635423
chr1	6060489	6070489	chr1	6056676	6066676	0.0417188
chr1	6062931	6072931	chr1	6054815	6064815	0
chr1	6062718	6072718	chr1	6055390	6065390	0.0792969
chr1	6062718	6072718	chr1	6066693	6076693	0.0199224
chr1	6066123	6076123	chr1	6053652	6063652	0.0792969
chr1	6066123	6076123	chr1	6057155	6067155	0.0106174
chr1	6068262	6078262	chr1	6072125	6082125	0.0524679
chr1	6068475	6078475	chr1	6065069	6075069	0.0199224
chr1	6071372	6081372	chr1	6055780	6065780	0.0199224
chr1	6077043	6087043	chr1	6069322	6079322	0.0524679
chr1	6081282	6091282	chr1	6087286	6097286	0.0199224
chr1	6088384	6098384	chr1	6080080	6090080	0.0417188
chr1	6090892	6100892	chr1	6082140	6092140	0
chr1	6089787	6099787	chr1	6082140	6092140	0.0635423
chr1	6088622	6098622	chr1	6094032	6104032	0.0792969
chr1	6090892	6100892	chr1	6084566	6094566	0.0792969
chr1	6090892	6100892	chr1	6094320	6104320	0.0635423
chr1	6095136	6105136	chr1	6082140	6092140	0.0199224
chr1	6094320	6104320	chr1	6088895	6098895	0
chr1	6094320	6104320	chr1	6089787	6099787	0
chr1	6094320	6104320	chr1	6101711	6111711	0.0792969
chr1	6096527	6106527	chr1	6111108	6121108	0.00684778
chr1	6098821	6108821	chr1	6104903	6114903	0.0524679
chr1	6103249	6113249	chr1	6125592	6135592	0.0792969
chr1	6104098	6114098	chr1	6095136	6105136	0
chr1	6104903	6114903	chr1	6100625	6110625	0
chr1	6104098	6114098	chr1	6108479	6118479	0.00684778
chr1	6104098	6114098	chr1	6108199	6118199	0.0271156
chr1	6108519	6118519	chr1	6102443	6112443	0.0383658
chr1	6108199	6118199	chr1	6094320	6104320	0.0792969
chr1	6108479	6118479	chr1	6119680	6129680	0.0635423
chr1	6111108	6121108	chr1	6120210	6130210	0.00684778
chr1	6112196	6122196	chr1	6123510	6133510	0
chr1	6112812	6122812	chr1	6104098	6114098	0
chr1	6115159	6125159	chr1	6133143	6143143	0.0792969
chr1	6116836	6126836	chr1	6112485	6122485	0.0524679
chr1	6120814	6130814	chr1	6125554	6135554	0.00684778
chr1	6119680	6129680	chr1	6115504	6125504	0.0792969
chr1	6124473	6134473	chr1	6115159	6125159	0.0792969
chr1	6124086	6134086	chr1	6119680	6129680	0.0199224
chr1	6123510	6133510	chr1	6135670	6145670	0.0792969
chr1	6125928	6135928	chr1	6120504	6130504	0.0524679
chr1	6126130	6136130	chr1	6129477	6139477	0.0635423
chr1	6126130	6136130	chr1	6133365	6143365	0.0417188
chr1	6126130	6136130	chr1	6138268	6148268	0
chr1	6125928	6135928	chr1	6133143	6143143	0.0792969
chr1	6129053	6139053	chr1	6124086	6134086	0.0635423
chr1	6128101	6138101	chr1	6124086	6134086	0.00684778
chr1	6129707	6139707	chr1	6125016	6135016	0
chr1	6134138	6144138	chr1	6139133	6149133	0.0792969
chr1	6134138	6144138	chr1	6139362	6149362	0.0199224
chr1	6135287	6145287	chr1	6123510	6133510	0.00684778
chr1	6138268	6148268	chr1	6145043	6155043	0.0524679
chr1	6144256	6154256	chr1	6149353	6159353	0.012885
chr1	6148462	6158462	chr1	6158505	6168505	0.0417188
chr1	6149313	6159313	chr1	6153358	6163358	0.0792969
chr1	6152404	6162404	chr1	6143922	6153922	0.0417188
chr1	6152404	6162404	chr1	6144389	6154389	0.0106174
chr1	6152404	6162404	chr1	6157103	6167103	0.0106174
chr1	6154891	6164891	chr1	6148692	6158692	0
chr1	6155652	6165652	chr1	6149313	6159313	0.012885
chr1	6158505	6168505	chr1	6168949	6178949	0.0417188
chr1	6158993	6168993	chr1	6152404	6162404	0
chr1	6158993	6168993	chr1	6153358	6163358	0.0417188
chr1	6157408	6167408	chr1	6176347	6186347	0.0524679
chr1	6160210	6170210	chr1	6154537	6164537	0.0792969
chr1	6162529	6172529	chr1	6167681	6177681	0
chr1	6160210	6170210	chr1	6180327	6190327	0.0792969
chr1	6168421	6178421	chr1	6162059	6172059	0.0635423
chr1	6170728	6180728	chr1	6185896	6195896	0.0635423
chr1	6176278	6186278	chr1	6179874	6189874	0.00684778
chr1	6176278	6186278	chr1	6180327	6190327	0.0792969
chr1	6181342	6191342	chr1	6171389	6181389	0.0199224
chr1	6198741	6208741	chr1	6194187	6204187	0.0635423
chr1	6199559	6209559	chr1	6190633	6200633	0.0792969
chr1	6200141	6210141	chr1	6205724	6215724	0.0792969
chr1	6208150	6218150	chr1	6211797	6221797	0.0792969
chr1	6212716	6222716	chr1	6206800	6216800	0.0524679
chr1	6212716	6222716	chr1	6208150	6218150	0.0417188
chr1	6213346	6223346	chr1	6209566	6219566	0.0635423
chr1	6215360	6225360	chr1	6211573	6221573	0.0199224
chr1	6216419	6226419	chr1	6211573	6221573	0.00684778
chr1	6219252	6229252	chr1	6205185	6215185	0.0635423
chr1	6218060	6228060	chr1	6212273	6222273	0.0635423
chr1	6227711	6237711	chr1	6233229	6243229	0.0792969
chr1	6232811	6242811	chr1	6238005	6248005	0.0635423
chr1	6242782	6252782	chr1	6238630	6248630	0.0792969
chr1	6248900	6258900	chr1	6252814	6262814	0.012885
chr1	6260340	6270340	chr1	6251249	6261249	0.0635423
chr1	6262794	6272794	chr1	6254834	6264834	0
chr1	6263210	6273210	chr1	6267258	6277258	0
chr1	6265031	6275031	chr1	6275948	6285948	0.00684778
chr1	6265031	6275031	chr1	6277662	6287662	0.0792969
chr1	6266986	6276986	chr1	6270735	6280735	0.0792969
chr1	6268230	6278230	chr1	6273592	6283592	0.0524679
chr1	6274130	6284130	chr1	6265031	6275031	0
chr1	6272474	6282474	chr1	6267930	6277930	0.0106174
chr1	6272474	6282474	chr1	6269223	6279223	0.0524679
chr1	6274130	6284130	chr1	6277662	6287662	0
chr1	6274130	6284130	chr1	6288567	6298567	0.0792969
chr1	6277662	6287662	chr1	6272474	6282474	0.0635423
chr1	6276911	6286911	chr1	6273315	6283315	0.0792969
chr1	6278236	6288236	chr1	6289356	6299356	0.0792969
chr1	6279837	6289837	chr1	6274130	6284130	0
chr1	6279837	6289837	chr1	6273315	6283315	0.0524679
chr1	6289456	6299456	chr1	6292932	6302932	0.00684778
chr1	6293265	6303265	chr1	6303620	6313620	0.0199224
chr1	6293925	6303925	chr1	6288944	6298944	0.0524679
chr1	6293485	6303485	chr1	6299025	6309025	0.0524679
chr1	6297993	6307993	chr1	6292563	6302563	0.0635423
chr1	6298105	6308105	chr1	6302464	6312464	0.0417188
chr1	6301225	6311225	chr1	6306527	6316527	0
chr1	6301464	6311464	chr1	6293265	6303265	0
chr1	6302929	6312929	chr1	6299025	6309025	0.0383658
chr1	6302367	6312367	chr1	6318452	6328452	0.0635423
chr1	6302026	6312026	chr1	6404692	6414692	0
chr1	6303620	6313620	chr1	6311380	6321380	0.0417188
chr1	6307509	6317509	chr1	6302929	6312929	0
chr1	6306527	6316527	chr1	6302929	6312929	0.0271156
chr1	6306527	6316527	chr1	6320544	6330544	0.012885
chr1	6306527	6316527	chr1	6314675	6324675	0.0417188
chr1	6307072	6317072	chr1	6318452	6328452	0.00684778
chr1	6312530	6322530	chr1	6302929	6312929	0.0417188
chr1	6312530	6322530	chr1	6303620	6313620	0.0199224
chr1	6312530	6322530	chr1	6307509	6317509	0
chr1	6312530	6322530	chr1	6327729	6337729	0.0792969
chr1	6313834	6323834	chr1	6302026	6312026	0.012885
chr1	6314675	6324675	chr1	6302929	6312929	0.0106174
chr1	6314675	6324675	chr1	6308144	6318144	0.012885
chr1	6313834	6323834	chr1	6321811	6331811	0.0792969
chr1	6313834	6323834	chr1	6328059	6338059	0
chr1	6316332	6326332	chr1	6303620	6313620	0
chr1	6317814	6327814	chr1	6306527	6316527	0.0635423
chr1	6321356	6331356	chr1	6330206	6340206	0.0383658
chr1	6317814	6327814	chr1	6385317	6395317	0.00684778
chr1	6319219	6329219	chr1	6323125	6333125	0.0792969
chr1	6319219	6329219	chr1	6334424	6344424	0.0635423
chr1	6321811	6331811	chr1	6317814	6327814	0.0417188
chr1	6322302	6332302	chr1	6327466	6337466	0
chr1	6321811	6331811	chr1	6334424	6344424	0.0792969
chr1	6321811	6331811	chr1	6341706	6351706	0.0792969
chr1	6325359	6335359	chr1	6346347	6356347	0.0792969
chr1	6325339	6335339	chr1	6319219	6329219	0.0524679
chr1	6327038	6337038	chr1	6317814	6327814	0.0635423
chr1	6328059	6338059	chr1	6331333	6341333	0.0524679
chr1	6329043	6339043	chr1	6335543	6345543	0
chr1	6330206	6340206	chr1	6312530	6322530	0.0635423
chr1	6328854	6338854	chr1	6318452	6328452	0
chr1	6327729	6337729	chr1	6322302	6332302	0.012885
chr1	6329043	6339043	chr1	6334424	6344424	0
chr1	6330206	6340206	chr1	6325339	6335339	0.0417188
chr1	6330653	6340653	chr1	6325339	6335339	0
chr1	6335543	6345543	chr1	6345874	6355874	0
chr1	6332393	6342393	chr1	6327729	6337729	0.00684778
chr1	6334871	6344871	chr1	6327918	6337918	0.0199224
chr1	6333283	6343283	chr1	6345061	6355061	0.0417188
chr1	6334424	6344424	chr1	6339301	6349301	0.00684778
chr1	6334424	6344424	chr1	6343195	6353195	0.0792969
chr1	6334424	6344424	chr1	6342549	6352549	0.0524679
chr1	6338112	6348112	chr1	6334424	6344424	0.0199224
chr1	6340466	6350466	chr1	6345061	6355061	0.0524679
chr1	6343804	6353804	chr1	6329043	6339043	0.0635423
chr1	6345061	6355061	chr1	6327729	6337729	0.0417188
chr1	6345061	6355061	chr1	6354165	6364165	0.0106174
chr1	6345061	6355061	chr1	6330206	6340206	0.0792969
chr1	6345061	6355061	chr1	6338112	6348112	0
chr1	6345489	6355489	chr1	6335694	6345694	0.0635423
chr1	6346347	6356347	chr1	6340269	6350269	0.0524679
chr1	6347253	6357253	chr1	6356320	6366320	0.0524679
chr1	6347506	6357506	chr1	6342549	6352549	0.0635423
chr1	6347506	6357506	chr1	6356094	6366094	0.0792969
chr1	6353684	6363684	chr1	6359288	6369288	0.0199224
chr1	6354165	6364165	chr1	6345874	6355874	0.0106174
chr1	6353684	6363684	chr1	6345874	6355874	0.00684778
chr1	6353139	6363139	chr1	6364458	6374458	0.0635423
chr1	6353139	6363139	chr1	6348434	6358434	0.0199224
chr1	6353684	6363684	chr1	6369363	6379363	0.0199224
chr1	6356673	6366673	chr1	6346741	6356741	0.0524679
chr1	6356673	6366673	chr1	6364458	6374458	0.0417188
chr1	6356673	6366673	chr1	6361339	6371339	0.012885
chr1	6358552	6368552	chr1	6345489	6355489	0.0792969
chr1	6357817	6367817	chr1	6353684	6363684	0.0199224
chr1	6362921	6372921	chr1	6354165	6364165	0.00684778
chr1	6362921	6372921	chr1	6356094	6366094	0.0635423
chr1	6364458	6374458	chr1	6370323	6380323	0.00684778
chr1	6365193	6375193	chr1	6369879	6379879	0.00684778
chr1	6366539	6376539	chr1	6345874	6355874	0.0417188
chr1	6366859	6376859	chr1	6359288	6369288	0.0792969
chr1	6370148	6380148	chr1	6374237	6384237	0.0792969
chr1	6382980	6392980	chr1	6387081	6397081	0.0792969
chr1	6383367	6393367	chr1	6374682	6384682	0.0417188
chr1	6385317	6395317	chr1	6381480	6391480	0.0635423
chr1	6391806	6401806	chr1	6387081	6397081	0.0792969
chr1	6391603	6401603	chr1	6395852	6405852	0.0792969
chr1	6392714	6402714	chr1	6396864	6406864	0.0199224
chr1	6394715	6404715	chr1	6388784	6398784	0.0792969
chr1	6395852	6405852	chr1	6391705	6401705	0.0792969
chr1	6399492	6409492	chr1	6302464	6312464	0.0199224
chr1	6399236	6409236	chr1	6403264	6413264	0.012885
chr1	6398250	6408250	chr1	6409544	6419544	0.0792969
chr1	6398528	6408528	chr1	6413551	6423551	0.0417188
chr1	6401473	6411473	chr1	6303620	6313620	0.0792969
chr1	6402103	6412103	chr1	6414753	6424753	0.0792969
chr1	6404692	6414692	chr1	6400752	6410752	0.0635423
chr1	6404132	6414132	chr1	6407594	6417594	0.00684778
chr1	6404132	6414132	chr1	6411276	6421276	0.0417188
chr1	6404692	6414692	chr1	6414753	6424753	0.00684778
chr1	6404692	6414692	chr1	6398528	6408528	0.0792969
chr1	6404132	6414132	chr1	6409352	6419352	0.00684778
chr1	6405645	6415645	chr1	6398528	6408528	0
chr1	6405097	6415097	chr1	6414753	6424753	0.0792969
chr1	6406935	6416935	chr1	6414753	6424753	0.0635423
chr1	6410440	6420440	chr1	6403651	6413651	0
chr1	6409352	6419352	chr1	6413551	6423551	0
chr1	6408885	6418885	chr1	6404132	6414132	0.0524679
chr1	6409352	6419352	chr1	6415775	6425775	0
chr1	6411276	6421276	chr1	6406935	6416935	0.0792969
chr1	6413462	6423462	chr1	6405475	6415475	0.0792969
chr1	6412624	6422624	chr1	6407594	6417594	0.00684778
chr1	6414753	6424753	chr1	6408885	6418885	0
chr1	6413551	6423551	chr1	6399236	6409236	0.0417188
chr1	6413551	6423551	chr1	6403264	6413264	0
chr1	6415213	6425213	chr1	6406750	6416750	0.0271156
chr1	6414753	6424753	chr1	6409352	6419352	0
chr1	6413551	6423551	chr1	6418571	6428571	0.00684778
chr1	6414753	6424753	chr1	6410380	6420380	0.0635423
chr1	6418571	6428571	chr1	6414061	6424061	0.0524679
chr1	6433755	6443755	chr1	6442924	6452924	0.0635423
chr1	6437456	6447456	chr1	6442417	6452417	0.0792969
chr1	6440093	6450093	chr1	6429561	6439561	0.0792969
chr1	6447724	6457724	chr1	6442924	6452924	0.0524679
chr1	6464989	6474989	chr1	6470313	6480313	0.0524679
chr1	6469960	6479960	chr1	6479123	6489123	0.0635423
chr1	6470220	6480220	chr1	6485233	6495233	0.0635423
chr1	6472310	6482310	chr1	6482962	6492962	0.0417188
chr1	6478249	6488249	chr1	6482109	6492109	0.0635423
chr1	6480266	6490266	chr1	6487020	6497020	0.0635423
chr1	6481053	6491053	chr1	6485528	6495528	0
chr1	6481053	6491053	chr1	6491100	6501100	0
chr1	6481053	6491053	chr1	6485839	6495839	0
chr1	6482872	6492872	chr1	6472971	6482971	0.0106174
chr1	6481911	6491911	chr1	6478076	6488076	0
chr1	6481911	6491911	chr1	6478755	6488755	0.0635423
chr1	6481911	6491911	chr1	6490730	6500730	0
chr1	6483145	6493145	chr1	6472868	6482868	0.0792969
chr1	6485528	6495528	chr1	6471431	6481431	0.00684778
chr1	6485090	6495090	chr1	6481053	6491053	0
chr1	6485839	6495839	chr1	6490443	6500443	0
chr1	6485528	6495528	chr1	6492582	6502582	0.0635423
chr1	6485917	6495917	chr1	6482345	6492345	0.0792969
chr1	6487020	6497020	chr1	6481911	6491911	0.0635423
chr1	6488212	6498212	chr1	6492582	6502582	0.0792969
chr1	6489439	6499439	chr1	6481911	6491911	0
chr1	6490730	6500730	chr1	6485839	6495839	0.0383658
chr1	6489439	6499439	chr1	6485090	6495090	0
chr1	6490730	6500730	chr1	6486316	6496316	0.00684778
chr1	6491100	6501100	chr1	6480266	6490266	0.0635423
chr1	6491825	6501825	chr1	6485090	6495090	0.0524679
chr1	6492164	6502164	chr1	6485528	6495528	0.0792969
chr1	6493659	6503659	chr1	6481911	6491911	0.0635423
chr1	6493659	6503659	chr1	6489987	6499987	0.00684778
chr1	6493659	6503659	chr1	6485839	6495839	0.0792969
chr1	6494108	6504108	chr1	6517278	6527278	0.0792969
chr1	6499923	6509923	chr1	6485528	6495528	0.0199224
chr1	6503038	6513038	chr1	6493659	6503659	0
chr1	6505407	6515407	chr1	6481053	6491053	0.0635423
chr1	6512588	6522588	chr1	6506183	6516183	0.0524679
chr1	6527131	6537131	chr1	6522401	6532401	0.0199224
chr1	6527728	6537728	chr1	6544600	6554600	0
chr1	6529077	6539077	chr1	6523150	6533150	0.0792969
chr1	6531127	6541127	chr1	6524313	6534313	0.0199224
chr1	6532406	6542406	chr1	6519640	6529640	0.0524679
chr1	6539090	6549090	chr1	6547556	6557556	0.0792969
chr1	6542691	6552691	chr1	6546786	6556786	0.0417188
chr1	6542691	6552691	chr1	6554065	6564065	0.0792969
chr1	6543807	6553807	chr1	6535335	6545335	0.0635423
chr1	6544600	6554600	chr1	6560495	6570495	0.0524679
chr1	6546786	6556786	chr1	6551395	6561395	0.00684778
chr1	6546786	6556786	chr1	6554065	6564065	0.0417188
chr1	6546608	6556608	chr1	6542959	6552959	0.0792969
chr1	6550661	6560661	chr1	6544380	6554380	0.0635423
chr1	6550333	6560333	chr1	6558171	6568171	0.0417188
chr1	6550333	6560333	chr1	6559057	6569057	0.0635423
chr1	6550163	6560163	chr1	6560907	6570907	0.0199224
chr1	6550333	6560333	chr1	6546786	6556786	0.0271156
chr1	6554065	6564065	chr1	6547392	6557392	0.0524679
chr1	6554065	6564065	chr1	6546282	6556282	0.0635423
chr1	6554065	6564065	chr1	6548436	6558436	0.0792969
chr1	6554065	6564065	chr1	6557544	6567544	0.0792969
chr1	6554065	6564065	chr1	6558340	6568340	0.0792969
chr1	6553687	6563687	chr1	6564819	6574819	0.0524679
chr1	6554420	6564420	chr1	6550333	6560333	0.0792969
chr1	6555622	6565622	chr1	6551395	6561395	0
chr1	6555622	6565622	chr1	6546786	6556786	0.0199224
chr1	6555622	6565622	chr1	6546282	6556282	0.0106174
chr1	6555622	6565622	chr1	6551861	6561861	0.0417188
chr1	6557004	6567004	chr1	6563321	6573321	0
chr1	6558171	6568171	chr1	6554065	6564065	0.0524679
chr1	6558171	6568171	chr1	6566361	6576361	0.0635423
chr1	6558171	6568171	chr1	6562190	6572190	0.0792969
chr1	6559739	6569739	chr1	6546608	6556608	0.0792969
chr1	6560044	6570044	chr1	6550333	6560333	0.0635423
chr1	6561357	6571357	chr1	6557004	6567004	0
chr1	6560322	6570322	chr1	6568117	6578117	0.0417188
chr1	6560495	6570495	chr1	6576114	6586114	0
chr1	6562210	6572210	chr1	6583480	6593480	0.0792969
chr1	6564819	6574819	chr1	6575375	6585375	0.0199224
chr1	6562190	6572190	chr1	6554065	6564065	0.0417188
chr1	6563321	6573321	chr1	6568617	6578617	0.00684778
chr1	6563936	6573936	chr1	6570703	6580703	0.0792969
chr1	6564819	6574819	chr1	6554420	6564420	0.0271156
chr1	6563936	6573936	chr1	6570703	6580703	0.0199224
chr1	6568617	6578617	chr1	6564819	6574819	0
chr1	6568117	6578117	chr1	6521263	6531263	0.0792969
chr1	6568617	6578617	chr1	6546282	6556282	0.0524679
chr1	6566891	6576891	chr1	6563321	6573321	0.0199224
chr1	6566891	6576891	chr1	6574741	6584741	0.0792969
chr1	6566891	6576891	chr1	6576833	6586833	0.0417188
chr1	6568617	6578617	chr1	6584283	6594283	0.0635423
chr1	6576833	6586833	chr1	6566361	6576361	0.0524679
chr1	6578694	6588694	chr1	6574632	6584632	0.0524679
chr1	6578220	6588220	chr1	6583830	6593830	0.0792969
chr1	6583830	6593830	chr1	6589720	6599720	0.0792969
chr1	6627260	6637260	chr1	6618928	6628928	0.0199224
chr1	6626873	6636873	chr1	6620081	6630081	0.0106174
chr1	6627472	6637472	chr1	6635611	6645611	0
chr1	6630393	6640393	chr1	6618624	6628624	0.0792969
chr1	6631375	6641375	chr1	6634950	6644950	0.00684778
chr1	6633832	6643832	chr1	6629540	6639540	0.00684778
chr1	6635611	6645611	chr1	6645121	6655121	0
chr1	6635611	6645611	chr1	6644378	6654378	0.0524679
chr1	6634950	6644950	chr1	6628166	6638166	0.0635423
chr1	6636056	6646056	chr1	6643057	6653057	0.0792969
chr1	6637718	6647718	chr1	6642232	6652232	0.0417188
chr1	6641328	6651328	chr1	6635611	6645611	0
chr1	6641328	6651328	chr1	6634950	6644950	0.0635423
chr1	6643057	6653057	chr1	6636332	6646332	0
chr1	6641328	6651328	chr1	6637091	6647091	0.0792969
chr1	6643057	6653057	chr1	6654141	6664141	0.0106174
chr1	6641328	6651328	chr1	6656185	6666185	0.0635423
chr1	6643057	6653057	chr1	6635611	6645611	0
chr1	6643057	6653057	chr1	6637091	6647091	0.0635423
chr1	6643134	6653134	chr1	6636227	6646227	0.0417188
chr1	6643057	6653057	chr1	6637718	6647718	0.0106174
chr1	6643057	6653057	chr1	6639767	6649767	0.0792969
chr1	6643057	6653057	chr1	6646952	6656952	0.00684778
chr1	6643057	6653057	chr1	6654858	6664858	0.0635423
chr1	6647928	6657928	chr1	6637091	6647091	0.012885
chr1	6645029	6655029	chr1	6641386	6651386	0.0792969
chr1	6645771	6655771	chr1	6650093	6660093	0.0792969
chr1	6648917	6658917	chr1	6654141	6664141	0
chr1	6647178	6657178	chr1	6642276	6652276	0
chr1	6646952	6656952	chr1	6633040	6643040	0.0792969
chr1	6646952	6656952	chr1	6639767	6649767	0.0792969
chr1	6646952	6656952	chr1	6641328	6651328	0.0524679
chr1	6647928	6657928	chr1	6654858	6664858	0.0792969
chr1	6646952	6656952	chr1	6658443	6668443	0.0199224
chr1	6647928	6657928	chr1	6644378	6654378	0.0792969
chr1	6648917	6658917	chr1	6643057	6653057	0.0792969
chr1	6650514	6660514	chr1	6635611	6645611	0.0635423
chr1	6650093	6660093	chr1	6643868	6653868	0.0524679
chr1	6650093	6660093	chr1	6644378	6654378	0.0792969
chr1	6650093	6660093	chr1	6654858	6664858	0.0417188
chr1	6650093	6660093	chr1	6645121	6655121	0.0199224
chr1	6652186	6662186	chr1	6647928	6657928	0.0635423
chr1	6654141	6664141	chr1	6627472	6637472	0.0792969
chr1	6654858	6664858	chr1	6645121	6655121	0
chr1	6654141	6664141	chr1	6645121	6655121	0
chr1	6654141	6664141	chr1	6650514	6660514	0.0199224
chr1	6656185	6666185	chr1	6664892	6674892	0.0792969
chr1	6656185	6666185	chr1	6643057	6653057	0.0417188
chr1	6661271	6671271	chr1	6667054	6677054	0.0635423
chr1	6677328	6687328	chr1	6672030	6682030	0
chr1	6678123	6688123	chr1	6672030	6682030	0.012885
chr1	6677222	6687222	chr1	6683251	6693251	0.0792969
chr1	6678123	6688123	chr1	6668397	6678397	0.0635423
chr1	6679155	6689155	chr1	6673537	6683537	0
chr1	6680362	6690362	chr1	6688359	6698359	0.0792969
chr1	6692694	6702694	chr1	6682213	6692213	0.00684778
chr1	6692483	6702483	chr1	6683395	6693395	0.0635423
chr1	6693185	6703185	chr1	6686756	6696756	0.0635423
chr1	6700396	6710396	chr1	6692483	6702483	0.00684778
chr1	6738791	6748791	chr1	6735318	6745318	0.00684778
chr1	6826881	6836881	chr1	6836018	6846018	0.0792969
chr1	6838943	6848943	chr1	6834558	6844558	0.0792969
chr1	6847171	6857171	chr1	6856704	6866704	0.0635423
chr1	6856521	6866521	chr1	6860635	6870635	0
chr1	6865476	6875476	chr1	6882456	6892456	0.0199224
chr1	6869691	6879691	chr1	6865476	6875476	0.0792969
chr1	6870191	6880191	chr1	6864763	6874763	0.0635423
chr1	6870998	6880998	chr1	6875201	6885201	0.0524679
chr1	6871781	6881781	chr1	6864763	6874763	0.0635423
chr1	6875756	6885756	chr1	6865181	6875181	0.0792969
chr1	6875201	6885201	chr1	6871379	6881379	0.0635423
chr1	6884631	6894631	chr1	6889846	6899846	0.0417188
chr1	6889846	6899846	chr1	6897419	6907419	0.0524679
chr1	6890821	6900821	chr1	6908938	6918938	0.0792969
chr1	6912412	6922412	chr1	6917952	6927952	0.0792969
chr1	6922540	6932540	chr1	6929108	6939108	0.0792969
chr1	6926344	6936344	chr1	6921056	6931056	0.0635423
chr1	6925072	6935072	chr1	6931052	6941052	0.0635423
chr1	6927626	6937626	chr1	6922540	6932540	0.0635423
chr1	6931957	6941957	chr1	6925072	6935072	0.0635423
chr1	6932267	6942267	chr1	6929108	6939108	0.0417188
chr1	6960810	6970810	chr1	6966221	6976221	0.0417188
chr1	6967782	6977782	chr1	6972356	6982356	0.0199224
chr1	6968285	6978285	chr1	6975123	6985123	0.0792969
chr1	6982821	6992821	chr1	6979083	6989083	0.0792969
chr1	7011751	7021751	chr1	7015669	7025669	0.0199224
chr1	7033266	7043266	chr1	7029446	7039446	0.0635423
chr1	7075125	7085125	chr1	7069761	7079761	0.0792969
chr1	7120658	7130658	chr1	7125806	7135806	0.0792969
chr1	7136186	7146186	chr1	7141864	7151864	0.0417188
chr1	7140701	7150701	chr1	7146530	7156530	0.0792969
chr1	7277703	7287703	chr1	7272387	7282387	0.0417188
chr1	7344559	7354559	chr1	7338905	7348905	0.0417188
chr1	7402620	7412620	chr1	7421422	7431422	0.0792969
chr1	7443878	7453878	chr1	7450622	7460622	0.0635423
chr1	7484728	7494728	chr1	7489140	7499140	0.0635423
chr1	7491268	7501268	chr1	7495953	7505953	0.0792969
chr1	7491420	7501420	chr1	7503407	7513407	0.0792969
chr1	7491420	7501420	chr1	7485926	7495926	0.0199224
chr1	7492178	7502178	chr1	7486996	7496996	0.0792969
chr1	7491542	7501542	chr1	7500389	7510389	0.0524679
chr1	7494116	7504116	chr1	7500389	7510389	0.0199224
chr1	7494849	7504849	chr1	7487760	7497760	0.0792969
chr1	7499855	7509855	chr1	7495361	7505361	0
chr1	7497667	7507667	chr1	7502022	7512022	0.0199224
chr1	7503407	7513407	chr1	7507446	7517446	0.0524679
chr1	7502566	7512566	chr1	7488684	7498684	0.0792969
chr1	7502292	7512292	chr1	7494116	7504116	0.0792969
chr1	7502022	7512022	chr1	7496315	7506315	0
chr1	7502292	7512292	chr1	7507753	7517753	0.0635423
chr1	7503407	7513407	chr1	7490633	7500633	0.0792969
chr1	7505301	7515301	chr1	7515051	7525051	0.0792969
chr1	7509599	7519599	chr1	7515967	7525967	0.0524679
chr1	7526690	7536690	chr1	7522007	7532007	0.0792969
chr1	7526459	7536459	chr1	7535365	7545365	0.0792969
chr1	7528248	7538248	chr1	7520964	7530964	0.0417188
chr1	7529968	7539968	chr1	7535142	7545142	0
chr1	7528767	7538767	chr1	7507446	7517446	0.0792969
[truncated: 280,509+ more rows]
