# Supplementary material for: Modeling and analysis of Hi-C data by HiSIF identifies characteristic promoter-distal loops
Source: Genome Med. 2020 Aug 12;12:69. doi: 10.1186/s13073-020-00769-8 (PMC7425017; doi:10.1186/s13073-020-00769-8)
Supplement: Supplementary file 3 — Additional file 3. Significant interacting fragments called by HiSIF in GM12878 cells Replicate 3–9. [file 13073_2020_769_MOESM3_ESM.xlsx]

## Sheet: Rep3-9
Additional file 3. GM12878 Replicate 3-9 HiSIF
chr1	start1	end1	chr2	start2	end2	FDR
chr1	764390	774390	chr1	756289	766289	0.0950076
chr1	779842	789842	chr1	773865	783865	0.0332458
chr1	779969	789969	chr1	787113	797113	0.0332458
chr1	787373	797373	chr1	779842	789842	0.0702606
chr1	791047	801047	chr1	779842	789842	0.0702606
chr1	843236	853236	chr1	847445	857445	0.0702606
chr1	849886	859886	chr1	856810	866810	0.0474429
chr1	849886	859886	chr1	843691	853691	0.0702606
chr1	852422	862422	chr1	857177	867177	0.0332458
chr1	854112	864112	chr1	849113	859113	0.0950076
chr1	857511	867511	chr1	868711	878711	0.0332458
chr1	876257	886257	chr1	884349	894349	0.0950076
chr1	883541	893541	chr1	888561	898561	0.0332458
chr1	884451	894451	chr1	879791	889791	0.0332458
chr1	885578	895578	chr1	874641	884641	0.0702606
chr1	889666	899666	chr1	879989	889989	0.0702606
chr1	888561	898561	chr1	884889	894889	0.0702606
chr1	899214	909214	chr1	906191	916191	0.0950076
chr1	900345	910345	chr1	906653	916653	0.0950076
chr1	906191	916191	chr1	900345	910345	0.0109332
chr1	933972	943972	chr1	942943	952943	0
chr1	934831	944831	chr1	943868	953868	0.0152332
chr1	936325	946325	chr1	942179	952179	0.0362843
chr1	940046	950046	chr1	948035	958035	0.0950076
chr1	944288	954288	chr1	948035	958035	0.0950076
chr1	945544	955544	chr1	949041	959041	0.0950076
chr1	952276	962276	chr1	957042	967042	0.0950076
chr1	953816	963816	chr1	962756	972756	0.0950076
chr1	968440	978440	chr1	965284	975284	0.0950076
chr1	988549	998549	chr1	984240	994240	0.0702606
chr1	993931	1003931	chr1	985238	995238	0.0362843
chr1	1018111	1028111	chr1	1023553	1033553	0.0702606
chr1	1020913	1030913	chr1	1027119	1037119	0.0950076
chr1	1037731	1047731	chr1	1024267	1034267	0.0702606
chr1	1066325	1076325	chr1	1075579	1085579	0.0702606
chr1	1077825	1087825	chr1	1073699	1083699	0.0950076
chr1	1079137	1089137	chr1	1084526	1094526	0.0950076
chr1	1085957	1095957	chr1	1080082	1090082	0.0950076
chr1	1112414	1122414	chr1	1116847	1126847	0.0950076
chr1	1115216	1125216	chr1	1121069	1131069	0.0474429
chr1	1114647	1124647	chr1	1109757	1119757	0.0702606
chr1	1128922	1138922	chr1	1123078	1133078	0.0474429
chr1	1130562	1140562	chr1	1137416	1147416	0.0702606
chr1	1151189	1161189	chr1	1165766	1175766	0.0950076
chr1	1151718	1161718	chr1	1148486	1158486	0
chr1	1154699	1164699	chr1	1160458	1170458	0
chr1	1156377	1166377	chr1	1179790	1189790	0.0950076
chr1	1158258	1168258	chr1	1150153	1160153	0.0950076
chr1	1158258	1168258	chr1	1166430	1176430	0.0109332
chr1	1160458	1170458	chr1	1151854	1161854	0.0362843
chr1	1160595	1170595	chr1	1154026	1164026	0.0332458
chr1	1165766	1175766	chr1	1172275	1182275	0.0950076
chr1	1166430	1176430	chr1	1170679	1180679	0.0702606
chr1	1166759	1176759	chr1	1161203	1171203	0.0950076
chr1	1172275	1182275	chr1	1161849	1171849	0.0702606
chr1	1171881	1181881	chr1	1166568	1176568	0.0362843
chr1	1180124	1190124	chr1	1171692	1181692	0.0362843
chr1	1188327	1198327	chr1	1192926	1202926	0.0109332
chr1	1190508	1200508	chr1	1183078	1193078	0.0474429
chr1	1195817	1205817	chr1	1187949	1197949	0.0702606
chr1	1195246	1205246	chr1	1200554	1210554	0.0109332
chr1	1195817	1205817	chr1	1200554	1210554	0.0362843
chr1	1196156	1206156	chr1	1180124	1190124	0.0950076
chr1	1196504	1206504	chr1	1199825	1209825	0.0362843
chr1	1206336	1216336	chr1	1201623	1211623	0.0332458
chr1	1206027	1216027	chr1	1236280	1246280	0.0702606
chr1	1219137	1229137	chr1	1236280	1246280	0.0702606
chr1	1236280	1246280	chr1	1229678	1239678	0.0702606
chr1	1236280	1246280	chr1	1227899	1237899	0.0474429
chr1	1236280	1246280	chr1	1241125	1251125	0.0109332
chr1	1236052	1246052	chr1	1241855	1251855	0.0950076
chr1	1243556	1253556	chr1	1234632	1244632	0.0950076
chr1	1243694	1253694	chr1	1252532	1262532	0.0109332
chr1	1251371	1261371	chr1	1246213	1256213	0.0155314
chr1	1252532	1262532	chr1	1236280	1246280	0.0332458
chr1	1252141	1262141	chr1	1242107	1252107	0.0702606
chr1	1251371	1261371	chr1	1245018	1255018	0.0950076
chr1	1265512	1275512	chr1	1259632	1269632	0.0950076
chr1	1273837	1283837	chr1	1276631	1286631	0.0702606
chr1	1273837	1283837	chr1	1256729	1266729	0.0702606
chr1	1283804	1293804	chr1	1292056	1302056	0.0950076
chr1	1288790	1298790	chr1	1295140	1305140	0.0332458
chr1	1306944	1316944	chr1	1317351	1327351	0.0362843
chr1	1313017	1323017	chr1	1306944	1316944	0.0109332
chr1	1316288	1326288	chr1	1331946	1341946	0.0950076
chr1	1316369	1326369	chr1	1327853	1337853	0.0950076
chr1	1317351	1327351	chr1	1327853	1337853	0.0155314
chr1	1322423	1332423	chr1	1328356	1338356	0.0950076
chr1	1324432	1334432	chr1	1328356	1338356	0.0362843
chr1	1324115	1334115	chr1	1327853	1337853	0.0362843
chr1	1327853	1337853	chr1	1323030	1333030	0.0474429
chr1	1328704	1338704	chr1	1332404	1342404	0.0155314
chr1	1328704	1338704	chr1	1335921	1345921	0.0362843
chr1	1328704	1338704	chr1	1324115	1334115	0.0950076
chr1	1332947	1342947	chr1	1337957	1347957	0.0332458
chr1	1331604	1341604	chr1	1343866	1353866	0.0950076
chr1	1335697	1345697	chr1	1332404	1342404	0.0182299
chr1	1336210	1346210	chr1	1331403	1341403	0.0950076
chr1	1336606	1346606	chr1	1328704	1338704	0.0702606
chr1	1337957	1347957	chr1	1332404	1342404	0.0182299
chr1	1342505	1352505	chr1	1338799	1348799	0.0950076
chr1	1343682	1353682	chr1	1347887	1357887	0.0950076
chr1	1344185	1354185	chr1	1351376	1361376	0.0950076
chr1	1359907	1369907	chr1	1367531	1377531	0.0332458
chr1	1367531	1377531	chr1	1360513	1370513	0.0362843
chr1	1367491	1377491	chr1	1360236	1370236	0.0950076
chr1	1367825	1377825	chr1	1364365	1374365	0.0950076
chr1	1368241	1378241	chr1	1373079	1383079	0.0702606
chr1	1372418	1382418	chr1	1366781	1376781	0
chr1	1373079	1383079	chr1	1369012	1379012	0.0182299
chr1	1372418	1382418	chr1	1383475	1393475	0.0950076
chr1	1375077	1385077	chr1	1368241	1378241	0.0950076
chr1	1394375	1404375	chr1	1382552	1392552	0.0702606
chr1	1394529	1404529	chr1	1379422	1389422	0.0702606
chr1	1475863	1485863	chr1	1469280	1479280	0.0702606
chr1	1476397	1486397	chr1	1482090	1492090	0.0702606
chr1	1486242	1496242	chr1	1482090	1492090	0.0362843
chr1	1493035	1503035	chr1	1485396	1495396	0.0332458
chr1	1494732	1504732	chr1	1486242	1496242	0.0155314
chr1	1496166	1506166	chr1	1492041	1502041	0.0950076
chr1	1513465	1523465	chr1	1505936	1515936	0.0950076
chr1	1533014	1543014	chr1	1540606	1550606	0.0362843
chr1	1532943	1542943	chr1	1543819	1553819	0.0950076
chr1	1533365	1543365	chr1	1516045	1526045	0.0950076
chr1	1536698	1546698	chr1	1532149	1542149	0.0362843
chr1	1540789	1550789	chr1	1532149	1542149	0.0332458
chr1	1544151	1554151	chr1	1533807	1543807	0.0332458
chr1	1547824	1557824	chr1	1557661	1567661	0.0702606
chr1	1577425	1587425	chr1	1641538	1651538	0.0950076
chr1	1590064	1600064	chr1	1655330	1665330	0.0332458
chr1	1604646	1614646	chr1	1615637	1625637	0.0950076
chr1	1605751	1615751	chr1	1615977	1625977	0.0702606
chr1	1609516	1619516	chr1	1615309	1625309	0.0362843
chr1	1609516	1619516	chr1	1604646	1614646	0.0950076
chr1	1639877	1649877	chr1	1577425	1587425	0.0332458
chr1	1685145	1695145	chr1	1698742	1708742	0.0702606
chr1	1685789	1695789	chr1	1699972	1709972	0.0950076
chr1	1690905	1700905	chr1	1682410	1692410	0.0474429
chr1	1691821	1701821	chr1	1685145	1695145	0.0155314
chr1	1695181	1705181	chr1	1690905	1700905	0.0474429
chr1	1695181	1705181	chr1	1698403	1708403	0.0950076
chr1	1707452	1717452	chr1	1714089	1724089	0.0152332
chr1	1707452	1717452	chr1	1715015	1725015	0.0362843
chr1	1707452	1717452	chr1	1719404	1729404	0.0109332
chr1	1707993	1717993	chr1	1724690	1734690	0.0950076
chr1	1713103	1723103	chr1	1717006	1727006	0.0950076
chr1	1715162	1725162	chr1	1720754	1730754	0.0362843
chr1	1717006	1727006	chr1	1724690	1734690	0.0702606
chr1	1717006	1727006	chr1	1707452	1717452	0.0702606
chr1	1720564	1730564	chr1	1712231	1722231	0.0155314
chr1	1720191	1730191	chr1	1713577	1723577	0.0950076
chr1	1720564	1730564	chr1	1716411	1726411	0.0155314
chr1	1724690	1734690	chr1	1720564	1730564	0.0362843
chr1	1724690	1734690	chr1	1706883	1716883	0.0474429
chr1	1732870	1742870	chr1	1720191	1730191	0.0702606
chr1	1755227	1765227	chr1	1759324	1769324	0.0362843
chr1	1773949	1783949	chr1	1780299	1790299	0.0474429
chr1	1773949	1783949	chr1	1756138	1766138	0.0950076
chr1	1780299	1790299	chr1	1773496	1783496	0.0702606
chr1	1784733	1794733	chr1	1759324	1769324	0.0950076
chr1	1795052	1805052	chr1	1802395	1812395	0.0362843
chr1	1797269	1807269	chr1	1789288	1799288	0.0702606
chr1	1797269	1807269	chr1	1802395	1812395	0.0702606
chr1	1797111	1807111	chr1	1804670	1814670	0.0950076
chr1	1799412	1809412	chr1	1789131	1799131	0.0155314
chr1	1799160	1809160	chr1	1803127	1813127	0.0950076
chr1	1800063	1810063	chr1	1805460	1815460	0.0155314
chr1	1798245	1808245	chr1	1808317	1818317	0.0474429
chr1	1798896	1808896	chr1	1809471	1819471	0.0950076
chr1	1801047	1811047	chr1	1797269	1807269	0.0702606
chr1	1801047	1811047	chr1	1804857	1814857	0.0950076
chr1	1804857	1814857	chr1	1799160	1809160	0.0702606
chr1	1804857	1814857	chr1	1798245	1808245	0.0155314
chr1	1808848	1818848	chr1	1802395	1812395	0.0950076
chr1	1820646	1830646	chr1	1824124	1834124	0.0702606
chr1	1824951	1834951	chr1	1819854	1829854	0.0362843
chr1	1824632	1834632	chr1	1831382	1841382	0.0702606
chr1	1824951	1834951	chr1	1818519	1828519	0.0362843
chr1	1824951	1834951	chr1	1819316	1829316	0.0950076
chr1	1824951	1834951	chr1	1820646	1830646	0.0362843
chr1	1825487	1835487	chr1	1822049	1832049	0.0702606
chr1	1840852	1850852	chr1	1837137	1847137	0.0474429
chr1	1850229	1860229	chr1	1856526	1866526	0.0950076
chr1	1855995	1865995	chr1	1861281	1871281	0.0950076
chr1	1884382	1894382	chr1	1889831	1899831	0.0702606
chr1	1943316	1953316	chr1	1947863	1957863	0.0702606
chr1	1959151	1969151	chr1	1964574	1974574	0.0332458
chr1	1962117	1972117	chr1	1968104	1978104	0.0950076
chr1	2028255	2038255	chr1	2032718	2042718	0.0950076
chr1	2074263	2084263	chr1	2054947	2064947	0.0702606
chr1	2072686	2082686	chr1	2078365	2088365	0.0950076
chr1	2091834	2101834	chr1	2102519	2112519	0.0950076
chr1	2102519	2112519	chr1	2109227	2119227	0.0155314
chr1	2106879	2116879	chr1	2103667	2113667	0.0702606
chr1	2111907	2121907	chr1	2106879	2116879	0.0950076
chr1	2125596	2135596	chr1	2117364	2127364	0.0702606
chr1	2129427	2139427	chr1	2126048	2136048	0.0702606
chr1	2142882	2152882	chr1	2150705	2160705	0.0950076
chr1	2158210	2168210	chr1	2163281	2173281	0.0155314
chr1	2159875	2169875	chr1	2165018	2175018	0.0950076
chr1	2163939	2173939	chr1	2158210	2168210	0.0474429
chr1	2165018	2175018	chr1	2182309	2192309	0.0332458
chr1	2169762	2179762	chr1	2165018	2175018	0.0950076
chr1	2173182	2183182	chr1	2179070	2189070	0.0702606
chr1	2174880	2184880	chr1	2163939	2173939	0.0152332
chr1	2178022	2188022	chr1	2182309	2192309	0
chr1	2178405	2188405	chr1	2225611	2235611	0.0950076
chr1	2180734	2190734	chr1	2158518	2168518	0.0950076
chr1	2182675	2192675	chr1	2173182	2183182	0
chr1	2182675	2192675	chr1	2225647	2235647	0.0362843
chr1	2181472	2191472	chr1	2178022	2188022	0.0950076
chr1	2184835	2194835	chr1	2174880	2184880	0.0702606
chr1	2187667	2197667	chr1	2182035	2192035	0.0362843
chr1	2221476	2231476	chr1	2230268	2240268	0.0950076
chr1	2222813	2232813	chr1	2228348	2238348	0.0950076
chr1	2223202	2233202	chr1	2228704	2238704	0.0702606
chr1	2226254	2236254	chr1	2215381	2225381	0.0362843
chr1	2228704	2238704	chr1	2221653	2231653	0.0155314
chr1	2228934	2238934	chr1	2233986	2243986	0.0332458
chr1	2231919	2241919	chr1	2241300	2251300	0.0474429
chr1	2235055	2245055	chr1	2230586	2240586	0
chr1	2241300	2251300	chr1	2225647	2235647	0.0702606
chr1	2256499	2266499	chr1	2251493	2261493	0.0950076
chr1	2266295	2276295	chr1	2255501	2265501	0.0702606
chr1	2318900	2328900	chr1	2324317	2334317	0.0332458
chr1	2320431	2330431	chr1	2329164	2339164	0.0702606
chr1	2320431	2330431	chr1	2336315	2346315	0.0950076
chr1	2325413	2335413	chr1	2320338	2330338	0.0474429
chr1	2327086	2337086	chr1	2321271	2331271	0.0702606
chr1	2335273	2345273	chr1	2320431	2330431	0.0109332
chr1	2347823	2357823	chr1	2343457	2353457	0.0950076
chr1	2384119	2394119	chr1	2395698	2405698	0.0950076
chr1	2407872	2417872	chr1	2410779	2420779	0.0702606
chr1	2410779	2420779	chr1	2417438	2427438	0.0474429
chr1	2416370	2426370	chr1	2410779	2420779	0.0362843
chr1	2417438	2427438	chr1	2413545	2423545	0.0950076
chr1	2418085	2428085	chr1	2422203	2432203	0.0362843
chr1	2437207	2447207	chr1	2442560	2452560	0.0702606
chr1	2440019	2450019	chr1	2433471	2443471	0.0362843
chr1	2441848	2451848	chr1	2437353	2447353	0.0950076
chr1	2448150	2458150	chr1	2440019	2450019	0.0155314
chr1	2448150	2458150	chr1	2444531	2454531	0.0362843
chr1	2454265	2464265	chr1	2460508	2470508	0.0702606
chr1	2454265	2464265	chr1	2464233	2474233	0.0950076
chr1	2454265	2464265	chr1	2465312	2475312	0.0702606
chr1	2458967	2468967	chr1	2465312	2475312	0.0950076
chr1	2460816	2470816	chr1	2464408	2474408	0.0474429
chr1	2465312	2475312	chr1	2453445	2463445	0.0362843
chr1	2464233	2474233	chr1	2457395	2467395	0
chr1	2462693	2472693	chr1	2470199	2480199	0.0362843
chr1	2465312	2475312	chr1	2458192	2468192	0
chr1	2466090	2476090	chr1	2472713	2482713	0.0332458
chr1	2468788	2478788	chr1	2453563	2463563	0.0950076
chr1	2474614	2484614	chr1	2466090	2476090	0.0950076
chr1	2485306	2495306	chr1	2496769	2506769	0.0950076
chr1	2489068	2499068	chr1	2500173	2510173	0.0362843
chr1	2489068	2499068	chr1	2498525	2508525	0.0332458
chr1	2490747	2500747	chr1	2496722	2506722	0.0155314
chr1	2490941	2500941	chr1	2502267	2512267	0.0362843
chr1	2496828	2506828	chr1	2491754	2501754	0.0950076
chr1	2496828	2506828	chr1	2500173	2510173	0.0950076
chr1	2496828	2506828	chr1	2490941	2500941	0.0950076
chr1	2497126	2507126	chr1	2492821	2502821	0.0950076
chr1	2498525	2508525	chr1	2500173	2510173	0.0155314
chr1	2498525	2508525	chr1	2504858	2514858	0.0702606
chr1	2500907	2510907	chr1	2488381	2498381	0.0950076
chr1	2502267	2512267	chr1	2497924	2507924	0.0362843
chr1	2502633	2512633	chr1	2497859	2507859	0.0950076
chr1	2504234	2514234	chr1	2510227	2520227	0.0362843
chr1	2510377	2520377	chr1	2504461	2514461	0.0702606
chr1	2559172	2569172	chr1	2550367	2560367	0.0362843
chr1	2577472	2587472	chr1	2571124	2581124	0.0155314
chr1	2613627	2623627	chr1	2610838	2620838	0.0702606
chr1	2743001	2753001	chr1	2735898	2745898	0.0702606
chr1	2815592	2825592	chr1	2821896	2831896	0.0950076
chr1	2827712	2837712	chr1	2820736	2830736	0.0702606
chr1	2845251	2855251	chr1	2848616	2858616	0.0152332
chr1	2875204	2885204	chr1	2881737	2891737	0.0950076
chr1	2886207	2896207	chr1	2879894	2889894	0.0362843
chr1	2910544	2920544	chr1	2916149	2926149	0.0950076
chr1	2936971	2946971	chr1	2929040	2939040	0.0155314
chr1	3173923	3183923	chr1	3179251	3189251	0.0950076
chr1	3219512	3229512	chr1	3231606	3241606	0.0950076
chr1	3230984	3240984	chr1	3235925	3245925	0.0702606
chr1	3279543	3289543	chr1	3285435	3295435	0.0950076
chr1	3281736	3291736	chr1	3286336	3296336	0.0950076
chr1	3284778	3294778	chr1	3290097	3300097	0.0950076
chr1	3339613	3349613	chr1	3333050	3343050	0.0702606
chr1	3340085	3350085	chr1	3343996	3353996	0.0950076
chr1	3403332	3413332	chr1	3396410	3406410	0.0950076
chr1	3429296	3439296	chr1	3421353	3431353	0.0474429
chr1	3436472	3446472	chr1	3441571	3451571	0.0702606
chr1	3440903	3450903	chr1	3437288	3447288	0.0332458
chr1	3441571	3451571	chr1	3445703	3455703	0.0474429
chr1	3444358	3454358	chr1	3439003	3449003	0.0950076
chr1	3451884	3461884	chr1	3461063	3471063	0.0152332
chr1	3453873	3463873	chr1	3465668	3475668	0.0950076
chr1	3469810	3479810	chr1	3477951	3487951	0
chr1	3477951	3487951	chr1	3482990	3492990	0.0702606
chr1	3513936	3523936	chr1	3524994	3534994	0.0950076
chr1	3524994	3534994	chr1	3529617	3539617	0.0109332
chr1	3529617	3539617	chr1	3525634	3535634	0.0182299
chr1	3537609	3547609	chr1	3544316	3554316	0
chr1	3539360	3549360	chr1	3534629	3544629	0.0362843
chr1	3545540	3555540	chr1	3539776	3549776	0.0182299
chr1	3543259	3553259	chr1	3552217	3562217	0.0362843
chr1	3544316	3554316	chr1	3553479	3563479	0.0332458
chr1	3548026	3558026	chr1	3543675	3553675	0.0950076
chr1	3548912	3558912	chr1	3542238	3552238	0.0950076
chr1	3551760	3561760	chr1	3539360	3549360	0.0950076
chr1	3551230	3561230	chr1	3544988	3554988	0.0474429
chr1	3552217	3562217	chr1	3547833	3557833	0.0702606
chr1	3553479	3563479	chr1	3548912	3558912	0.0950076
chr1	3553545	3563545	chr1	3558220	3568220	0.0362843
chr1	3558054	3568054	chr1	3552217	3562217	0.0702606
chr1	3559757	3569757	chr1	3544316	3554316	0.0950076
chr1	3565295	3575295	chr1	3574348	3584348	0.0362843
chr1	3565295	3575295	chr1	3580046	3590046	0.0702606
chr1	3566125	3576125	chr1	3580046	3590046	0.0155314
chr1	3565551	3575551	chr1	3588844	3598844	0.0109332
chr1	3566125	3576125	chr1	3575475	3585475	0.0474429
chr1	3564896	3574896	chr1	3583684	3593684	0.0702606
chr1	3568139	3578139	chr1	3565295	3575295	0.0474429
chr1	3570705	3580705	chr1	3558620	3568620	0.0950076
chr1	3570384	3580384	chr1	3564896	3574896	0.0474429
chr1	3573817	3583817	chr1	3568139	3578139	0.0950076
chr1	3573974	3583974	chr1	3578831	3588831	0.0702606
chr1	3575475	3585475	chr1	3571808	3581808	0.0702606
chr1	3575851	3585851	chr1	3566125	3576125	0.0950076
chr1	3576360	3586360	chr1	3570384	3580384	0.0474429
chr1	3578105	3588105	chr1	3564896	3574896	0.0702606
chr1	3578105	3588105	chr1	3570384	3580384	0.0950076
chr1	3578105	3588105	chr1	3572450	3582450	0.0702606
chr1	3578831	3588831	chr1	3574348	3584348	0.0950076
chr1	3578105	3588105	chr1	3574348	3584348	0.0362843
chr1	3578831	3588831	chr1	3589297	3599297	0
chr1	3578831	3588831	chr1	3588336	3598336	0.0474429
chr1	3578831	3588831	chr1	3575475	3585475	0.0950076
chr1	3582525	3592525	chr1	3565295	3575295	0.0702606
chr1	3582525	3592525	chr1	3578831	3588831	0.0474429
chr1	3583684	3593684	chr1	3580046	3590046	0.0474429
chr1	3585460	3595460	chr1	3578370	3588370	0.0362843
chr1	3584109	3594109	chr1	3578831	3588831	0.0950076
chr1	3589297	3599297	chr1	3568139	3578139	0.0362843
chr1	3589297	3599297	chr1	3578105	3588105	0
chr1	3588799	3598799	chr1	3582509	3592509	0.0152332
chr1	3589297	3599297	chr1	3599019	3609019	0
chr1	3588336	3598336	chr1	3580046	3590046	0.0702606
chr1	3589297	3599297	chr1	3582525	3592525	0.0155314
chr1	3589297	3599297	chr1	3597786	3607786	0.0474429
chr1	3592906	3602906	chr1	3576360	3586360	0.0332458
chr1	3590709	3600709	chr1	3578831	3588831	0.0474429
chr1	3590223	3600223	chr1	3594315	3604315	0.0702606
chr1	3590967	3600967	chr1	3597161	3607161	0.0332458
chr1	3592906	3602906	chr1	3589297	3599297	0.0109332
chr1	3592906	3602906	chr1	3599019	3609019	0.0332458
chr1	3595508	3605508	chr1	3590223	3600223	0.0950076
chr1	3599541	3609541	chr1	3591454	3601454	0
chr1	3596808	3606808	chr1	3589297	3599297	0
chr1	3596808	3606808	chr1	3591454	3601454	0
chr1	3599019	3609019	chr1	3594315	3604315	0.0362843
chr1	3597786	3607786	chr1	3616253	3626253	0.0362843
chr1	3599019	3609019	chr1	3588336	3598336	0.0950076
chr1	3599541	3609541	chr1	3609626	3619626	0.0474429
chr1	3603698	3613698	chr1	3599019	3609019	0.0950076
chr1	3605455	3615455	chr1	3597786	3607786	0
chr1	3607727	3617727	chr1	3596183	3606183	0.0474429
chr1	3607264	3617264	chr1	3615508	3625508	0.0362843
chr1	3607727	3617727	chr1	3602475	3612475	0.0109332
chr1	3611172	3621172	chr1	3591454	3601454	0.0332458
chr1	3610015	3620015	chr1	3597637	3607637	0.0950076
chr1	3616253	3626253	chr1	3609626	3619626	0.0332458
chr1	3616253	3626253	chr1	3603698	3613698	0.0155314
chr1	3616253	3626253	chr1	3610518	3620518	0.0362843
chr1	3615508	3625508	chr1	3619808	3629808	0.0950076
chr1	3620567	3630567	chr1	3610015	3620015	0.0950076
chr1	3622949	3632949	chr1	3616253	3626253	0.0950076
chr1	3623211	3633211	chr1	3634966	3644966	0.0362843
chr1	3625812	3635812	chr1	3635711	3645711	0.0332458
chr1	3635158	3645158	chr1	3598158	3608158	0.0950076
chr1	3635711	3645711	chr1	3629632	3639632	0.0950076
chr1	3644486	3654486	chr1	3649643	3659643	0.0950076
chr1	3648411	3658411	chr1	3642626	3652626	0.0950076
chr1	3648411	3658411	chr1	3653133	3663133	0.0950076
chr1	3649783	3659783	chr1	3645428	3655428	0.0362843
chr1	3657385	3667385	chr1	3648884	3658884	0.0362843
chr1	3667327	3677327	chr1	3679808	3689808	0.0950076
chr1	3680475	3690475	chr1	3666056	3676056	0.0702606
chr1	3680976	3690976	chr1	3675855	3685855	0.0950076
chr1	3685971	3695971	chr1	3699354	3709354	0.0362843
chr1	3688209	3698209	chr1	3679808	3689808	0.0950076
chr1	3688721	3698721	chr1	3694354	3704354	0.0152332
chr1	3689261	3699261	chr1	3694354	3704354	0.0702606
chr1	3689261	3699261	chr1	3696076	3706076	0.0950076
chr1	3689789	3699789	chr1	3694054	3704054	0.0950076
chr1	3691267	3701267	chr1	3700224	3710224	0.0155314
chr1	3691267	3701267	chr1	3687129	3697129	0.0474429
chr1	3691267	3701267	chr1	3695529	3705529	0.0950076
chr1	3699354	3709354	chr1	3703905	3713905	0.0950076
chr1	3699750	3709750	chr1	3703905	3713905	0.0702606
chr1	3701147	3711147	chr1	3694354	3704354	0.0474429
chr1	3700224	3710224	chr1	3696076	3706076	0.0702606
chr1	3700224	3710224	chr1	3687681	3697681	0.0950076
chr1	3700224	3710224	chr1	3689261	3699261	0.0950076
chr1	3700224	3710224	chr1	3711919	3721919	0.0950076
chr1	3700224	3710224	chr1	3714340	3724340	0.0950076
chr1	3704102	3714102	chr1	3699520	3709520	0.0182299
chr1	3704447	3714447	chr1	3699750	3709750	0.0362843
chr1	3707735	3717735	chr1	3702512	3712512	0.0362843
chr1	3712853	3722853	chr1	3709004	3719004	0.0362843
chr1	3719971	3729971	chr1	3727852	3737852	0.0950076
chr1	3735427	3745427	chr1	3740880	3750880	0.0474429
chr1	3745593	3755593	chr1	3739899	3749899	0.0950076
chr1	3767155	3777155	chr1	3762826	3772826	0.0362843
chr1	3780270	3790270	chr1	3789065	3799065	0.0702606
chr1	3784869	3794869	chr1	3780699	3790699	0.0702606
chr1	3802285	3812285	chr1	3807587	3817587	0.0950076
chr1	3803086	3813086	chr1	3810434	3820434	0.0109332
chr1	3821963	3831963	chr1	3816497	3826497	0.0362843
chr1	3827660	3837660	chr1	3821473	3831473	0.0702606
chr1	4036202	4046202	chr1	4028627	4038627	0.0950076
chr1	4105136	4115136	chr1	4100594	4110594	0.0950076
chr1	4135996	4145996	chr1	4139668	4149668	0.0362843
chr1	4174654	4184654	chr1	4196857	4206857	0.0950076
chr1	4178788	4188788	chr1	4167422	4177422	0.0474429
chr1	4184088	4194088	chr1	4178788	4188788	0.0702606
chr1	4320852	4330852	chr1	4326303	4336303	0.0950076
chr1	4394227	4404227	chr1	4399728	4409728	0.0702606
chr1	4402050	4412050	chr1	4398732	4408732	0.0332458
chr1	4524393	4534393	chr1	4516928	4526928	0.0950076
chr1	4541112	4551112	chr1	4547167	4557167	0.0152332
chr1	4541534	4551534	chr1	4535703	4545703	0.0332458
chr1	4586842	4596842	chr1	4581448	4591448	0.0950076
chr1	4722952	4732952	chr1	4716722	4726722	0.0950076
chr1	4811799	4821799	chr1	4806744	4816744	0.0362843
chr1	4851869	4861869	chr1	4858690	4868690	0.0950076
chr1	4858108	4868108	chr1	4851432	4861432	0.0702606
chr1	4905747	4915747	chr1	4894990	4904990	0.0362843
chr1	4956067	4966067	chr1	4962235	4972235	0.0950076
chr1	5261496	5271496	chr1	5254902	5264902	0.0155314
chr1	5469649	5479649	chr1	5465788	5475788	0.0702606
chr1	5493861	5503861	chr1	5499977	5509977	0.0950076
chr1	5534067	5544067	chr1	5544742	5554742	0.0702606
chr1	5535500	5545500	chr1	5539809	5549809	0.0950076
chr1	5538666	5548666	chr1	5543735	5553735	0.0702606
chr1	5544742	5554742	chr1	5541130	5551130	0.0950076
chr1	5548482	5558482	chr1	5559961	5569961	0.0950076
chr1	5553021	5563021	chr1	5544742	5554742	0.0109332
chr1	5569797	5579797	chr1	5564860	5574860	0.0702606
chr1	5583013	5593013	chr1	5591184	5601184	0.0362843
chr1	5607448	5617448	chr1	5600947	5610947	0.0332458
chr1	5665407	5675407	chr1	5669309	5679309	0.0702606
chr1	5669309	5679309	chr1	5673270	5683270	0.0702606
chr1	5718772	5728772	chr1	5714316	5724316	0.0702606
chr1	5773036	5783036	chr1	5768645	5778645	0.0474429
chr1	5788912	5798912	chr1	5793592	5803592	0.0155314
chr1	5801872	5811872	chr1	5805753	5815753	0.0702606
chr1	5806602	5816602	chr1	5814800	5824800	0.0950076
chr1	5899332	5909332	chr1	5905476	5915476	0.0362843
chr1	5900579	5910579	chr1	5904458	5914458	0.0362843
chr1	5904631	5914631	chr1	5911616	5921616	0.0950076
chr1	5906284	5916284	chr1	5911616	5921616	0.0950076
chr1	5911616	5921616	chr1	5917105	5927105	0.0950076
chr1	5917264	5927264	chr1	5929248	5939248	0.0950076
chr1	5921225	5931225	chr1	5929248	5939248	0.0474429
chr1	5924321	5934321	chr1	5936819	5946819	0.0950076
chr1	5929248	5939248	chr1	5933245	5943245	0.0332458
chr1	5935953	5945953	chr1	5943064	5953064	0.0702606
chr1	5946911	5956911	chr1	5943064	5953064	0.0155314
chr1	5966479	5976479	chr1	5961653	5971653	0.0702606
chr1	5991874	6001874	chr1	5999230	6009230	0.0474429
chr1	5991995	6001995	chr1	5988501	5998501	0.0362843
chr1	5999230	6009230	chr1	5993016	6003016	0.0332458
chr1	6007003	6017003	chr1	5989650	5999650	0.0950076
chr1	6012480	6022480	chr1	6015630	6025630	0.0950076
chr1	6015630	6025630	chr1	6021192	6031192	0.0950076
chr1	6024419	6034419	chr1	6032719	6042719	0.0362843
chr1	6024419	6034419	chr1	6031551	6041551	0.0950076
chr1	6025943	6035943	chr1	6033692	6043692	0.0474429
chr1	6026890	6036890	chr1	6031551	6041551	0.0950076
chr1	6033692	6043692	chr1	6040836	6050836	0.0109332
chr1	6035817	6045817	chr1	6032719	6042719	0.0950076
chr1	6039944	6049944	chr1	6035817	6045817	0.0474429
chr1	6042762	6052762	chr1	6035081	6045081	0
chr1	6042762	6052762	chr1	6038435	6048435	0.0362843
chr1	6052315	6062315	chr1	6057556	6067556	0.0702606
chr1	6052383	6062383	chr1	6057155	6067155	0.0950076
chr1	6057735	6067735	chr1	6052383	6062383	0.0362843
chr1	6062931	6072931	chr1	6053652	6063652	0.0702606
chr1	6062188	6072188	chr1	6068262	6078262	0.0950076
chr1	6084566	6094566	chr1	6088895	6098895	0.0702606
chr1	6088895	6098895	chr1	6101711	6111711	0.0702606
chr1	6090892	6100892	chr1	6100625	6110625	0.0702606
chr1	6095136	6105136	chr1	6089787	6099787	0
chr1	6095136	6105136	chr1	6099188	6109188	0.0152332
chr1	6098821	6108821	chr1	6093707	6103707	0.0950076
chr1	6099913	6109913	chr1	6093707	6103707	0.0950076
chr1	6101711	6111711	chr1	6108479	6118479	0.0702606
chr1	6104813	6114813	chr1	6100321	6110321	0.0950076
chr1	6104501	6114501	chr1	6109185	6119185	0.0950076
chr1	6105619	6115619	chr1	6098821	6108821	0.0362843
chr1	6108798	6118798	chr1	6104903	6114903	0.0474429
chr1	6109405	6119405	chr1	6114917	6124917	0.0362843
chr1	6112196	6122196	chr1	6108798	6118798	0.0474429
chr1	6112196	6122196	chr1	6126130	6136130	0.0332458
chr1	6115504	6125504	chr1	6101711	6111711	0.0332458
chr1	6114917	6124917	chr1	6119680	6129680	0.0702606
chr1	6124086	6134086	chr1	6131715	6141715	0.0474429
chr1	6144389	6154389	chr1	6138268	6148268	0.0950076
chr1	6148462	6158462	chr1	6136653	6146653	0.0155314
chr1	6151005	6161005	chr1	6147599	6157599	0.0702606
chr1	6160210	6170210	chr1	6164879	6174879	0.0474429
chr1	6176557	6186557	chr1	6181317	6191317	0.0362843
chr1	6176714	6186714	chr1	6185896	6195896	0.0155314
chr1	6181342	6191342	chr1	6188450	6198450	0.0362843
chr1	6189722	6199722	chr1	6200997	6210997	0.0362843
chr1	6197908	6207908	chr1	6201726	6211726	0.0362843
chr1	6203234	6213234	chr1	6208000	6218000	0.0362843
chr1	6205724	6215724	chr1	6197563	6207563	0.0950076
chr1	6217016	6227016	chr1	6205326	6215326	0.0702606
chr1	6237004	6247004	chr1	6225484	6235484	0.0702606
chr1	6243121	6253121	chr1	6237804	6247804	0.0950076
chr1	6249158	6259158	chr1	6238855	6248855	0.0950076
chr1	6248750	6258750	chr1	6253023	6263023	0.0950076
chr1	6255988	6265988	chr1	6260340	6270340	0.0950076
chr1	6261447	6271447	chr1	6272474	6282474	0.0702606
chr1	6265937	6275937	chr1	6271471	6281471	0.0950076
chr1	6268495	6278495	chr1	6261447	6271447	0.0182299
chr1	6268495	6278495	chr1	6274130	6284130	0.0152332
chr1	6267930	6277930	chr1	6272474	6282474	0
chr1	6268230	6278230	chr1	6279978	6289978	0.0950076
chr1	6269223	6279223	chr1	6278149	6288149	0.0702606
chr1	6274130	6284130	chr1	6278665	6288665	0.0702606
chr1	6274130	6284130	chr1	6288567	6298567	0.0950076
chr1	6275948	6285948	chr1	6269223	6279223	0.0950076
chr1	6277662	6287662	chr1	6285279	6295279	0.0332458
chr1	6278665	6288665	chr1	6272474	6282474	0
chr1	6279125	6289125	chr1	6272474	6282474	0.0474429
chr1	6281956	6291956	chr1	6273315	6283315	0.0950076
chr1	6288567	6298567	chr1	6272474	6282474	0.0109332
chr1	6305934	6315934	chr1	6312530	6322530	0.0109332
chr1	6307509	6317509	chr1	6302929	6312929	0.0474429
chr1	6307509	6317509	chr1	6321356	6331356	0.0474429
chr1	6311293	6321293	chr1	6302464	6312464	0.0950076
chr1	6314144	6324144	chr1	6307161	6317161	0.0362843
chr1	6313834	6323834	chr1	6317814	6327814	0.0950076
chr1	6319906	6329906	chr1	6333142	6343142	0.0109332
chr1	6320544	6330544	chr1	6328059	6338059	0.0950076
chr1	6322339	6332339	chr1	6318452	6328452	0.0950076
chr1	6325494	6335494	chr1	6333814	6343814	0.0950076
chr1	6328059	6338059	chr1	6334424	6344424	0
chr1	6330206	6340206	chr1	6319219	6329219	0.0702606
chr1	6330206	6340206	chr1	6321811	6331811	0.0702606
chr1	6329411	6339411	chr1	6347253	6357253	0.0950076
chr1	6337379	6347379	chr1	6345489	6355489	0.0950076
chr1	6345061	6355061	chr1	6338112	6348112	0.0950076
chr1	6346741	6356741	chr1	6354165	6364165	0.0155314
chr1	6347506	6357506	chr1	6341706	6351706	0.0702606
chr1	6353684	6363684	chr1	6345874	6355874	0.0474429
chr1	6352656	6362656	chr1	6363291	6373291	0.0950076
chr1	6354165	6364165	chr1	6348434	6358434	0.0362843
chr1	6356673	6366673	chr1	6366085	6376085	0.0362843
chr1	6361702	6371702	chr1	6358098	6368098	0.0950076
chr1	6362921	6372921	chr1	6356673	6366673	0.0362843
chr1	6369879	6379879	chr1	6365193	6375193	0.0702606
chr1	6372141	6382141	chr1	6362921	6372921	0.0950076
chr1	6375619	6385619	chr1	6388394	6398394	0.0950076
chr1	6384147	6394147	chr1	6391806	6401806	0.0332458
chr1	6399236	6409236	chr1	6403264	6413264	0.0362843
chr1	6398877	6408877	chr1	6403824	6413824	0.0362843
chr1	6404132	6414132	chr1	6399236	6409236	0.0702606
chr1	6404132	6414132	chr1	6399863	6409863	0.0702606
chr1	6405645	6415645	chr1	6399236	6409236	0.0950076
chr1	6408885	6418885	chr1	6404132	6414132	0.0332458
chr1	6410380	6420380	chr1	6414753	6424753	0.0474429
chr1	6425490	6435490	chr1	6414703	6424703	0.0362843
chr1	6429490	6439490	chr1	6436389	6446389	0.0362843
chr1	6442924	6452924	chr1	6452050	6462050	0.0702606
chr1	6447160	6457160	chr1	6413551	6423551	0.0702606
chr1	6452904	6462904	chr1	6439637	6449637	0.0702606
chr1	6452050	6462050	chr1	6447160	6457160	0.0362843
chr1	6471431	6481431	chr1	6476211	6486211	0.0702606
chr1	6481911	6491911	chr1	6476211	6486211	0.0362843
chr1	6482689	6492689	chr1	6478249	6488249	0.0950076
chr1	6485528	6495528	chr1	6481053	6491053	0.0182299
chr1	6489439	6499439	chr1	6485528	6495528	0.0474429
chr1	6489439	6499439	chr1	6493659	6503659	0.0623949
chr1	6491100	6501100	chr1	6482528	6492528	0.0362843
chr1	6493659	6503659	chr1	6487020	6497020	0.0474429
chr1	6492906	6502906	chr1	6483306	6493306	0.0950076
chr1	6492906	6502906	chr1	6486094	6496094	0.0362843
chr1	6493659	6503659	chr1	6489019	6499019	0.0155314
chr1	6546498	6556498	chr1	6555887	6565887	0.0362843
chr1	6546608	6556608	chr1	6550661	6560661	0.0332458
chr1	6547821	6557821	chr1	6542959	6552959	0.0950076
chr1	6550333	6560333	chr1	6557004	6567004	0.0362843
chr1	6554420	6564420	chr1	6548099	6558099	0.0950076
chr1	6557004	6567004	chr1	6562190	6572190	0.0702606
chr1	6557917	6567917	chr1	6554724	6564724	0.0362843
chr1	6561357	6571357	chr1	6557544	6567544	0.0950076
chr1	6563073	6573073	chr1	6568884	6578884	0.0362843
chr1	6567665	6577665	chr1	6557544	6567544	0.0702606
chr1	6580401	6590401	chr1	6574632	6584632	0.0362843
chr1	6583830	6593830	chr1	6588115	6598115	0.0362843
chr1	6626873	6636873	chr1	6634308	6644308	0.0362843
chr1	6634888	6644888	chr1	6629664	6639664	0.0950076
chr1	6637718	6647718	chr1	6646952	6656952	0.0950076
chr1	6641328	6651328	chr1	6637718	6647718	0.0474429
chr1	6643057	6653057	chr1	6636056	6646056	0.0152332
chr1	6642019	6652019	chr1	6650093	6660093	0.0950076
chr1	6643057	6653057	chr1	6652186	6662186	0.0950076
chr1	6646622	6656622	chr1	6650211	6660211	0.0362843
chr1	6647928	6657928	chr1	6635611	6645611	0.0362843
chr1	6646952	6656952	chr1	6643057	6653057	0.0623949
chr1	6654457	6664457	chr1	6645349	6655349	0.0950076
chr1	6654858	6664858	chr1	6648917	6658917	0.0950076
chr1	6666699	6676699	chr1	6655261	6665261	0.0702606
chr1	6673537	6683537	chr1	6679155	6689155	0.0474429
chr1	6677328	6687328	chr1	6673016	6683016	0.0362843
chr1	6678123	6688123	chr1	6673016	6683016	0.0474429
chr1	6692347	6702347	chr1	6688510	6698510	0.0950076
chr1	6692483	6702483	chr1	6696160	6706160	0.0950076
chr1	6703161	6713161	chr1	6697281	6707281	0.0702606
chr1	6736417	6746417	chr1	6756102	6766102	0.0950076
chr1	6743332	6753332	chr1	6736729	6746729	0.0702606
chr1	6756433	6766433	chr1	6743332	6753332	0.0362843
chr1	6818698	6828698	chr1	6813671	6823671	0.0702606
chr1	6842049	6852049	chr1	6834558	6844558	0.0950076
chr1	6848359	6858359	chr1	6842049	6852049	0.0950076
chr1	6857708	6867708	chr1	6842049	6852049	0.0950076
chr1	6857995	6867995	chr1	6845994	6855994	0.0950076
chr1	6862032	6872032	chr1	6867249	6877249	0.0950076
chr1	6865181	6875181	chr1	6881806	6891806	0.0474429
chr1	6865352	6875352	chr1	6860336	6870336	0.0362843
chr1	6864763	6874763	chr1	6872206	6882206	0.0950076
chr1	6874475	6884475	chr1	6881806	6891806	0.0702606
chr1	6877102	6887102	chr1	6872667	6882667	0.0950076
chr1	6877102	6887102	chr1	6864400	6874400	0.0474429
chr1	6881565	6891565	chr1	6888553	6898553	0.0950076
chr1	6882456	6892456	chr1	6877807	6887807	0.0702606
chr1	6889846	6899846	chr1	6875201	6885201	0.0702606
chr1	6891268	6901268	chr1	6901830	6911830	0.0702606
chr1	6896360	6906360	chr1	6900352	6910352	0.0702606
chr1	6921815	6931815	chr1	6933995	6943995	0.0702606
chr1	6925072	6935072	chr1	6921056	6931056	0.0702606
chr1	6927808	6937808	chr1	6932759	6942759	0.0474429
chr1	6932267	6942267	chr1	6925072	6935072	0
chr1	6952376	6962376	chr1	6961303	6971303	0.0362843
chr1	6952376	6962376	chr1	6963077	6973077	0.0950076
chr1	6960017	6970017	chr1	6952785	6962785	0.0362843
chr1	6976563	6986563	chr1	6981078	6991078	0.0474429
chr1	6975914	6985914	chr1	6982821	6992821	0.0332458
chr1	6987119	6997119	chr1	6965605	6975605	0.0950076
chr1	7022512	7032512	chr1	7027275	7037275	0.0702606
chr1	7026124	7036124	chr1	7020110	7030110	0.0950076
chr1	7028886	7038886	chr1	7024838	7034838	0.0155314
chr1	7057555	7067555	chr1	7053729	7063729	0.0950076
chr1	7120872	7130872	chr1	7127284	7137284	0.0332458
chr1	7125635	7135635	chr1	7120539	7130539	0.0152332
chr1	7177973	7187973	chr1	7173467	7183467	0.0950076
chr1	7180018	7190018	chr1	7176567	7186567	0.0702606
chr1	7323932	7333932	chr1	7328798	7338798	0.0950076
chr1	7368363	7378363	chr1	7374792	7384792	0.0702606
chr1	7401874	7411874	chr1	7406611	7416611	0.0702606
chr1	7407343	7417343	chr1	7417371	7427371	0.0950076
chr1	7409117	7419117	chr1	7404102	7414102	0.0950076
chr1	7417834	7427834	chr1	7422475	7432475	0.0702606
chr1	7419803	7429803	chr1	7431867	7441867	0.0702606
chr1	7424607	7434607	chr1	7429514	7439514	0.0362843
chr1	7443699	7453699	chr1	7438931	7448931	0.0950076
chr1	7477940	7487940	chr1	7491420	7501420	0.0950076
chr1	7487315	7497315	chr1	7492949	7502949	0.0950076
chr1	7492949	7502949	chr1	7502863	7512863	0.0702606
chr1	7492949	7502949	chr1	7507446	7517446	0.0155314
chr1	7497667	7507667	chr1	7491420	7501420	0.0702606
chr1	7502022	7512022	chr1	7497667	7507667	0.0702606
chr1	7504080	7514080	chr1	7509528	7519528	0.0950076
chr1	7514154	7524154	chr1	7509599	7519599	0.0950076
chr1	7526459	7536459	chr1	7530257	7540257	0.0950076
chr1	7541962	7551962	chr1	7536286	7546286	0.0155314
chr1	7541476	7551476	chr1	7535142	7545142	0.0702606
chr1	7541476	7551476	chr1	7537528	7547528	0.0362843
chr1	7569846	7579846	chr1	7563873	7573873	0.0702606
chr1	7629911	7639911	chr1	7637854	7647854	0.0362843
chr1	7636001	7646001	chr1	7643437	7653437	0.0950076
chr1	7645699	7655699	chr1	7637259	7647259	0.0950076
chr1	7689777	7699777	chr1	7683737	7693737	0.0362843
chr1	7717208	7727208	chr1	7711556	7721556	0.0152332
chr1	7723186	7733186	chr1	7730131	7740131	0.0702606
chr1	7725866	7735866	chr1	7733066	7743066	0.0950076
chr1	7728653	7738653	chr1	7733066	7743066	0.0332458
chr1	7732547	7742547	chr1	7724230	7734230	0.0950076
chr1	7740130	7750130	chr1	7748472	7758472	0.0474429
chr1	7741238	7751238	chr1	7745313	7755313	0.0362843
chr1	7742441	7752441	chr1	7748472	7758472	0.0950076
chr1	7746602	7756602	chr1	7740581	7750581	0.0332458
chr1	7747416	7757416	chr1	7752074	7762074	0.0702606
chr1	7751698	7761698	chr1	7746602	7756602	0.0474429
chr1	7776764	7786764	chr1	7780809	7790809	0.0950076
chr1	7780546	7790546	chr1	7799898	7809898	0.0702606
chr1	7836469	7846469	chr1	7840366	7850366	0.0702606
chr1	7842342	7852342	chr1	7848406	7858406	0.0702606
chr1	7986511	7996511	chr1	7982223	7992223	0.0702606
chr1	7995614	8005614	chr1	7986378	7996378	0.0950076
chr1	7996045	8006045	chr1	8001308	8011308	0.0702606
chr1	7998507	8008507	chr1	8002924	8012924	0.0950076
chr1	8000216	8010216	chr1	7996496	8006496	0.0109332
chr1	8002659	8012659	chr1	7996902	8006902	0.0362843
chr1	8004299	8014299	chr1	8000449	8010449	0.0109332
chr1	8017212	8027212	chr1	8011387	8021387	0.0702606
chr1	8027594	8037594	chr1	8020074	8030074	0.0702606
chr1	8038196	8048196	chr1	8044311	8054311	0.0362843
chr1	8038275	8048275	chr1	8044078	8054078	0.0362843
chr1	8041890	8051890	chr1	8047525	8057525	0.0474429
chr1	8057446	8067446	chr1	8051798	8061798	0.0182299
chr1	8070242	8080242	chr1	8076426	8086426	0.0702606
chr1	8073993	8083993	chr1	8070984	8080984	0.0950076
chr1	8118024	8128024	chr1	8114019	8124019	0.0950076
chr1	8150262	8160262	chr1	8145169	8155169	0.0702606
chr1	8151638	8161638	chr1	8147015	8157015	0.0950076
chr1	8157525	8167525	chr1	8153077	8163077	0.0950076
chr1	8162150	8172150	chr1	8165427	8175427	0.0950076
chr1	8208384	8218384	chr1	8202845	8212845	0.0950076
chr1	8208540	8218540	chr1	8216913	8226913	0.0950076
chr1	8212234	8222234	chr1	8208540	8218540	0.0702606
chr1	8216913	8226913	chr1	8221022	8231022	0.0702606
chr1	8255396	8265396	chr1	8249914	8259914	0.0950076
chr1	8263910	8273910	chr1	8258671	8268671	0.0950076
chr1	8280616	8290616	chr1	8276186	8286186	0.0702606
chr1	8331838	8341838	chr1	8335989	8345989	0.0950076
chr1	8336938	8346938	chr1	8329151	8339151	0.0950076
chr1	8378998	8388998	chr1	8371817	8381817	0.0950076
chr1	8390709	8400709	chr1	8383316	8393316	0.0702606
chr1	8400657	8410657	chr1	8406883	8416883	0.0474429
chr1	8401210	8411210	chr1	8404820	8414820	0.0702606
chr1	8408749	8418749	chr1	8397549	8407549	0.0702606
chr1	8411438	8421438	chr1	8398863	8408863	0.0362843
chr1	8411040	8421040	chr1	8407223	8417223	0.0362843
chr1	8412631	8422631	chr1	8418588	8428588	0.0950076
chr1	8418056	8428056	chr1	8409846	8419846	0.0702606
chr1	8418056	8428056	chr1	8425521	8435521	0.0702606
chr1	8418500	8428500	chr1	8452092	8462092	0.0950076
chr1	8418588	8428588	chr1	8428666	8438666	0.0702606
chr1	8421535	8431535	chr1	8425521	8435521	0
chr1	8425521	8435521	chr1	8410778	8420778	0.0950076
chr1	8426681	8436681	chr1	8420760	8430760	0.0152332
chr1	8427097	8437097	chr1	8433306	8443306	0.0109332
chr1	8431512	8441512	chr1	8437054	8447054	0.0950076
chr1	8435861	8445861	chr1	8425862	8435862	0.0950076
chr1	8436259	8446259	chr1	8431512	8441512	0.0950076
chr1	8437361	8447361	chr1	8446175	8456175	0.0950076
chr1	8438960	8448960	chr1	8433742	8443742	0.0362843
chr1	8440096	8450096	chr1	8445235	8455235	0.0950076
chr1	8450844	8460844	chr1	8446343	8456343	0.0474429
chr1	8462925	8472925	chr1	8456006	8466006	0.0362843
chr1	8468756	8478756	chr1	8473654	8483654	0.0702606
chr1	8473654	8483654	chr1	8462557	8472557	0.0362843
chr1	8473654	8483654	chr1	8464521	8474521	0.0950076
chr1	8472789	8482789	chr1	8465942	8475942	0
chr1	8474438	8484438	chr1	8479845	8489845	0.0950076
chr1	8478690	8488690	chr1	8485991	8495991	0
chr1	8481175	8491175	chr1	8474438	8484438	0
chr1	8478690	8488690	chr1	8512607	8522607	0.0950076
chr1	8481175	8491175	chr1	8487059	8497059	0.0109332
chr1	8481175	8491175	chr1	8488125	8498125	0.0950076
chr1	8482962	8492962	chr1	8478690	8488690	0.0362843
chr1	8482129	8492129	chr1	8485991	8495991	0.0950076
chr1	8482962	8492962	chr1	8479845	8489845	0
chr1	8482962	8492962	chr1	8512016	8522016	0.0950076
chr1	8484339	8494339	chr1	8480291	8490291	0.0362843
chr1	8485991	8495991	chr1	8481552	8491552	0.0362843
chr1	8488976	8498976	chr1	8485049	8495049	0.0362843
chr1	8498791	8508791	chr1	8505988	8515988	0.0362843
chr1	8499074	8509074	chr1	8506232	8516232	0.0362843
chr1	8501325	8511325	chr1	8506760	8516760	0.0155314
chr1	8502544	8512544	chr1	8514033	8524033	0.0702606
chr1	8503543	8513543	chr1	8511637	8521637	0.0950076
chr1	8507003	8517003	chr1	8502544	8512544	0
chr1	8507380	8517380	chr1	8503292	8513292	0.0332458
chr1	8507678	8517678	chr1	8513736	8523736	0.0332458
chr1	8512016	8522016	chr1	8507003	8517003	0.0474429
chr1	8512016	8522016	chr1	8487059	8497059	0.0702606
chr1	8511637	8521637	chr1	8519791	8529791	0.0332458
chr1	8512313	8522313	chr1	8500824	8510824	0.0950076
chr1	8514837	8524837	chr1	8528880	8538880	0.0702606
chr1	8517325	8527325	chr1	8528741	8538741	0.0950076
chr1	8532796	8542796	chr1	8528510	8538510	0.0332458
chr1	8550675	8560675	chr1	8555238	8565238	0.0362843
chr1	8569316	8579316	chr1	8576712	8586712	0.0474429
chr1	8574997	8584997	chr1	8580138	8590138	0.0950076
chr1	8575442	8585442	chr1	8564448	8574448	0.0950076
chr1	8581021	8591021	chr1	8585013	8595013	0.0152332
chr1	8583052	8593052	chr1	8586205	8596205	0.0702606
chr1	8617461	8627461	chr1	8622616	8632616	0.0362843
chr1	8623562	8633562	chr1	8616805	8626805	0.0950076
chr1	8639457	8649457	chr1	8623562	8633562	0.0950076
chr1	8646603	8656603	chr1	8653366	8663366	0.0702606
chr1	8648299	8658299	chr1	8654483	8664483	0.0950076
chr1	8649771	8659771	chr1	8654769	8664769	0.0109332
chr1	8663185	8673185	chr1	8667878	8677878	0.0702606
chr1	8674252	8684252	chr1	8669352	8679352	0.0474429
chr1	8674896	8684896	chr1	8680344	8690344	0.0950076
chr1	8679571	8689571	chr1	8685103	8695103	0.0950076
chr1	8680314	8690314	chr1	8668199	8678199	0.0474429
chr1	8682297	8692297	chr1	8687804	8697804	0.0155314
chr1	8681844	8691844	chr1	8685848	8695848	0.0702606
chr1	8684979	8694979	chr1	8689085	8699085	0.0702606
chr1	8685848	8695848	chr1	8696134	8706134	0.0362843
chr1	8686394	8696394	chr1	8680314	8690314	0.0950076
chr1	8689085	8699085	chr1	8680104	8690104	0.0702606
chr1	8688621	8698621	chr1	8684979	8694979	0.0702606
chr1	8689085	8699085	chr1	8679239	8689239	0.0950076
chr1	8696134	8706134	chr1	8701092	8711092	0.0702606
chr1	8696134	8706134	chr1	8703037	8713037	0.0702606
chr1	8696134	8706134	chr1	8700605	8710605	0.0332458
chr1	8700605	8710605	chr1	8704021	8714021	0.0109332
chr1	8701092	8711092	chr1	8709339	8719339	0.0362843
chr1	8701613	8711613	chr1	8707804	8717804	0.0182299
chr1	8702750	8712750	chr1	8688940	8698940	0.0362843
chr1	8703037	8713037	chr1	8681844	8691844	0.0950076
chr1	8710797	8720797	chr1	8707162	8717162	0.0362843
chr1	8711493	8721493	chr1	8723169	8733169	0.0950076
chr1	8713314	8723314	chr1	8718849	8728849	0.0152332
chr1	8714520	8724520	chr1	8720286	8730286	0.0109332
chr1	8713997	8723997	chr1	8709486	8719486	0.0950076
chr1	8716002	8726002	chr1	8711376	8721376	0.0950076
chr1	8715910	8725910	chr1	8707162	8717162	0.0702606
chr1	8715910	8725910	chr1	8719788	8729788	0.0702606
chr1	8718232	8728232	chr1	8725516	8735516	0.0474429
chr1	8718849	8728849	chr1	8725516	8735516	0.0702606
chr1	8723031	8733031	chr1	8718232	8728232	0.0362843
chr1	8724785	8734785	chr1	8719211	8729211	0.0702606
chr1	8726311	8736311	chr1	8722157	8732157	0
chr1	8726311	8736311	chr1	8721341	8731341	0.0702606
chr1	8738574	8748574	chr1	8731750	8741750	0.0950076
chr1	8765398	8775398	chr1	8758905	8768905	0
chr1	8774019	8784019	chr1	8780930	8790930	0.0950076
chr1	8788494	8798494	chr1	8796204	8806204	0.0950076
chr1	8793813	8803813	chr1	8799227	8809227	0.0950076
chr1	8803004	8813004	chr1	8810618	8820618	0.0362843
chr1	8810214	8820214	chr1	8804189	8814189	0.0950076
chr1	8833744	8843744	chr1	8841675	8851675	0.0702606
chr1	8850401	8860401	chr1	8854900	8864900	0.0362843
chr1	8858809	8868809	chr1	8862341	8872341	0.0950076
chr1	8866967	8876967	chr1	8870694	8880694	0.0950076
chr1	8890862	8900862	chr1	8887361	8897361	0.0950076
chr1	8909342	8919342	chr1	8913226	8923226	0.0950076
chr1	8909892	8919892	chr1	8915078	8925078	0.0702606
chr1	8910692	8920692	chr1	8915627	8925627	0.0950076
chr1	8915078	8925078	chr1	8918272	8928272	0.0362843
chr1	8914756	8924756	chr1	8909589	8919589	0.0474429
chr1	8915069	8925069	chr1	8922158	8932158	0.0950076
chr1	8915627	8925627	chr1	8920747	8930747	0.0474429
chr1	8915627	8925627	chr1	8924585	8934585	0.0109332
chr1	8917592	8927592	chr1	8928221	8938221	0.0950076
chr1	8920112	8930112	chr1	8924230	8934230	0.0702606
chr1	8920112	8930112	chr1	8928935	8938935	0.0702606
chr1	8922246	8932246	chr1	8926903	8936903	0.0332458
chr1	8921654	8931654	chr1	8926078	8936078	0.0950076
chr1	8922091	8932091	chr1	8928221	8938221	0.0362843
chr1	8922246	8932246	chr1	8927365	8937365	0.0950076
chr1	8924230	8934230	chr1	8915627	8925627	0.0950076
chr1	8924585	8934585	chr1	8929233	8939233	0.0155314
chr1	8925048	8935048	chr1	8928474	8938474	0.0702606
chr1	8926078	8936078	chr1	8918272	8928272	0.0332458
chr1	8927592	8937592	chr1	8915627	8925627	0.0702606
chr1	8928221	8938221	chr1	8924771	8934771	0.0155314
chr1	8935647	8945647	chr1	8947475	8957475	0.0950076
chr1	8939829	8949829	chr1	8935647	8945647	0.0362843
chr1	8941763	8951763	chr1	8936229	8946229	0.0950076
chr1	8943150	8953150	chr1	8935342	8945342	0.0950076
chr1	8945332	8955332	chr1	8935342	8945342	0.0950076
chr1	8993068	9003068	chr1	8997894	9007894	0.0702606
chr1	8999061	9009061	chr1	8993068	9003068	0.0702606
chr1	8999061	9009061	chr1	8993996	9003996	0.0362843
chr1	9005332	9015332	chr1	8999296	9009296	0.0362843
chr1	9032951	9042951	chr1	9040620	9050620	0.0950076
chr1	9047430	9057430	chr1	9034923	9044923	0.0702606
chr1	9056811	9066811	chr1	9047430	9057430	0.0702606
chr1	9068855	9078855	chr1	9065055	9075055	0.0702606
chr1	9079706	9089706	chr1	9084452	9094452	0.0474429
chr1	9086998	9096998	chr1	9080341	9090341	0.0950076
chr1	9090299	9100299	chr1	9095807	9105807	0.0950076
chr1	9092465	9102465	chr1	9088999	9098999	0.0702606
chr1	9095807	9105807	chr1	9090715	9100715	0.0109332
chr1	9096531	9106531	chr1	9090715	9100715	0.0152332
chr1	9096158	9106158	chr1	9101560	9111560	0.0950076
chr1	9098137	9108137	chr1	9102806	9112806	0.0950076
chr1	9113843	9123843	chr1	9117357	9127357	0.0702606
chr1	9115605	9125605	chr1	9121698	9131698	0.0474429
chr1	9120224	9130224	chr1	9085995	9095995	0.0702606
chr1	9120224	9130224	chr1	9124455	9134455	0.0109332
chr1	9121273	9131273	chr1	9102380	9112380	0.0950076
chr1	9120978	9130978	chr1	9117357	9127357	0
chr1	9124896	9134896	chr1	9134016	9144016	0.0474429
chr1	9130431	9140431	chr1	9134016	9144016	0.0950076
chr1	9135690	9145690	chr1	9140362	9150362	0.0702606
chr1	9136103	9146103	chr1	9140362	9150362	0.0474429
chr1	9135690	9145690	chr1	9143403	9153403	0.0362843
chr1	9137200	9147200	chr1	9130518	9140518	0.0950076
chr1	9137420	9147420	chr1	9142094	9152094	0.0155314
chr1	9137420	9147420	chr1	9145066	9155066	0.0332458
chr1	9142599	9152599	chr1	9137420	9147420	0.0155314
chr1	9149231	9159231	chr1	9154073	9164073	0.0702606
chr1	9151105	9161105	chr1	9145066	9155066	0.0332458
chr1	9163559	9173559	chr1	9157075	9167075	0.0950076
chr1	9163090	9173090	chr1	9168201	9178201	0.0950076
chr1	9164957	9174957	chr1	9158886	9168886	0.0362843
chr1	9165897	9175897	chr1	9160616	9170616	0.0362843
chr1	9167107	9177107	chr1	9175223	9185223	0
chr1	9177237	9187237	chr1	9170435	9180435	0.0950076
chr1	9180650	9190650	chr1	9174778	9184778	0.0362843
chr1	9187431	9197431	chr1	9180650	9190650	0.0950076
chr1	9189903	9199903	chr1	9185987	9195987	0.0362843
chr1	9189286	9199286	chr1	9194886	9204886	0.0155314
chr1	9197396	9207396	chr1	9205125	9215125	0.0362843
chr1	9204307	9214307	chr1	9198482	9208482	0.0950076
chr1	9205125	9215125	chr1	9198482	9208482	0.0702606
chr1	9205749	9215749	chr1	9218839	9228839	0.0332458
chr1	9210997	9220997	chr1	9198482	9208482	0.0474429
chr1	9210916	9220916	chr1	9205749	9215749	0.0474429
chr1	9210997	9220997	chr1	9218157	9228157	0.0362843
chr1	9217437	9227437	chr1	9210790	9220790	0.0109332
chr1	9218027	9228027	chr1	9226415	9236415	0.0362843
chr1	9218157	9228157	chr1	9229809	9239809	0.0155314
chr1	9219077	9229077	chr1	9229069	9239069	0.0332458
chr1	9220894	9230894	chr1	9226695	9236695	0
chr1	9221512	9231512	chr1	9228379	9238379	0.0152332
chr1	9221512	9231512	chr1	9218157	9228157	0.0950076
chr1	9222947	9232947	chr1	9229809	9239809	0.0182299
chr1	9224914	9234914	chr1	9228379	9238379	0.0623949
chr1	9224534	9234534	chr1	9217238	9227238	0.0362843
chr1	9224914	9234914	chr1	9229134	9239134	0.0152332
chr1	9226695	9236695	chr1	9221512	9231512	0.0702606
chr1	9226415	9236415	chr1	9229950	9239950	0.0950076
chr1	9226415	9236415	chr1	9232068	9242068	0.0362843
chr1	9226695	9236695	chr1	9236699	9246699	0.0950076
chr1	9229624	9239624	chr1	9233948	9243948	0.0155314
chr1	9229134	9239134	chr1	9198482	9208482	0.0702606
chr1	9229809	9239809	chr1	9221939	9231939	0.0702606
chr1	9229809	9239809	chr1	9226182	9236182	0.0362843
chr1	9234191	9244191	chr1	9226415	9236415	0.0950076
chr1	9234027	9244027	chr1	9229196	9239196	0.0950076
chr1	9236019	9246019	chr1	9224914	9234914	0.0702606
chr1	9236494	9246494	chr1	9229950	9239950	0.0155314
chr1	9236699	9246699	chr1	9230971	9240971	0.0702606
chr1	9239387	9249387	chr1	9230299	9240299	0
chr1	9239387	9249387	chr1	9234112	9244112	0.0702606
chr1	9240207	9250207	chr1	9236699	9246699	0.0474429
chr1	9239777	9249777	chr1	9248539	9258539	0.0950076
chr1	9239387	9249387	chr1	9252893	9262893	0.0702606
chr1	9240189	9250189	chr1	9234027	9244027	0.0950076
chr1	9246866	9256866	chr1	9240207	9250207	0.0950076
chr1	9249221	9259221	chr1	9240207	9250207	0.0702606
chr1	9256286	9266286	chr1	9262748	9272748	0.0109332
chr1	9269233	9279233	chr1	9259270	9269270	0.0950076
chr1	9291488	9301488	chr1	9300122	9310122	0.0474429
chr1	9297582	9307582	chr1	9306439	9316439	0.0702606
chr1	9300122	9310122	chr1	9295261	9305261	0.0950076
chr1	9303324	9313324	chr1	9300122	9310122	0.0702606
chr1	9313629	9323629	chr1	9305195	9315195	0.0950076
chr1	9324615	9334615	chr1	9331299	9341299	0.0950076
chr1	9350396	9360396	chr1	9356686	9366686	0.0109332
chr1	9350824	9360824	chr1	9361188	9371188	0.0474429
chr1	9352280	9362280	chr1	9359282	9369282	0.0950076
chr1	9356315	9366315	chr1	9348916	9358916	0.0362843
chr1	9357014	9367014	chr1	9363227	9373227	0.0950076
chr1	9359282	9369282	chr1	9350396	9360396	0.0362843
chr1	9359263	9369263	chr1	9372923	9382923	0.0950076
chr1	9359901	9369901	chr1	9372959	9382959	0.0474429
chr1	9360037	9370037	chr1	9330817	9340817	0.0950076
chr1	9363544	9373544	chr1	9359263	9369263	0.0950076
chr1	9363227	9373227	chr1	9359901	9369901	0.0702606
chr1	9364809	9374809	chr1	9359263	9369263	0.0950076
chr1	9373446	9383446	chr1	9380722	9390722	0.0702606
chr1	9373999	9383999	chr1	9358645	9368645	0.0362843
chr1	9373446	9383446	chr1	9378011	9388011	0.0702606
chr1	9374637	9384637	chr1	9378960	9388960	0.0702606
chr1	9376094	9386094	chr1	9381569	9391569	0.0362843
chr1	9378011	9388011	chr1	9400154	9410154	0.0702606
chr1	9381165	9391165	chr1	9377261	9387261	0.0152332
chr1	9380722	9390722	chr1	9359282	9369282	0.0474429
chr1	9381374	9391374	chr1	9373739	9383739	0.0702606
chr1	9400561	9410561	chr1	9360468	9370468	0.0950076
chr1	9400467	9410467	chr1	9395834	9405834	0.0950076
chr1	9401079	9411079	chr1	9391964	9401964	0.0702606
chr1	9413628	9423628	chr1	9400561	9410561	0.0702606
chr1	9413628	9423628	chr1	9420147	9430147	0.0702606
chr1	9430094	9440094	chr1	9434201	9444201	0.0950076
chr1	9438263	9448263	chr1	9442680	9452680	0.0702606
chr1	9437782	9447782	chr1	9449180	9459180	0.0155314
chr1	9443004	9453004	chr1	9438588	9448588	0.0950076
chr1	9445425	9455425	chr1	9453576	9463576	0.0702606
chr1	9452915	9462915	chr1	9459491	9469491	0.0362843
chr1	9461653	9471653	chr1	9448563	9458563	0.0702606
chr1	9462166	9472166	chr1	9450022	9460022	0.0702606
chr1	9465996	9475996	chr1	9469485	9479485	0.0702606
chr1	9466956	9476956	chr1	9472790	9482790	0.0950076
chr1	9470030	9480030	chr1	9477480	9487480	0.0702606
chr1	9469485	9479485	chr1	9477480	9487480	0.0702606
chr1	9469485	9479485	chr1	9481036	9491036	0.0702606
chr1	9471824	9481824	chr1	9481036	9491036	0.0702606
chr1	9474069	9484069	chr1	9469485	9479485	0.0950076
chr1	9481545	9491545	chr1	9477480	9487480	0.0362843
chr1	9484730	9494730	chr1	9488477	9498477	0.0155314
chr1	9485570	9495570	chr1	9480544	9490544	0.0950076
chr1	9488477	9498477	chr1	9483947	9493947	0.0182299
chr1	9489955	9499955	chr1	9484730	9494730	0.0362843
chr1	9488925	9498925	chr1	9493021	9503021	0.0332458
chr1	9491347	9501347	chr1	9495843	9505843	0.0474429
chr1	9494811	9504811	chr1	9485194	9495194	0
chr1	9497792	9507792	chr1	9507584	9517584	0.0950076
chr1	9498491	9508491	chr1	9493842	9503842	0.0702606
chr1	9508356	9518356	chr1	9511448	9521448	0.0950076
chr1	9531832	9541832	chr1	9527899	9537899	0.0950076
chr1	9534619	9544619	chr1	9522261	9532261	0.0950076
chr1	9597602	9607602	chr1	9603469	9613469	0.0950076
chr1	9603758	9613758	chr1	9597306	9607306	0.0474429
chr1	9604153	9614153	chr1	9599794	9609794	0.0702606
chr1	9640319	9650319	chr1	9634250	9644250	0.0950076
chr1	9644941	9654941	chr1	9640319	9650319	0.0702606
chr1	9645835	9655835	chr1	9641777	9651777	0.0950076
chr1	9647900	9657900	chr1	9652754	9662754	0
chr1	9647091	9657091	chr1	9656648	9666648	0.0950076
chr1	9645835	9655835	chr1	9659010	9669010	0.0474429
chr1	9647641	9657641	chr1	9644605	9654605	0.0474429
chr1	9651467	9661467	chr1	9655328	9665328	0.0950076
chr1	9652754	9662754	chr1	9646833	9656833	0
chr1	9652493	9662493	chr1	9657769	9667769	0.0950076
chr1	9652493	9662493	chr1	9645835	9655835	0.0182299
chr1	9652493	9662493	chr1	9658534	9668534	0.0362843
chr1	9655328	9665328	chr1	9647641	9657641	0.0182299
chr1	9655328	9665328	chr1	9661859	9671859	0.0332458
chr1	9657077	9667077	chr1	9665159	9675159	0.0950076
chr1	9657769	9667769	chr1	9645835	9655835	0.0109332
chr1	9659852	9669852	chr1	9652754	9662754	0.0950076
chr1	9661018	9671018	chr1	9645835	9655835	0.0702606
chr1	9662678	9672678	chr1	9655328	9665328	0.0109332
chr1	9661837	9671837	chr1	9670127	9680127	0.0950076
chr1	9664793	9674793	chr1	9659771	9669771	0.0362843
chr1	9665266	9675266	chr1	9659010	9669010	0.0155314
chr1	9685918	9695918	chr1	9706565	9716565	0.0702606
chr1	9686410	9696410	chr1	9691115	9701115	0.0950076
chr1	9690947	9700947	chr1	9698642	9708642	0.0950076
chr1	9691115	9701115	chr1	9694399	9704399	0.0950076
chr1	9692991	9702991	chr1	9684638	9694638	0.0362843
chr1	9694399	9704399	chr1	9685918	9695918	0.0950076
chr1	9695105	9705105	chr1	9691115	9701115	0.0702606
chr1	9697751	9707751	chr1	9685918	9695918	0.0702606
chr1	9704898	9714898	chr1	9708549	9718549	0.0950076
chr1	9708976	9718976	chr1	9685099	9695099	0.0362843
chr1	9709670	9719670	chr1	9703625	9713625	0.0474429
chr1	9709243	9719243	chr1	9715321	9725321	0.0702606
chr1	9709243	9719243	chr1	9704981	9714981	0.0362843
chr1	9712761	9722761	chr1	9709243	9719243	0.0950076
chr1	9712719	9722719	chr1	9718821	9728821	0.0950076
chr1	9714353	9724353	chr1	9719731	9729731	0.0702606
chr1	9717890	9727890	chr1	9712041	9722041	0.0950076
chr1	9729040	9739040	chr1	9718670	9728670	0.0950076
chr1	9728865	9738865	chr1	9723618	9733618	0.0474429
chr1	9731715	9741715	chr1	9727237	9737237	0.0362843
chr1	9743253	9753253	chr1	9727827	9737827	0.0950076
chr1	9754599	9764599	chr1	9745792	9755792	0.0950076
chr1	9755613	9765613	chr1	9748890	9758890	0.0362843
chr1	9767994	9777994	chr1	9762431	9772431	0.0950076
chr1	9778233	9788233	chr1	9773447	9783447	0.0362843
chr1	9777487	9787487	chr1	9786702	9796702	0.0155314
chr1	9778115	9788115	chr1	9773697	9783697	0.0950076
chr1	9782046	9792046	chr1	9792793	9802793	0.0950076
chr1	9784034	9794034	chr1	9778724	9788724	0.0474429
chr1	9784034	9794034	chr1	9791601	9801601	0.0155314
chr1	9788110	9798110	chr1	9778115	9788115	0.0362843
chr1	9787152	9797152	chr1	9796414	9806414	0.0332458
chr1	9787152	9797152	chr1	9782621	9792621	0.0950076
chr1	9845053	9855053	chr1	9848956	9858956	0.0950076
chr1	9853418	9863418	chr1	9857132	9867132	0.0950076
chr1	9858470	9868470	chr1	9864142	9874142	0.0950076
chr1	9863222	9873222	chr1	9857132	9867132	0.0950076
chr1	9886514	9896514	chr1	9890697	9900697	0.0702606
chr1	9891627	9901627	chr1	9886514	9896514	0.0474429
chr1	9890697	9900697	chr1	9864008	9874008	0.0332458
chr1	9896403	9906403	chr1	9891627	9901627	0.0950076
chr1	9907707	9917707	chr1	9902747	9912747	0.0474429
chr1	9913882	9923882	chr1	9918141	9928141	0.0362843
chr1	9929210	9939210	chr1	9918720	9928720	0.0950076
chr1	9936210	9946210	chr1	9932535	9942535	0.0702606
chr1	9937685	9947685	chr1	9933454	9943454	0.0950076
chr1	9940388	9950388	chr1	9948027	9958027	0.0702606
chr1	9939834	9949834	chr1	9936210	9946210	0.0332458
chr1	9940388	9950388	chr1	9944074	9954074	0.0362843
chr1	9958858	9968858	chr1	9955644	9965644	0.0155314
chr1	10016506	10026506	chr1	10010330	10020330	0.0702606
chr1	10057495	10067495	chr1	10054047	10064047	0.0950076
chr1	10102010	10112010	chr1	10113280	10123280	0.0702606
chr1	10114999	10124999	chr1	10120087	10130087	0.0950076
chr1	10132286	10142286	chr1	10137692	10147692	0.0474429
chr1	10220737	10230737	chr1	10224293	10234293	0.0332458
chr1	10220737	10230737	chr1	10225655	10235655	0.0362843
chr1	10225655	10235655	chr1	10219327	10229327	0.0950076
chr1	10241760	10251760	chr1	10236792	10246792	0.0950076
chr1	10253245	10263245	chr1	10263858	10273858	0.0950076
chr1	10298088	10308088	chr1	10304228	10314228	0.0474429
chr1	10300274	10310274	chr1	10304228	10314228	0.0950076
chr1	10304029	10314029	chr1	10310857	10320857	0.0950076
chr1	10304994	10314994	chr1	10300274	10310274	0.0155314
chr1	10341907	10351907	chr1	10304388	10314388	0.0950076
chr1	10377710	10387710	chr1	10365112	10375112	0.0362843
chr1	10399364	10409364	chr1	10403814	10413814	0.0474429
chr1	10417138	10427138	chr1	10425737	10435737	0.0950076
chr1	10467378	10477378	chr1	10456570	10466570	0.0950076
chr1	10518542	10528542	chr1	10524342	10534342	0.0950076
chr1	10522044	10532044	chr1	10526907	10536907	0.0950076
chr1	10549825	10559825	chr1	10545113	10555113	0.0950076
chr1	10549947	10559947	chr1	10553626	10563626	0.0950076
chr1	10562457	10572457	chr1	10558857	10568857	0.0362843
chr1	10571737	10581737	chr1	10575685	10585685	0.0702606
chr1	10571805	10581805	chr1	10579218	10589218	0.0950076
chr1	10574402	10584402	chr1	10583513	10593513	0.0332458
chr1	10574611	10584611	chr1	10589938	10599938	0.0950076
chr1	10578825	10588825	chr1	10589863	10599863	0.0950076
chr1	10589863	10599863	chr1	10594000	10604000	0.0950076
chr1	10614304	10624304	chr1	10609992	10619992	0.0362843
chr1	10644452	10654452	chr1	10638347	10648347	0.0950076
chr1	10652060	10662060	chr1	10659451	10669451	0.0950076
chr1	10659692	10669692	chr1	10668213	10678213	0.0332458
chr1	10667910	10677910	chr1	10661261	10671261	0.0474429
chr1	10667910	10677910	chr1	10680297	10690297	0.0702606
chr1	10668779	10678779	chr1	10661261	10671261	0.0332458
chr1	10678049	10688049	chr1	10669861	10679861	0.0950076
chr1	10679620	10689620	chr1	10685521	10695521	0.0702606
chr1	10679620	10689620	chr1	10673440	10683440	0.0950076
chr1	10679620	10689620	chr1	10683663	10693663	0.0702606
chr1	10701104	10711104	chr1	10695136	10705136	0.0950076
chr1	10720212	10730212	chr1	10737280	10747280	0.0950076
chr1	10731457	10741457	chr1	10740600	10750600	0.0332458
chr1	10731002	10741002	chr1	10744067	10754067	0.0702606
chr1	10732209	10742209	chr1	10735554	10745554	0.0950076
chr1	10738767	10748767	chr1	10745448	10755448	0.0702606
chr1	10744067	10754067	chr1	10735885	10745885	0
chr1	10743008	10753008	chr1	10738767	10748767	0.0362843
chr1	10744067	10754067	chr1	10732326	10742326	0.0474429
chr1	10752078	10762078	chr1	10745123	10755123	0.0950076
chr1	10761683	10771683	chr1	10752078	10762078	0.0702606
chr1	10759935	10769935	chr1	10766796	10776796	0.0109332
chr1	10768012	10778012	chr1	10774299	10784299	0.0702606
chr1	10777174	10787174	chr1	10767449	10777449	0.0950076
chr1	10778392	10788392	chr1	10788259	10798259	0.0702606
chr1	10781361	10791361	chr1	10777174	10787174	0.0950076
chr1	10788605	10798605	chr1	10773672	10783672	0.0950076
chr1	10788605	10798605	chr1	10791935	10801935	0.0702606
chr1	10794811	10804811	chr1	10788259	10798259	0.0702606
chr1	10807544	10817544	chr1	10802189	10812189	0.0362843
chr1	10807544	10817544	chr1	10812076	10822076	0.0362843
chr1	10807817	10817817	chr1	10814938	10824938	0.0362843
chr1	10809433	10819433	chr1	10817792	10827792	0.0950076
chr1	10811708	10821708	chr1	10818967	10828967	0.0950076
chr1	10812296	10822296	chr1	10807446	10817446	0.0362843
chr1	10813972	10823972	chr1	10830889	10840889	0.0362843
chr1	10818967	10828967	chr1	10827280	10837280	0.0702606
chr1	10818899	10828899	chr1	10789318	10799318	0.0950076
chr1	10818512	10828512	chr1	10810402	10820402	0.0950076
chr1	10828284	10838284	chr1	10833187	10843187	0.0362843
chr1	10830630	10840630	chr1	10837262	10847262	0.0950076
chr1	10831803	10841803	chr1	10827846	10837846	0.0950076
chr1	10845709	10855709	chr1	10840708	10850708	0.0950076
chr1	10855931	10865931	chr1	10847226	10857226	0.0702606
chr1	10866883	10876883	chr1	10870973	10880973	0.0474429
chr1	10878180	10888180	chr1	10882543	10892543	0.0702606
chr1	10892899	10902899	chr1	10898997	10908997	0.0702606
chr1	10906992	10916992	chr1	10898805	10908805	0.0950076
chr1	10906992	10916992	chr1	10913276	10923276	0.0950076
chr1	10912993	10922993	chr1	10907610	10917610	0.0950076
chr1	10933502	10943502	chr1	10929755	10939755	0.0702606
chr1	10959224	10969224	chr1	10968909	10978909	0.0950076
chr1	10969783	10979783	chr1	10989223	10999223	0.0950076
chr1	10984065	10994065	chr1	10978860	10988860	0.0950076
chr1	10985400	10995400	chr1	10965771	10975771	0.0702606
chr1	10995281	11005281	chr1	10979476	10989476	0.0950076
chr1	10996078	11006078	chr1	11008089	11018089	0.0950076
chr1	10996559	11006559	chr1	11014029	11024029	0.0950076
chr1	11006128	11016128	chr1	11000636	11010636	0.0702606
chr1	11008662	11018662	chr1	11013783	11023783	0.0702606
chr1	11012646	11022646	chr1	11020314	11030314	0
chr1	11013094	11023094	chr1	11000636	11010636	0.0362843
chr1	11014718	11024718	chr1	11009126	11019126	0.0474429
chr1	11016035	11026035	chr1	11019511	11029511	0.0155314
chr1	11019511	11029511	chr1	11040470	11050470	0.0950076
chr1	11024363	11034363	chr1	11020900	11030900	0.0155314
chr1	11024551	11034551	chr1	11036104	11046104	0.0950076
chr1	11028633	11038633	chr1	11024363	11034363	0.0950076
chr1	11033796	11043796	chr1	11024225	11034225	0.0362843
chr1	11041153	11051153	chr1	11034466	11044466	0.0332458
chr1	11041180	11051180	chr1	11046804	11056804	0.0950076
chr1	11047348	11057348	chr1	11042335	11052335	0.0950076
chr1	11047643	11057643	chr1	11042377	11052377	0.0474429
chr1	11048448	11058448	chr1	11045315	11055315	0.0950076
chr1	11068850	11078850	chr1	11080062	11090062	0.0950076
chr1	11074624	11084624	chr1	11081777	11091777	0.0702606
chr1	11076990	11086990	chr1	11073646	11083646	0.0362843
chr1	11082790	11092790	chr1	11077459	11087459	0.0950076
chr1	11101625	11111625	chr1	11098159	11108159	0.0702606
chr1	11117317	11127317	chr1	11109884	11119884	0.0155314
chr1	11117317	11127317	chr1	11123408	11133408	0.0950076
chr1	11118672	11128672	chr1	11125004	11135004	0.0950076
chr1	11120413	11130413	chr1	11132327	11142327	0.0950076
chr1	11125004	11135004	chr1	11117317	11127317	0
chr1	11125146	11135146	chr1	11132837	11142837	0.0950076
chr1	11131826	11141826	chr1	11120499	11130499	0.0950076
chr1	11135646	11145646	chr1	11130465	11140465	0.0950076
chr1	11170124	11180124	chr1	11181764	11191764	0.0702606
chr1	11182457	11192457	chr1	11186533	11196533	0.0155314
chr1	11182457	11192457	chr1	11187926	11197926	0.0109332
chr1	11185453	11195453	chr1	11182158	11192158	0.0950076
chr1	11186533	11196533	chr1	11176363	11186363	0.0702606
chr1	11198875	11208875	chr1	11182574	11192574	0.0950076
chr1	11201146	11211146	chr1	11204425	11214425	0.0702606
chr1	11201469	11211469	chr1	11206568	11216568	0.0702606
chr1	11201469	11211469	chr1	11207249	11217249	0.0950076
chr1	11216941	11226941	chr1	11223497	11233497	0.0474429
chr1	11230518	11240518	chr1	11223608	11233608	0.0362843
chr1	11235379	11245379	chr1	11239220	11249220	0.0152332
chr1	11244953	11254953	chr1	11254179	11264179	0.0950076
chr1	11253413	11263413	chr1	11246547	11256547	0.0950076
chr1	11256689	11266689	chr1	11248999	11258999	0.0702606
chr1	11262031	11272031	chr1	11267252	11277252	0.0950076
chr1	11268903	11278903	chr1	11263838	11273838	0.0950076
chr1	11269934	11279934	chr1	11264490	11274490	0.0950076
chr1	11271817	11281817	chr1	11267063	11277063	0.0950076
chr1	11307558	11317558	chr1	11292811	11302811	0.0950076
chr1	11308255	11318255	chr1	11312381	11322381	0.0950076
chr1	11341386	11351386	chr1	11335016	11345016	0.0950076
chr1	11374113	11384113	chr1	11367006	11377006	0.0950076
chr1	11374382	11384382	chr1	11365773	11375773	0.0474429
chr1	11379061	11389061	chr1	11374744	11384744	0.0702606
chr1	11386350	11396350	chr1	11390907	11400907	0.0332458
chr1	11393351	11403351	chr1	11399579	11409579	0.0950076
chr1	11396163	11406163	chr1	11400224	11410224	0.0950076
chr1	11412272	11422272	chr1	11404969	11414969	0.0950076
chr1	11457683	11467683	chr1	11462483	11472483	0.0702606
chr1	11469987	11479987	chr1	11474076	11484076	0.0474429
chr1	11482880	11492880	chr1	11479049	11489049	0.0702606
chr1	11491250	11501250	chr1	11503888	11513888	0.0950076
chr1	11497129	11507129	chr1	11500790	11510790	0.0474429
chr1	11523271	11533271	chr1	11527501	11537501	0.0950076
chr1	11550699	11560699	chr1	11543279	11553279	0.0702606
chr1	11567113	11577113	chr1	11572015	11582015	0.0950076
chr1	11572015	11582015	chr1	11568408	11578408	0.0950076
chr1	11589152	11599152	chr1	11595630	11605630	0.0950076
chr1	11609656	11619656	chr1	11595569	11605569	0.0109332
chr1	11693704	11703704	chr1	11689784	11699784	0.0950076
chr1	11706494	11716494	chr1	11716284	11726284	0.0362843
chr1	11715685	11725685	chr1	11710855	11720855	0.0702606
chr1	11716903	11726903	chr1	11710757	11720757	0.0155314
chr1	11717146	11727146	chr1	11759156	11769156	0.0362843
chr1	11722652	11732652	chr1	11717146	11727146	0.0950076
chr1	11730477	11740477	chr1	11726333	11736333	0.0474429
chr1	11730259	11740259	chr1	11735417	11745417	0.0950076
chr1	11730938	11740938	chr1	11740577	11750577	0.0950076
chr1	11732574	11742574	chr1	11725543	11735543	0.0362843
chr1	11744152	11754152	chr1	11740577	11750577	0.0702606
chr1	11749874	11759874	chr1	11745869	11755869	0.0362843
chr1	11752229	11762229	chr1	11757237	11767237	0.0702606
chr1	11759577	11769577	chr1	11739820	11749820	0.0950076
chr1	11758552	11768552	chr1	11766312	11776312	0.0950076
chr1	11782058	11792058	chr1	11785932	11795932	0.0155314
chr1	11784906	11794906	chr1	11781607	11791607	0.0474429
chr1	11784906	11794906	chr1	11796519	11806519	0.0702606
chr1	11790546	11800546	chr1	11783472	11793472	0.0950076
chr1	11791499	11801499	chr1	11783851	11793851	0.0332458
chr1	11791400	11801400	chr1	11785343	11795343	0.0950076
chr1	11791988	11801988	chr1	11797443	11807443	0.0702606
chr1	11795197	11805197	chr1	11784906	11794906	0.0362843
chr1	11795059	11805059	chr1	11803599	11813599	0.0950076
chr1	11795966	11805966	chr1	11792856	11802856	0.0155314
chr1	11803599	11813599	chr1	11790885	11800885	0.0950076
chr1	11808925	11818925	chr1	11819770	11829770	0.0702606
chr1	11819492	11829492	chr1	11827735	11837735	0.0702606
chr1	11842609	11852609	chr1	11853633	11863633	0.0474429
chr1	11847039	11857039	chr1	11842609	11852609	0.0474429
chr1	11847583	11857583	chr1	11854338	11864338	0.0950076
chr1	11850334	11860334	chr1	11845226	11855226	0.0950076
chr1	11851889	11861889	chr1	11855527	11865527	0.0702606
chr1	11851425	11861425	chr1	11858313	11868313	0.0362843
chr1	11855946	11865946	chr1	11849449	11859449	0.0950076
chr1	11859059	11869059	chr1	11847583	11857583	0.0702606
chr1	11859059	11869059	chr1	11853126	11863126	0.0702606
chr1	11861466	11871466	chr1	11851744	11861744	0.0950076
chr1	11872550	11882550	chr1	11868024	11878024	0.0950076
chr1	11872550	11882550	chr1	11883574	11893574	0.0950076
chr1	11874050	11884050	chr1	11880721	11890721	0.0362843
chr1	11888645	11898645	chr1	11893341	11903341	0.0950076
chr1	11891408	11901408	chr1	11883503	11893503	0.0950076
chr1	11892423	11902423	chr1	11895737	11905737	0.0474429
chr1	11892423	11902423	chr1	11887431	11897431	0
chr1	11894795	11904795	chr1	11898753	11908753	0.0332458
chr1	11895595	11905595	chr1	11889844	11899844	0.0950076
chr1	11898104	11908104	chr1	11893341	11903341	0.0474429
chr1	11899461	11909461	chr1	11891894	11901894	0.0702606
chr1	11899461	11909461	chr1	11903726	11913726	0.0155314
chr1	11899461	11909461	chr1	11895737	11905737	0.0362843
chr1	11903222	11913222	chr1	11896615	11906615	0.0362843
chr1	11912037	11922037	chr1	11903726	11913726	0.0474429
chr1	11916254	11926254	chr1	11912139	11922139	0.0950076
chr1	11925083	11935083	chr1	11948751	11958751	0.0950076
chr1	11924745	11934745	chr1	11929506	11939506	0.0950076
chr1	11932670	11942670	chr1	11929506	11939506	0.0362843
chr1	11944123	11954123	chr1	11948559	11958559	0.0950076
chr1	11947944	11957944	chr1	11941532	11951532	0.0362843
chr1	11966666	11976666	chr1	11974274	11984274	0.0950076
chr1	11966666	11976666	chr1	11977080	11987080	0.0950076
chr1	11968573	11978573	chr1	11974153	11984153	0.0332458
chr1	11970365	11980365	chr1	11974274	11984274	0.0950076
chr1	11970365	11980365	chr1	11980909	11990909	0.0950076
chr1	11972069	11982069	chr1	11966957	11976957	0.0702606
chr1	11972527	11982527	chr1	11967451	11977451	0.0109332
chr1	11971917	11981917	chr1	11977701	11987701	0.0950076
chr1	11972069	11982069	chr1	11980909	11990909	0.0362843
chr1	11974274	11984274	chr1	11969379	11979379	0.0950076
chr1	11977586	11987586	chr1	11969588	11979588	0.0950076
chr1	11978170	11988170	chr1	11968074	11978074	0.0950076
chr1	11979609	11989609	chr1	11975610	11985610	0.0362843
chr1	11980909	11990909	chr1	11968817	11978817	0.0950076
chr1	11980909	11990909	chr1	11974274	11984274	0.0362843
chr1	11979654	11989654	chr1	11985957	11995957	0.0702606
chr1	11980646	11990646	chr1	11999818	12009818	0.0950076
chr1	12001409	12011409	chr1	12011793	12021793	0.0950076
chr1	12005544	12015544	chr1	12012341	12022341	0.0474429
chr1	12005544	12015544	chr1	11999478	12009478	0.0109332
chr1	12005544	12015544	chr1	12010250	12020250	0.0950076
chr1	12009604	12019604	chr1	12003965	12013965	0.0702606
chr1	12010250	12020250	chr1	11998833	12008833	0.0362843
chr1	12028894	12038894	chr1	12024729	12034729	0.0474429
chr1	12030096	12040096	chr1	12038842	12048842	0.0950076
chr1	12033797	12043797	chr1	12029754	12039754	0.0362843
chr1	12039883	12049883	chr1	12045175	12055175	0.0109332
chr1	12045175	12055175	chr1	12049919	12059919	0.0332458
chr1	12045175	12055175	chr1	12037499	12047499	0.0950076
chr1	12048271	12058271	chr1	12039883	12049883	0.0702606
chr1	12051408	12061408	chr1	12040341	12050341	0.0474429
chr1	12050618	12060618	chr1	12054795	12064795	0.0950076
chr1	12053900	12063900	chr1	12062307	12072307	0.0332458
chr1	12058102	12068102	chr1	12066497	12076497	0.0950076
chr1	12061515	12071515	chr1	12066737	12076737	0.0474429
chr1	12062307	12072307	chr1	12067594	12077594	0.0702606
chr1	12065023	12075023	chr1	12056006	12066006	0.0362843
chr1	12065835	12075835	chr1	12062307	12072307	0.0332458
chr1	12067183	12077183	chr1	12061175	12071175	0.0332458
chr1	12066497	12076497	chr1	12072535	12082535	0.0109332
chr1	12073129	12083129	chr1	12064694	12074694	0.0950076
chr1	12075435	12085435	chr1	12067594	12077594	0.0950076
chr1	12081479	12091479	chr1	12075435	12085435	0.0950076
chr1	12086314	12096314	chr1	12090166	12100166	0.0702606
chr1	12087644	12097644	chr1	12083529	12093529	0.0109332
chr1	12089606	12099606	chr1	12085970	12095970	0.0702606
chr1	12090166	12100166	chr1	12085970	12095970	0.0362843
chr1	12093128	12103128	chr1	12082871	12092871	0.0474429
chr1	12094007	12104007	chr1	12085176	12095176	0.0702606
chr1	12093128	12103128	chr1	12090166	12100166	0.0332458
chr1	12093128	12103128	chr1	12089606	12099606	0.0109332
chr1	12095325	12105325	chr1	12090724	12100724	0.0332458
chr1	12095855	12105855	chr1	12099662	12109662	0.0702606
chr1	12096395	12106395	chr1	12101616	12111616	0.0950076
chr1	12095855	12105855	chr1	12102190	12112190	0.0702606
chr1	12096836	12106836	chr1	12102190	12112190	0.0702606
chr1	12102397	12112397	chr1	12108005	12118005	0.0950076
chr1	12102190	12112190	chr1	12114570	12124570	0.0950076
chr1	12103058	12113058	chr1	12112226	12122226	0.0362843
chr1	12104683	12114683	chr1	12113150	12123150	0.0950076
chr1	12105807	12115807	chr1	12111450	12121450	0.0332458
chr1	12106326	12116326	chr1	12102190	12112190	0.0702606
chr1	12107457	12117457	chr1	12113150	12123150	0.0155314
chr1	12108690	12118690	chr1	12119373	12129373	0
chr1	12114056	12124056	chr1	12117669	12127669	0
chr1	12111450	12121450	chr1	12117669	12127669	0
chr1	12111450	12121450	chr1	12134637	12144637	0.0950076
chr1	12112226	12122226	chr1	12102190	12112190	0
chr1	12113150	12123150	chr1	12108690	12118690	0.0950076
chr1	12115063	12125063	chr1	12126108	12136108	0.0950076
chr1	12116701	12126701	chr1	12126039	12136039	0.0152332
chr1	12117669	12127669	chr1	12122639	12132639	0.0182299
chr1	12116630	12126630	chr1	12103058	12113058	0.0950076
chr1	12116630	12126630	chr1	12110123	12120123	0.0474429
chr1	12116630	12126630	chr1	12127561	12137561	0.0950076
chr1	12117260	12127260	chr1	12136362	12146362	0.0950076
chr1	12117039	12127039	chr1	12110123	12120123	0.0950076
chr1	12118141	12128141	chr1	12130512	12140512	0.0332458
chr1	12119104	12129104	chr1	12126156	12136156	0.0474429
chr1	12118579	12128579	chr1	12097345	12107345	0.0332458
chr1	12119898	12129898	chr1	12102190	12112190	0.0702606
chr1	12119898	12129898	chr1	12113150	12123150	0
chr1	12118579	12128579	chr1	12114570	12124570	0.0702606
chr1	12118579	12128579	chr1	12115063	12125063	0
chr1	12118579	12128579	chr1	12115211	12125211	0.0332458
chr1	12119898	12129898	chr1	12115722	12125722	0.0702606
chr1	12118579	12128579	chr1	12142681	12152681	0.0950076
chr1	12119898	12129898	chr1	12124645	12134645	0.0702606
chr1	12119898	12129898	chr1	12110123	12120123	0.0702606
chr1	12122639	12132639	chr1	12116630	12126630	0.0152332
chr1	12122639	12132639	chr1	12126108	12136108	0.0950076
chr1	12122671	12132671	chr1	12127614	12137614	0.0950076
chr1	12122639	12132639	chr1	12113150	12123150	0.0702606
chr1	12122639	12132639	chr1	12117039	12127039	0.0950076
chr1	12125695	12135695	chr1	12108690	12118690	0.0950076
chr1	12125695	12135695	chr1	12114570	12124570	0.0362843
chr1	12126108	12136108	chr1	12118579	12128579	0.0109332
chr1	12126108	12136108	chr1	12129946	12139946	0.0474429
chr1	12127561	12137561	chr1	12119373	12129373	0.0362843
chr1	12127561	12137561	chr1	12103058	12113058	0.0950076
chr1	12127561	12137561	chr1	12113150	12123150	0.0332458
chr1	12127561	12137561	chr1	12118579	12128579	0.0950076
chr1	12127561	12137561	chr1	12122639	12132639	0.0474429
chr1	12127561	12137561	chr1	12132275	12142275	0.0702606
chr1	12127614	12137614	chr1	12134475	12144475	0.0950076
chr1	12127561	12137561	chr1	12134637	12144637	0.0474429
chr1	12130660	12140660	chr1	12114570	12124570	0.0950076
chr1	12131812	12141812	chr1	12136618	12146618	0.0155314
chr1	12132908	12142908	chr1	12136618	12146618	0.0332458
chr1	12133903	12143903	chr1	12127561	12137561	0.0950076
chr1	12134317	12144317	chr1	12119373	12129373	0.0950076
chr1	12134317	12144317	chr1	12126108	12136108	0.0950076
chr1	12136233	12146233	chr1	12141124	12151124	0.0155314
chr1	12136233	12146233	chr1	12144067	12154067	0.0950076
chr1	12137279	12147279	chr1	12146454	12156454	0.0474429
chr1	12138354	12148354	chr1	12143695	12153695	0.0155314
chr1	12145307	12155307	chr1	12135701	12145701	0.0152332
chr1	12145307	12155307	chr1	12138816	12148816	0.0182299
chr1	12143695	12153695	chr1	12135701	12145701	0.0950076
chr1	12143695	12153695	chr1	12148243	12158243	0.0152332
chr1	12144681	12154681	chr1	12139790	12149790	0.0950076
chr1	12145307	12155307	chr1	12153657	12163657	0.0950076
chr1	12148473	12158473	chr1	12143307	12153307	0.0950076
chr1	12154025	12164025	chr1	12163900	12173900	0.0950076
chr1	12155257	12165257	chr1	12169028	12179028	0.0362843
chr1	12157253	12167253	chr1	12163880	12173880	0.0474429
chr1	12160288	12170288	chr1	12142067	12152067	0.0702606
chr1	12165069	12175069	chr1	12159850	12169850	0.0474429
chr1	12165651	12175651	chr1	12159850	12169850	0.0702606
chr1	12167895	12177895	chr1	12163880	12173880	0.0109332
chr1	12169903	12179903	chr1	12164128	12174128	0.0950076
chr1	12172525	12182525	chr1	12168569	12178569	0.0950076
chr1	12176545	12186545	chr1	12179912	12189912	0.0950076
chr1	12178757	12188757	chr1	12258169	12268169	0.0950076
chr1	12178933	12188933	chr1	12169028	12179028	0.0474429
chr1	12179485	12189485	chr1	12175203	12185203	0.0702606
chr1	12182743	12192743	chr1	12206259	12216259	0.0155314
chr1	12180930	12190930	chr1	12219776	12229776	0.0950076
chr1	12183018	12193018	chr1	12175622	12185622	0.0702606
chr1	12181544	12191544	chr1	12176545	12186545	0.0332458
chr1	12181544	12191544	chr1	12190080	12200080	0.0702606
chr1	12181544	12191544	chr1	12240559	12250559	0.0702606
chr1	12183018	12193018	chr1	12178434	12188434	0.0702606
chr1	12182331	12192331	chr1	12212283	12222283	0.0702606
chr1	12185659	12195659	chr1	12180671	12190671	0
chr1	12186476	12196476	chr1	12179912	12189912	0.0950076
chr1	12187077	12197077	chr1	12181544	12191544	0.0950076
chr1	12189442	12199442	chr1	12175452	12185452	0.0950076
chr1	12190080	12200080	chr1	12206042	12216042	0.0702606
chr1	12190080	12200080	chr1	12182331	12192331	0.0702606
chr1	12189598	12199598	chr1	12185659	12195659	0.0950076
chr1	12191007	12201007	chr1	12197590	12207590	0.0950076
chr1	12193846	12203846	chr1	12198070	12208070	0.0950076
chr1	12193846	12203846	chr1	12210872	12220872	0.0950076
chr1	12193846	12203846	chr1	12181544	12191544	0.0362843
chr1	12196332	12206332	chr1	12200671	12210671	0
chr1	12197590	12207590	chr1	12201469	12211469	0.0702606
chr1	12197590	12207590	chr1	12206042	12216042	0.0109332
chr1	12198561	12208561	chr1	12206328	12216328	0.0332458
chr1	12198561	12208561	chr1	12189847	12199847	0.0182299
chr1	12198070	12208070	chr1	12202240	12212240	0.0950076
chr1	12199450	12209450	chr1	12206042	12216042	0.0152332
chr1	12198070	12208070	chr1	12210370	12220370	0.0950076
chr1	12198791	12208791	chr1	12210370	12220370	0.0950076
chr1	12198791	12208791	chr1	12180930	12190930	0.0332458
chr1	12202240	12212240	chr1	12207015	12217015	0
chr1	12202764	12212764	chr1	12207015	12217015	0
chr1	12200266	12210266	chr1	12210370	12220370	0
chr1	12201469	12211469	chr1	12210370	12220370	0.0332458
chr1	12201469	12211469	chr1	12198070	12208070	0.0362843
chr1	12202106	12212106	chr1	12219419	12229419	0.0332458
chr1	12202418	12212418	chr1	12192366	12202366	0.0362843
chr1	12202106	12212106	chr1	12218434	12228434	0.0950076
chr1	12204004	12214004	chr1	12198070	12208070	0.0474429
chr1	12204320	12214320	chr1	12219776	12229776	0.0474429
chr1	12204904	12214904	chr1	12201469	12211469	0.0702606
chr1	12204320	12214320	chr1	12224355	12234355	0.0950076
chr1	12206042	12216042	chr1	12198791	12208791	0.0474429
chr1	12206531	12216531	chr1	12254206	12264206	0.0474429
chr1	12206042	12216042	chr1	12198070	12208070	0.0182299
chr1	12206042	12216042	chr1	12201083	12211083	0
chr1	12206042	12216042	chr1	12200671	12210671	0.0950076
chr1	12206042	12216042	chr1	12202240	12212240	0.0623949
chr1	12206042	12216042	chr1	12213238	12223238	0.0362843
chr1	12206042	12216042	chr1	12214169	12224169	0.0332458
chr1	12206042	12216042	chr1	12216780	12226780	0
chr1	12207861	12217861	chr1	12227198	12237198	0.0702606
chr1	12207504	12217504	chr1	12234134	12244134	0.0950076
chr1	12207504	12217504	chr1	12212736	12222736	0.0474429
chr1	12207861	12217861	chr1	12216780	12226780	0.0474429
chr1	12208567	12218567	chr1	12202764	12212764	0.0362843
chr1	12208567	12218567	chr1	12218077	12228077	0.0362843
chr1	12210872	12220872	chr1	12202240	12212240	0.0950076
chr1	12210872	12220872	chr1	12207504	12217504	0
chr1	12210468	12220468	chr1	12220787	12230787	0.0474429
chr1	12210370	12220370	chr1	12206042	12216042	0.0362843
chr1	12210370	12220370	chr1	12214169	12224169	0.0702606
chr1	12210370	12220370	chr1	12216780	12226780	0.0332458
chr1	12212283	12222283	chr1	12204904	12214904	0.0950076
chr1	12212283	12222283	chr1	12207504	12217504	0.0332458
chr1	12212283	12222283	chr1	12218077	12228077	0.0332458
chr1	12213988	12223988	chr1	12206328	12216328	0.0950076
chr1	12213792	12223792	chr1	12206042	12216042	0.0362843
chr1	12213988	12223988	chr1	12219419	12229419	0.0362843
chr1	12213792	12223792	chr1	12219776	12229776	0.0332458
chr1	12215638	12225638	chr1	12218938	12228938	0.0155314
chr1	12217171	12227171	chr1	12222781	12232781	0.0950076
chr1	12216780	12226780	chr1	12181544	12191544	0.0702606
chr1	12218077	12228077	chr1	12199450	12209450	0.0702606
chr1	12219419	12229419	chr1	12206531	12216531	0
chr1	12217283	12227283	chr1	12207657	12217657	0.0950076
chr1	12218077	12228077	chr1	12210370	12220370	0.0950076
chr1	12216780	12226780	chr1	12214169	12224169	0.0702606
chr1	12218938	12228938	chr1	12222529	12232529	0.0152332
chr1	12218938	12228938	chr1	12227198	12237198	0.0332458
chr1	12218434	12228434	chr1	12241029	12251029	0.0109332
chr1	12219419	12229419	chr1	12198730	12208730	0.0152332
chr1	12218434	12228434	chr1	12204516	12214516	0.0950076
chr1	12218938	12228938	chr1	12228394	12238394	0.0109332
chr1	12219776	12229776	chr1	12236241	12246241	0.0950076
chr1	12219776	12229776	chr1	12210370	12220370	0.0362843
chr1	12220886	12230886	chr1	12225518	12235518	0
chr1	12219776	12229776	chr1	12228394	12238394	0.0332458
chr1	12221487	12231487	chr1	12218077	12228077	0.0702606
chr1	12223626	12233626	chr1	12198070	12208070	0.0950076
chr1	12222529	12232529	chr1	12207015	12217015	0.0702606
chr1	12222781	12232781	chr1	12218434	12228434	0
chr1	12223626	12233626	chr1	12218077	12228077	0.0182299
chr1	12222529	12232529	chr1	12228727	12238727	0.0702606
chr1	12224040	12234040	chr1	12228498	12238498	0.0332458
chr1	12224785	12234785	chr1	12219776	12229776	0.0362843
chr1	12225242	12235242	chr1	12229102	12239102	0.0109332
chr1	12227198	12237198	chr1	12219776	12229776	0.0109332
chr1	12226145	12236145	chr1	12219776	12229776	0.0950076
chr1	12228394	12238394	chr1	12234134	12244134	0.0155314
chr1	12228727	12238727	chr1	12218077	12228077	0
chr1	12228394	12238394	chr1	12231498	12241498	0.0702606
chr1	12228394	12238394	chr1	12232557	12242557	0.0950076
chr1	12228928	12238928	chr1	12234820	12244820	0
chr1	12228498	12238498	chr1	12237687	12247687	0.0950076
chr1	12228498	12238498	chr1	12255160	12265160	0.0332458
chr1	12229199	12239199	chr1	12218938	12228938	0.0155314
chr1	12229732	12239732	chr1	12227198	12237198	0.0474429
chr1	12229732	12239732	chr1	12238415	12248415	0.0702606
chr1	12230485	12240485	chr1	12249696	12259696	0.0702606
chr1	12232913	12242913	chr1	12206328	12216328	0.0155314
chr1	12234134	12244134	chr1	12219776	12229776	0.0155314
chr1	12234134	12244134	chr1	12228727	12238727	0.0155314
chr1	12234134	12244134	chr1	12241271	12251271	0.0152332
chr1	12236241	12246241	chr1	12231946	12241946	0.0950076
chr1	12237410	12247410	chr1	12228928	12238928	0
chr1	12238415	12248415	chr1	12234134	12244134	0.0702606
chr1	12237410	12247410	chr1	12252462	12262462	0.0702606
chr1	12241029	12251029	chr1	12228498	12238498	0.0182299
chr1	12238856	12248856	chr1	12247392	12257392	0.0950076
chr1	12238856	12248856	chr1	12247644	12257644	0.0702606
chr1	12240407	12250407	chr1	12230300	12240300	0.0950076
chr1	12240559	12250559	chr1	12252820	12262820	0.0702606
chr1	12244598	12254598	chr1	12231680	12241680	0.0950076
chr1	12245424	12255424	chr1	12237246	12247246	0.0182299
chr1	12248293	12258293	chr1	12254315	12264315	0.0702606
chr1	12248935	12258935	chr1	12233163	12243163	0.0474429
chr1	12248935	12258935	chr1	12270435	12280435	0.0950076
chr1	12249696	12259696	chr1	12237410	12247410	0.0702606
chr1	12249696	12259696	chr1	12232557	12242557	0.0362843
chr1	12249810	12259810	chr1	12257659	12267659	0.0474429
chr1	12252051	12262051	chr1	12247644	12257644	0.0362843
chr1	12253754	12263754	chr1	12257366	12267366	0
chr1	12254598	12264598	chr1	12218915	12228915	0.0950076
chr1	12254315	12264315	chr1	12259883	12269883	0.0702606
chr1	12254315	12264315	chr1	12241271	12251271	0
chr1	12254767	12264767	chr1	12249696	12259696	0.0155314
chr1	12254767	12264767	chr1	12182331	12192331	0.0702606
chr1	12255355	12265355	chr1	12246978	12256978	0.0702606
chr1	12256660	12266660	chr1	12207504	12217504	0.0950076
chr1	12257366	12267366	chr1	12234134	12244134	0.0332458
chr1	12256660	12266660	chr1	12261137	12271137	0.0950076
chr1	12258462	12268462	chr1	12248935	12258935	0.0332458
chr1	12257937	12267937	chr1	12254315	12264315	0.0474429
chr1	12257891	12267891	chr1	12264699	12274699	0.0950076
chr1	12258169	12268169	chr1	12270610	12280610	0.0950076
chr1	12258794	12268794	chr1	12250656	12260656	0.0702606
chr1	12259392	12269392	chr1	12253292	12263292	0.0362843
chr1	12261137	12271137	chr1	12250656	12260656	0.0950076
chr1	12262108	12272108	chr1	12249696	12259696	0.0950076
chr1	12263690	12273690	chr1	12259392	12269392	0.0362843
chr1	12263421	12273421	chr1	12175452	12185452	0.0950076
chr1	12263690	12273690	chr1	12182331	12192331	0.0950076
chr1	12263421	12273421	chr1	12256782	12266782	0.0109332
chr1	12263690	12273690	chr1	12258462	12268462	0.0152332
chr1	12263192	12273192	chr1	12270977	12280977	0.0702606
chr1	12265704	12275704	chr1	12181819	12191819	0.0950076
chr1	12266152	12276152	chr1	12276256	12286256	0.0950076
chr1	12269319	12279319	chr1	12265785	12275785	0.0950076
chr1	12270977	12280977	chr1	12257937	12267937	0.0332458
chr1	12271359	12281359	chr1	12266152	12276152	0
chr1	12270610	12280610	chr1	12274834	12284834	0.0155314
chr1	12270435	12280435	chr1	12276256	12286256	0.0950076
chr1	12271898	12281898	chr1	12266459	12276459	0.0155314
chr1	12277892	12287892	chr1	12270977	12280977	0.0332458
chr1	12276494	12286494	chr1	12280944	12290944	0.0950076
chr1	12294704	12304704	chr1	12300770	12310770	0.0702606
chr1	12299644	12309644	chr1	12290141	12300141	0.0950076
chr1	12313823	12323823	chr1	12307263	12317263	0.0332458
chr1	12412375	12422375	chr1	12420961	12430961	0.0950076
chr1	12414625	12424625	chr1	12409412	12419412	0.0950076
chr1	12453454	12463454	chr1	12448855	12458855	0.0474429
chr1	12461178	12471178	chr1	12469075	12479075	0.0702606
chr1	12468104	12478104	chr1	12474437	12484437	0.0702606
chr1	12469972	12479972	chr1	12473315	12483315	0.0109332
chr1	12473315	12483315	chr1	12483979	12493979	0.0950076
chr1	12480292	12490292	chr1	12474437	12484437	0.0332458
chr1	12481039	12491039	chr1	12488299	12498299	0.0362843
chr1	12483866	12493866	chr1	12472205	12482205	0.0950076
chr1	12483563	12493563	chr1	12477912	12487912	0.0950076
chr1	12484907	12494907	chr1	12480102	12490102	0.0332458
chr1	12488170	12498170	chr1	12500867	12510867	0.0950076
chr1	12490865	12500865	chr1	12486199	12496199	0.0950076
chr1	12498403	12508403	chr1	12503318	12513318	0.0155314
chr1	12500443	12510443	chr1	12503971	12513971	0.0702606
chr1	12502494	12512494	chr1	12489636	12499636	0.0152332
chr1	12503318	12513318	chr1	12510347	12520347	0.0702606
chr1	12503318	12513318	chr1	12486199	12496199	0.0950076
chr1	12504362	12514362	chr1	12513630	12523630	0.0950076
chr1	12507976	12517976	chr1	12504571	12514571	0.0702606
chr1	12510347	12520347	chr1	12506615	12516615	0.0362843
chr1	12513014	12523014	chr1	12506615	12516615	0.0362843
chr1	12513842	12523842	chr1	12507610	12517610	0.0474429
chr1	12519883	12529883	chr1	12523517	12533517	0.0950076
chr1	12528610	12538610	chr1	12533732	12543732	0.0950076
chr1	12529585	12539585	chr1	12535761	12545761	0.0109332
chr1	12539501	12549501	chr1	12530494	12540494	0.0362843
chr1	12541966	12551966	chr1	12545916	12555916	0.0950076
chr1	12556623	12566623	chr1	12553380	12563380	0.0950076
chr1	12559080	12569080	chr1	12569154	12579154	0.0362843
chr1	12568333	12578333	chr1	12574689	12584689	0.0950076
chr1	12631107	12641107	chr1	12622954	12632954	0.0702606
chr1	12717288	12727288	chr1	12712815	12722815	0.0474429
chr1	12723104	12733104	chr1	12719961	12729961	0.0474429
chr1	12752610	12762610	chr1	12776446	12786446	0.0950076
chr1	12756033	12766033	chr1	12747518	12757518	0.0950076
chr1	12902944	12912944	chr1	13178233	13188233	0.0474429
chr1	12932520	12942520	chr1	13046359	13056359	0.0950076
chr1	13380721	13390721	chr1	12976501	12986501	0.0950076
chr1	13832386	13842386	chr1	13827931	13837931	0.0950076
chr1	13837545	13847545	chr1	13833086	13843086	0.0362843
chr1	13969705	13979705	chr1	13963392	13973392	0.0362843
chr1	14003778	14013778	chr1	14008704	14018704	0.0109332
chr1	14007808	14017808	chr1	13996107	14006107	0.0702606
chr1	14017585	14027585	chr1	14013054	14023054	0.0950076
chr1	14021074	14031074	chr1	14016418	14026418	0.0702606
chr1	14024306	14034306	chr1	14034540	14044540	0.0362843
chr1	14028975	14038975	chr1	14035047	14045047	0.0950076
chr1	14027687	14037687	chr1	14041156	14051156	0.0474429
chr1	14033349	14043349	chr1	14024368	14034368	0.0950076
chr1	14034540	14044540	chr1	14041156	14051156	0.0362843
chr1	14040450	14050450	chr1	14045537	14055537	0.0109332
chr1	14040233	14050233	chr1	14051511	14061511	0.0332458
chr1	14041156	14051156	chr1	14046804	14056804	0.0474429
chr1	14043780	14053780	chr1	14038239	14048239	0.0950076
chr1	14043184	14053184	chr1	14053020	14063020	0.0950076
chr1	14044940	14054940	chr1	14025876	14035876	0.0950076
chr1	14046804	14056804	chr1	14024306	14034306	0.0474429
chr1	14047261	14057261	chr1	14051511	14061511	0.0474429
chr1	14046448	14056448	chr1	14053020	14063020	0.0155314
chr1	14051511	14061511	chr1	14044419	14054419	0.0152332
chr1	14051511	14061511	chr1	14024941	14034941	0.0332458
chr1	14053020	14063020	chr1	14040027	14050027	0.0474429
chr1	14053020	14063020	chr1	14044419	14054419	0.0702606
chr1	14053020	14063020	chr1	14047940	14057940	0.0182299
chr1	14053020	14063020	chr1	14058275	14068275	0.0155314
chr1	14052057	14062057	chr1	14064209	14074209	0.0474429
chr1	14053230	14063230	chr1	14061898	14071898	0.0950076
chr1	14055930	14065930	chr1	14051511	14061511	0.0950076
chr1	14058275	14068275	chr1	14053776	14063776	0.0474429
chr1	14060753	14070753	chr1	14065563	14075563	0.0702606
chr1	14062642	14072642	chr1	14070658	14080658	0.0702606
chr1	14075266	14085266	chr1	14081819	14091819	0.0332458
chr1	14076576	14086576	chr1	14084047	14094047	0
chr1	14082440	14092440	chr1	14075453	14085453	0.0332458
chr1	14082674	14092674	chr1	14076834	14086834	0.0702606
chr1	14085375	14095375	chr1	14080737	14090737	0.0332458
chr1	14087611	14097611	chr1	14083557	14093557	0
chr1	14092390	14102390	chr1	14097470	14107470	0.0950076
chr1	14092390	14102390	chr1	14083557	14093557	0.0474429
chr1	14094384	14104384	chr1	14100912	14110912	0.0474429
chr1	14101613	14111613	chr1	14106608	14116608	0.0950076
chr1	14105493	14115493	chr1	14100912	14110912	0.0702606
chr1	14105698	14115698	chr1	14100912	14110912	0.0362843
chr1	14105982	14115982	chr1	14114488	14124488	0.0950076
chr1	14112334	14122334	chr1	14119518	14129518	0.0332458
chr1	14114393	14124393	chr1	14100022	14110022	0.0950076
chr1	14115585	14125585	chr1	14119518	14129518	0.0702606
chr1	14117123	14127123	chr1	14122489	14132489	0.0950076
chr1	14118608	14128608	chr1	14124576	14134576	0.0950076
chr1	14123846	14133846	chr1	14117956	14127956	0.0474429
chr1	14123846	14133846	chr1	14128889	14138889	0.0182299
chr1	14123846	14133846	chr1	14130877	14140877	0.0950076
chr1	14128269	14138269	chr1	14124576	14134576	0.0950076
chr1	14131656	14141656	chr1	14117123	14127123	0.0950076
chr1	14134276	14144276	chr1	14130877	14140877	0.0702606
chr1	14142760	14152760	chr1	14134276	14144276	0.0702606
chr1	14157765	14167765	chr1	14152170	14162170	0.0950076
chr1	14200078	14210078	chr1	14194376	14204376	0.0950076
chr1	14224522	14234522	chr1	14228442	14238442	0.0702606
chr1	14225210	14235210	chr1	14230168	14240168	0.0362843
chr1	14224948	14234948	chr1	14219170	14229170	0.0362843
chr1	14230843	14240843	chr1	14235035	14245035	0.0950076
chr1	14240653	14250653	chr1	14236585	14246585	0.0155314
chr1	14283825	14293825	chr1	14276957	14286957	0.0950076
chr1	14360532	14370532	chr1	14353974	14363974	0.0474429
chr1	14434219	14444219	chr1	14430148	14440148	0.0950076
chr1	14569904	14579904	chr1	14564639	14574639	0.0950076
chr1	14608671	14618671	chr1	14613131	14623131	0.0702606
chr1	14756592	14766592	chr1	14760480	14770480	0.0950076
chr1	14765139	14775139	chr1	14770142	14780142	0.0950076
chr1	14780809	14790809	chr1	14771868	14781868	0.0950076
chr1	14804986	14814986	chr1	14813489	14823489	0.0702606
chr1	14830883	14840883	chr1	14824098	14834098	0.0702606
chr1	14837788	14847788	chr1	14844478	14854478	0.0702606
chr1	14839484	14849484	chr1	14848116	14858116	0.0702606
chr1	14841876	14851876	chr1	14845836	14855836	0.0950076
chr1	14841982	14851982	chr1	14838844	14848844	0.0950076
chr1	14844934	14854934	chr1	14838324	14848324	0.0474429
chr1	14844934	14854934	chr1	14841396	14851396	0.0950076
chr1	14851169	14861169	chr1	14845866	14855866	0.0702606
chr1	14881481	14891481	chr1	14884593	14894593	0.0332458
chr1	14905927	14915927	chr1	14910456	14920456	0.0950076
chr1	14909967	14919967	chr1	14915109	14925109	0.0362843
chr1	14912163	14922163	chr1	14908496	14918496	0.0950076
chr1	14916179	14926179	chr1	14930525	14940525	0.0702606
chr1	14927393	14937393	chr1	14933771	14943771	0.0474429
chr1	14927010	14937010	chr1	14934831	14944831	0.0950076
chr1	14928324	14938324	chr1	14923713	14933713	0.0362843
chr1	14935891	14945891	chr1	14940689	14950689	0.0474429
chr1	15004922	15014922	chr1	15024457	15034457	0.0950076
chr1	15025845	15035845	chr1	15031029	15041029	0.0109332
chr1	15026059	15036059	chr1	15030129	15040129	0.0950076
chr1	15030446	15040446	chr1	15026391	15036391	0.0474429
chr1	15055553	15065553	chr1	15060947	15070947	0.0474429
chr1	15057012	15067012	chr1	15063528	15073528	0.0474429
chr1	15060206	15070206	chr1	15056488	15066488	0.0362843
chr1	15062906	15072906	chr1	15068355	15078355	0.0362843
chr1	15061907	15071907	chr1	15056488	15066488	0.0474429
chr1	15063528	15073528	chr1	15059294	15069294	0.0950076
chr1	15090767	15100767	chr1	15080231	15090231	0.0950076
chr1	15115590	15125590	chr1	15132448	15142448	0.0950076
chr1	15116914	15126914	chr1	15123405	15133405	0.0474429
chr1	15125123	15135123	chr1	15129653	15139653	0.0109332
chr1	15147065	15157065	chr1	15117019	15127019	0.0950076
chr1	15146467	15156467	chr1	15151445	15161445	0.0332458
chr1	15151100	15161100	chr1	15147581	15157581	0.0155314
chr1	15153118	15163118	chr1	15146991	15156991	0.0950076
chr1	15163563	15173563	chr1	15168986	15178986	0.0950076
chr1	15168986	15178986	chr1	15151445	15161445	0.0702606
chr1	15175702	15185702	chr1	15170236	15180236	0.0950076
chr1	15204325	15214325	chr1	15198383	15208383	0.0702606
chr1	15209809	15219809	chr1	15203092	15213092	0.0702606
chr1	15228953	15238953	chr1	15221244	15231244	0.0950076
chr1	15253935	15263935	chr1	15263945	15273945	0.0950076
chr1	15256844	15266844	chr1	15250962	15260962	0.0950076
chr1	15270264	15280264	chr1	15275264	15285264	0.0950076
chr1	15272197	15282197	chr1	15250115	15260115	0.0950076
chr1	15274202	15284202	chr1	15280886	15290886	0.0950076
chr1	15278513	15288513	chr1	15274747	15284747	0.0332458
chr1	15343244	15353244	chr1	15347784	15357784	0.0702606
chr1	15346731	15356731	chr1	15341832	15351832	0.0702606
chr1	15350772	15360772	chr1	15360144	15370144	0.0950076
chr1	15352816	15362816	chr1	15358396	15368396	0.0702606
chr1	15369835	15379835	chr1	15373399	15383399	0
chr1	15368899	15378899	chr1	15378279	15388279	0.0702606
chr1	15379026	15389026	chr1	15374541	15384541	0.0950076
chr1	15379179	15389179	chr1	15369835	15379835	0.0702606
chr1	15387748	15397748	chr1	15382004	15392004	0.0155314
chr1	15395568	15405568	chr1	15385028	15395028	0.0474429
chr1	15404803	15414803	chr1	15396186	15406186	0.0702606
chr1	15410956	15420956	chr1	15425122	15435122	0.0950076
chr1	15420610	15430610	chr1	15411381	15421381	0.0702606
chr1	15422222	15432222	chr1	15427378	15437378	0.0362843
chr1	15422222	15432222	chr1	15428177	15438177	0.0950076
chr1	15425122	15435122	chr1	15429749	15439749	0.0950076
chr1	15429756	15439756	chr1	15438279	15448279	0.0950076
chr1	15430323	15440323	chr1	15426641	15436641	0.0702606
chr1	15437440	15447440	chr1	15430323	15440323	0.0362843
chr1	15438146	15448146	chr1	15430323	15440323	0.0702606
chr1	15450899	15460899	chr1	15456192	15466192	0.0950076
chr1	15462178	15472178	chr1	15469694	15479694	0.0950076
chr1	15468200	15478200	chr1	15462178	15472178	0.0702606
chr1	15467493	15477493	chr1	15473034	15483034	0.0702606
chr1	15470788	15480788	chr1	15474757	15484757	0.0950076
chr1	15472075	15482075	chr1	15467493	15477493	0.0950076
chr1	15479643	15489643	chr1	15467818	15477818	0.0950076
chr1	15479298	15489298	chr1	15486147	15496147	0.0474429
chr1	15479944	15489944	chr1	15499478	15509478	0.0474429
chr1	15482668	15492668	chr1	15490208	15500208	0.0702606
chr1	15486147	15496147	chr1	15482668	15492668	0.0702606
chr1	15488998	15498998	chr1	15498865	15508865	0.0474429
chr1	15494271	15504271	chr1	15499478	15509478	0.0362843
chr1	15495894	15505894	chr1	15489517	15499517	0.0362843
chr1	15502221	15512221	chr1	15498865	15508865	0.0702606
chr1	15504578	15514578	chr1	15508920	15518920	0.0702606
chr1	15504766	15514766	chr1	15499478	15509478	0.0474429
chr1	15508920	15518920	chr1	15515892	15525892	0.0702606
chr1	15509718	15519718	chr1	15519771	15529771	0.0474429
chr1	15512857	15522857	chr1	15506112	15516112	0.0362843
chr1	15514787	15524787	chr1	15520531	15530531	0.0332458
chr1	15523313	15533313	chr1	15535975	15545975	0.0362843
chr1	15526558	15536558	chr1	15520907	15530907	0.0950076
chr1	15527019	15537019	chr1	15540656	15550656	0.0474429
chr1	15529143	15539143	chr1	15536832	15546832	0.0950076
chr1	15528506	15538506	chr1	15540656	15550656	0.0362843
chr1	15529263	15539263	chr1	15534913	15544913	0.0950076
chr1	15540656	15550656	chr1	15535100	15545100	0.0362843
chr1	15540656	15550656	chr1	15548418	15558418	0.0950076
chr1	15540656	15550656	chr1	15549306	15559306	0.0109332
chr1	15546191	15556191	chr1	15540656	15550656	0.0702606
chr1	15557000	15567000	chr1	15562684	15572684	0.0702606
chr1	15557869	15567869	chr1	15570780	15580780	0.0950076
chr1	15560000	15570000	chr1	15565069	15575069	0.0950076
chr1	15566842	15576842	chr1	15573801	15583801	0.0950076
chr1	15568659	15578659	chr1	15574187	15584187	0.0950076
chr1	15578863	15588863	chr1	15583311	15593311	0.0362843
chr1	15581562	15591562	chr1	15587536	15597536	0
chr1	15582558	15592558	chr1	15586741	15596741	0.0950076
chr1	15583059	15593059	chr1	15578795	15588795	0.0109332
chr1	15594729	15604729	chr1	15597331	15607331	0.0702606
chr1	15598166	15608166	chr1	15594729	15604729	0.0702606
chr1	15644974	15654974	chr1	15650799	15660799	0.0362843
chr1	15657915	15667915	chr1	15662725	15672725	0.0702606
chr1	15666162	15676162	chr1	15660501	15670501	0.0362843
chr1	15664803	15674803	chr1	15657915	15667915	0.0362843
chr1	15671107	15681107	chr1	15676882	15686882	0.0950076
chr1	15715706	15725706	chr1	15723447	15733447	0.0950076
chr1	15719180	15729180	chr1	15715706	15725706	0.0155314
chr1	15721301	15731301	chr1	15726178	15736178	0.0332458
chr1	15727493	15737493	chr1	15723078	15733078	0.0950076
chr1	15734236	15744236	chr1	15728664	15738664	0.0702606
chr1	15736133	15746133	chr1	15726849	15736849	0.0362843
chr1	15735232	15745232	chr1	15739426	15749426	0.0332458
chr1	15737885	15747885	chr1	15734236	15744236	0.0362843
chr1	15739071	15749071	chr1	15735043	15745043	0.0950076
chr1	15739071	15749071	chr1	15747136	15757136	0.0950076
chr1	15744591	15754591	chr1	15738769	15748769	0.0702606
chr1	15760459	15770459	chr1	15768318	15778318	0.0109332
chr1	15763796	15773796	chr1	15758724	15768724	0.0950076
chr1	15765086	15775086	chr1	15760459	15770459	0.0155314
chr1	15766698	15776698	chr1	15763233	15773233	0
chr1	15767699	15777699	chr1	15763436	15773436	0.0332458
chr1	15781762	15791762	chr1	15788721	15798721	0.0950076
chr1	15807070	15817070	chr1	15813358	15823358	0
chr1	15807918	15817918	chr1	15813358	15823358	0.0109332
chr1	15807918	15817918	chr1	15817081	15827081	0.0950076
chr1	15813857	15823857	chr1	15809072	15819072	0.0362843
chr1	15824145	15834145	chr1	15829851	15839851	0.0155314
chr1	15824145	15834145	chr1	15829335	15839335	0.0950076
chr1	15832858	15842858	chr1	15839586	15849586	0.0474429
chr1	15839102	15849102	chr1	15843537	15853537	0.0332458
chr1	15842066	15852066	chr1	15829335	15839335	0.0702606
chr1	15842332	15852332	chr1	15833463	15843463	0.0702606
chr1	15843537	15853537	chr1	15839586	15849586	0
chr1	15849392	15859392	chr1	15852618	15862618	0.0950076
chr1	15853129	15863129	chr1	15848515	15858515	0.0152332
chr1	15862809	15872809	chr1	15855329	15865329	0.0950076
chr1	15880286	15890286	chr1	15887587	15897587	0.0702606
chr1	15896652	15906652	chr1	15900207	15910207	0.0362843
chr1	15896833	15906833	chr1	15904603	15914603	0.0950076
chr1	15918318	15928318	chr1	15908816	15918816	0.0702606
chr1	15922056	15932056	chr1	15926594	15936594	0.0362843
chr1	15983805	15993805	chr1	15968997	15978997	0.0950076
chr1	15985417	15995417	chr1	15992289	16002289	0.0950076
chr1	15990871	16000871	chr1	15985417	15995417	0.0362843
chr1	15991135	16001135	chr1	16000859	16010859	0.0702606
chr1	16000185	16010185	chr1	15991205	16001205	0.0702606
chr1	16002767	16012767	chr1	15997301	16007301	0.0950076
chr1	16003083	16013083	chr1	15998857	16008857	0.0950076
chr1	16009214	16019214	chr1	16016869	16026869	0.0474429
chr1	16012737	16022737	chr1	16009214	16019214	0.0950076
chr1	16015204	16025204	chr1	16018741	16028741	0.0474429
chr1	16023619	16033619	chr1	16018465	16028465	0.0950076
chr1	16038550	16048550	chr1	16043018	16053018	0.0155314
chr1	16038550	16048550	chr1	16042285	16052285	0.0950076
chr1	16041859	16051859	chr1	16037937	16047937	0.0362843
chr1	16047892	16057892	chr1	16043018	16053018	0.0702606
chr1	16049181	16059181	chr1	16053296	16063296	0.0950076
chr1	16066063	16076063	chr1	16071048	16081048	0.0950076
chr1	16068169	16078169	chr1	16071465	16081465	0.0950076
chr1	16070145	16080145	chr1	16066452	16076452	0.0950076
chr1	16093983	16103983	chr1	16089892	16099892	0.0950076
chr1	16121994	16131994	chr1	16350944	16360944	0.0950076
chr1	16156969	16166969	chr1	16151441	16161441	0.0474429
chr1	16198520	16208520	chr1	16201793	16211793	0.0950076
chr1	16232638	16242638	chr1	16237675	16247675	0.0474429
chr1	16250400	16260400	chr1	16245890	16255890	0.0950076
chr1	16250072	16260072	chr1	16245890	16255890	0.0702606
chr1	16250400	16260400	chr1	16255679	16265679	0.0702606
chr1	16252702	16262702	chr1	16245890	16255890	0.0702606
chr1	16251707	16261707	chr1	16257048	16267048	0.0950076
chr1	16252789	16262789	chr1	16247098	16257098	0.0152332
chr1	16252135	16262135	chr1	16258963	16268963	0.0362843
chr1	16253569	16263569	chr1	16257770	16267770	0.0702606
chr1	16254321	16264321	chr1	16243823	16253823	0.0702606
chr1	16256656	16266656	chr1	16250400	16260400	0.0950076
chr1	16257048	16267048	chr1	16261328	16271328	0.0702606
chr1	16261428	16271428	chr1	16267014	16277014	0.0950076
chr1	16262953	16272953	chr1	16253482	16263482	0.0332458
chr1	16263131	16273131	chr1	16268358	16278358	0.0950076
chr1	16263997	16273997	chr1	16269729	16279729	0.0702606
chr1	16266710	16276710	chr1	16271426	16281426	0.0702606
chr1	16269729	16279729	chr1	16252135	16262135	0.0332458
chr1	16269729	16279729	chr1	16261328	16271328	0.0152332
chr1	16269729	16279729	chr1	16264661	16274661	0
chr1	16271426	16281426	chr1	16276243	16286243	0.0109332
chr1	16269729	16279729	chr1	16277328	16287328	0.0362843
chr1	16271940	16281940	chr1	16253196	16263196	0.0950076
chr1	16272346	16282346	chr1	16287580	16297580	0.0362843
chr1	16273976	16283976	chr1	16279828	16289828	0.0109332
chr1	16274079	16284079	chr1	16282381	16292381	0.0702606
chr1	16274125	16284125	chr1	16270310	16280310	0.0950076
chr1	16274079	16284079	chr1	16268358	16278358	0.0950076
chr1	16275044	16285044	chr1	16281730	16291730	0.0362843
chr1	16279559	16289559	chr1	16283803	16293803	0.0155314
chr1	16280059	16290059	chr1	16283803	16293803	0.0155314
chr1	16280059	16290059	chr1	16271426	16281426	0.0474429
chr1	16282095	16292095	chr1	16271940	16281940	0.0950076
chr1	16282375	16292375	chr1	16272204	16282204	0.0109332
chr1	16281874	16291874	chr1	16286098	16296098	0.0950076
chr1	16283076	16293076	chr1	16287869	16297869	0.0474429
chr1	16285833	16295833	chr1	16279828	16289828	0.0332458
chr1	16287869	16297869	chr1	16273029	16283029	0.0155314
chr1	16287130	16297130	chr1	16299605	16309605	0.0362843
chr1	16288566	16298566	chr1	16270845	16280845	0.0362843
chr1	16288634	16298634	chr1	16293190	16303190	0.0950076
chr1	16293979	16303979	chr1	16287869	16297869	0
chr1	16293190	16303190	chr1	16300381	16310381	0.0950076
chr1	16293695	16303695	chr1	16287869	16297869	0.0362843
chr1	16298367	16308367	chr1	16289304	16299304	0.0950076
chr1	16300072	16310072	chr1	16304804	16314804	0.0950076
chr1	16302468	16312468	chr1	16319101	16329101	0.0702606
chr1	16311331	16321331	chr1	16316874	16326874	0.0332458
chr1	16312417	16322417	chr1	16319288	16329288	0
chr1	16314454	16324454	chr1	16298367	16308367	0.0702606
chr1	16315887	16325887	chr1	16324373	16334373	0.0950076
chr1	16316560	16326560	chr1	16312417	16322417	0.0702606
chr1	16318256	16328256	chr1	16313464	16323464	0.0950076
chr1	16320251	16330251	chr1	16313464	16323464	0.0702606
chr1	16320251	16330251	chr1	16327059	16337059	0.0950076
chr1	16323046	16333046	chr1	16319101	16329101	0.0702606
chr1	16324200	16334200	chr1	16330880	16340880	0.0702606
chr1	16330880	16340880	chr1	16336128	16346128	0.0474429
chr1	16333364	16343364	chr1	16329153	16339153	0.0362843
chr1	16336128	16346128	chr1	16331486	16341486	0.0950076
chr1	16337205	16347205	chr1	16342144	16352144	0.0362843
chr1	16337345	16347345	chr1	16343904	16353904	0
chr1	16338561	16348561	chr1	16332006	16342006	0.0950076
chr1	16340885	16350885	chr1	16332278	16342278	0.0950076
chr1	16342201	16352201	chr1	16335452	16345452	0.0109332
chr1	16343904	16353904	chr1	16339495	16349495	0.0474429
chr1	16345294	16355294	chr1	16342144	16352144	0.0950076
chr1	16357295	16367295	chr1	16330844	16340844	0.0950076
chr1	16364240	16374240	chr1	16355452	16365452	0.0474429
chr1	16376358	16386358	chr1	16389199	16399199	0.0362843
chr1	16380434	16390434	chr1	16357476	16367476	0.0702606
chr1	16393196	16403196	chr1	16398032	16408032	0.0950076
chr1	16393304	16403304	chr1	16384563	16394563	0.0702606
chr1	16393731	16403731	chr1	16388586	16398586	0.0332458
chr1	16421804	16431804	chr1	16413333	16423333	0.0702606
chr1	16442037	16452037	chr1	16447070	16457070	0.0702606
chr1	16449105	16459105	chr1	16444221	16454221	0.0702606
chr1	16461595	16471595	chr1	16466258	16476258	0.0950076
chr1	16466030	16476030	chr1	16442037	16452037	0.0702606
chr1	16467546	16477546	chr1	16470813	16480813	0.0362843
chr1	16469322	16479322	chr1	16473350	16483350	0.0702606
chr1	16470813	16480813	chr1	16478597	16488597	0.0950076
chr1	16474660	16484660	chr1	16480770	16490770	0.0950076
chr1	16478597	16488597	chr1	16486350	16496350	0.0474429
chr1	16491665	16501665	chr1	16486603	16496603	0.0950076
chr1	16494750	16504750	chr1	16487116	16497116	0.0702606
chr1	16499353	16509353	chr1	16503976	16513976	0.0950076
chr1	16504957	16514957	chr1	16499472	16509472	0.0950076
chr1	16511388	16521388	chr1	16519711	16529711	0.0474429
chr1	16519359	16529359	chr1	16526117	16536117	0.0362843
chr1	16522063	16532063	chr1	16526117	16536117	0
chr1	16521590	16531590	chr1	16527520	16537520	0.0950076
chr1	16525184	16535184	chr1	16518624	16528624	0.0950076
chr1	16525184	16535184	chr1	16520361	16530361	0
chr1	16524289	16534289	chr1	16529428	16539428	0.0702606
chr1	16526103	16536103	chr1	16521250	16531250	0.0332458
chr1	16527719	16537719	chr1	16522063	16532063	0.0950076
chr1	16532716	16542716	chr1	16539784	16549784	0.0950076
chr1	16537858	16547858	chr1	16542003	16552003	0
[truncated: 232,995+ more rows]
