# Supplementary material for: Modeling and analysis of Hi-C data by HiSIF identifies characteristic promoter-distal loops
Source: Genome Med. 2020 Aug 12;12:69. doi: 10.1186/s13073-020-00769-8 (PMC7425017; doi:10.1186/s13073-020-00769-8)
Supplement: Supplementary file 4 — Additional file 4. Significant interacting fragments called by HiSIF in K562 cells. [file 13073_2020_769_MOESM4_ESM.xlsx]

## Sheet: HiSIF
Additional file 4. K562 HiSIF
chr1	start1	end1	chr2	start2	end2
chr1	775405	785405	chr1	789030	799030
chr1	786697	796697	chr1	779969	789969
chr1	809214	819214	chr1	819123	829123
chr1	835879	845879	chr1	849911	859911
chr1	837063	847063	chr1	859317	869317
chr1	840076	850076	chr1	856810	866810
chr1	841225	851225	chr1	837063	847063
chr1	843691	853691	chr1	835860	845860
chr1	843691	853691	chr1	850684	860684
chr1	844629	854629	chr1	866331	876331
chr1	847445	857445	chr1	837063	847063
chr1	847770	857770	chr1	852326	862326
chr1	848412	858412	chr1	843691	853691
chr1	849886	859886	chr1	833941	843941
chr1	849886	859886	chr1	844629	854629
chr1	852326	862326	chr1	843691	853691
chr1	856810	866810	chr1	842007	852007
chr1	856810	866810	chr1	861263	871263
chr1	856418	866418	chr1	868711	878711
chr1	863292	873292	chr1	858353	868353
chr1	867048	877048	chr1	871683	881683
chr1	870318	880318	chr1	874641	884641
chr1	871941	881941	chr1	881681	891681
chr1	879070	889070	chr1	886396	896396
chr1	878734	888734	chr1	873006	883006
chr1	881527	891527	chr1	850078	860078
chr1	879435	889435	chr1	873716	883716
chr1	883219	893219	chr1	887607	897607
chr1	879989	889989	chr1	885578	895578
chr1	881681	891681	chr1	869499	879499
chr1	885578	895578	chr1	843691	853691
chr1	887000	897000	chr1	875557	885557
chr1	888561	898561	chr1	878008	888008
chr1	887607	897607	chr1	879435	889435
chr1	888561	898561	chr1	881681	891681
chr1	886396	896396	chr1	889666	899666
chr1	885578	895578	chr1	893082	903082
chr1	888561	898561	chr1	874641	884641
chr1	890998	900998	chr1	885077	895077
chr1	892364	902364	chr1	899503	909503
chr1	893082	903082	chr1	905471	915471
chr1	893082	903082	chr1	888561	898561
chr1	898270	908270	chr1	904856	914856
chr1	893724	903724	chr1	885578	895578
chr1	898270	908270	chr1	893082	903082
chr1	901970	911970	chr1	898270	908270
chr1	905674	915674	chr1	902177	912177
chr1	906653	916653	chr1	892364	902364
chr1	905471	915471	chr1	900345	910345
chr1	909673	919673	chr1	900345	910345
chr1	919609	929609	chr1	912584	922584
chr1	922700	932700	chr1	933972	943972
chr1	924472	934472	chr1	920891	930891
chr1	935540	945540	chr1	918835	928835
chr1	934681	944681	chr1	942423	952423
chr1	933972	943972	chr1	938557	948557
chr1	937126	947126	chr1	933972	943972
chr1	942179	952179	chr1	937126	947126
chr1	944038	954038	chr1	948434	958434
chr1	944987	954987	chr1	935540	945540
chr1	946841	956841	chr1	933972	943972
chr1	947986	957986	chr1	954361	964361
chr1	955377	965377	chr1	968973	978973
chr1	981468	991468	chr1	989781	999781
chr1	981468	991468	chr1	975782	985782
chr1	983626	993626	chr1	988549	998549
chr1	985705	995705	chr1	977184	987184
chr1	989484	999484	chr1	984943	994943
chr1	991161	1001161	chr1	996518	1006518
chr1	992941	1002941	chr1	998418	1008418
chr1	1000260	1010260	chr1	992297	1002297
chr1	1008289	1018289	chr1	998418	1008418
chr1	1012802	1022802	chr1	1019030	1029030
chr1	1021247	1031247	chr1	1007804	1017804
chr1	1019816	1029816	chr1	1014163	1024163
chr1	1024267	1034267	chr1	1035942	1045942
chr1	1027119	1037119	chr1	1019816	1029816
chr1	1028879	1038879	chr1	1036999	1046999
chr1	1030841	1040841	chr1	1035478	1045478
chr1	1036272	1046272	chr1	1030841	1040841
chr1	1040953	1050953	chr1	1029884	1039884
chr1	1036999	1046999	chr1	1013172	1023172
chr1	1073699	1083699	chr1	1081109	1091109
chr1	1074713	1084713	chr1	1077825	1087825
chr1	1072976	1082976	chr1	1057616	1067616
chr1	1077825	1087825	chr1	1066325	1076325
chr1	1077825	1087825	chr1	1087309	1097309
chr1	1076599	1086599	chr1	1072976	1082976
chr1	1079137	1089137	chr1	1083999	1093999
chr1	1080053	1090053	chr1	1076105	1086105
chr1	1084526	1094526	chr1	1105602	1115602
chr1	1088173	1098173	chr1	1083788	1093788
chr1	1091564	1101564	chr1	1087309	1097309
chr1	1096517	1106517	chr1	1091564	1101564
chr1	1094696	1104696	chr1	1102307	1112307
chr1	1100913	1110913	chr1	1108405	1118405
chr1	1100913	1110913	chr1	1114647	1124647
chr1	1101195	1111195	chr1	1094864	1104864
chr1	1100913	1110913	chr1	1112810	1122810
chr1	1102307	1112307	chr1	1116029	1126029
chr1	1105190	1115190	chr1	1109353	1119353
chr1	1104178	1114178	chr1	1108405	1118405
chr1	1107847	1117847	chr1	1114647	1124647
chr1	1108405	1118405	chr1	1112810	1122810
chr1	1110496	1120496	chr1	1086610	1096610
chr1	1111950	1121950	chr1	1100913	1110913
chr1	1109353	1119353	chr1	1102809	1112809
chr1	1109353	1119353	chr1	1116029	1126029
chr1	1111950	1121950	chr1	1108405	1118405
chr1	1114009	1124009	chr1	1119938	1129938
chr1	1112987	1122987	chr1	1125033	1135033
chr1	1115672	1125672	chr1	1109353	1119353
chr1	1115672	1125672	chr1	1119938	1129938
chr1	1112810	1122810	chr1	1119275	1129275
chr1	1114647	1124647	chr1	1130562	1140562
chr1	1116029	1126029	chr1	1111950	1121950
chr1	1116416	1126416	chr1	1101422	1111422
chr1	1116416	1126416	chr1	1125700	1135700
chr1	1119532	1129532	chr1	1124806	1134806
chr1	1121648	1131648	chr1	1112810	1122810
chr1	1123078	1133078	chr1	1115672	1125672
chr1	1123078	1133078	chr1	1116029	1126029
chr1	1124806	1134806	chr1	1114009	1124009
chr1	1125791	1135791	chr1	1122060	1132060
chr1	1126713	1136713	chr1	1122060	1132060
chr1	1128922	1138922	chr1	1111950	1121950
chr1	1134469	1144469	chr1	1140045	1150045
chr1	1132784	1142784	chr1	1127838	1137838
chr1	1134469	1144469	chr1	1121648	1131648
chr1	1137918	1147918	chr1	1126104	1136104
chr1	1137918	1147918	chr1	1133878	1143878
chr1	1140045	1150045	chr1	1114009	1124009
chr1	1140693	1150693	chr1	1135638	1145638
chr1	1148172	1158172	chr1	1136882	1146882
chr1	1140693	1150693	chr1	1160595	1170595
chr1	1150793	1160793	chr1	1156679	1166679
chr1	1150793	1160793	chr1	1160595	1170595
chr1	1154699	1164699	chr1	1146827	1156827
chr1	1154987	1164987	chr1	1160595	1170595
chr1	1155551	1165551	chr1	1164398	1174398
chr1	1155551	1165551	chr1	1150793	1160793
chr1	1158258	1168258	chr1	1151718	1161718
chr1	1158258	1168258	chr1	1154614	1164614
chr1	1160595	1170595	chr1	1165766	1175766
chr1	1161849	1171849	chr1	1165766	1175766
chr1	1166430	1176430	chr1	1154614	1164614
chr1	1166079	1176079	chr1	1156679	1166679
chr1	1166079	1176079	chr1	1161849	1171849
chr1	1166430	1176430	chr1	1170679	1180679
chr1	1165766	1175766	chr1	1172275	1182275
chr1	1167873	1177873	chr1	1171496	1181496
chr1	1169932	1179932	chr1	1164486	1174486
chr1	1169743	1179743	chr1	1165766	1175766
chr1	1171496	1181496	chr1	1178112	1188112
chr1	1171496	1181496	chr1	1160595	1170595
chr1	1181504	1191504	chr1	1172275	1182275
chr1	1183078	1193078	chr1	1178112	1188112
chr1	1183078	1193078	chr1	1193597	1203597
chr1	1185944	1195944	chr1	1165283	1175283
chr1	1188327	1198327	chr1	1193597	1203597
chr1	1192849	1202849	chr1	1187713	1197713
chr1	1195246	1205246	chr1	1200893	1210893
chr1	1200061	1210061	chr1	1205360	1215360
chr1	1200292	1210292	chr1	1194221	1204221
chr1	1200893	1210893	chr1	1192926	1202926
chr1	1205951	1215951	chr1	1218059	1228059
chr1	1205360	1215360	chr1	1214590	1224590
chr1	1212000	1222000	chr1	1216224	1226224
chr1	1213528	1223528	chr1	1219137	1229137
chr1	1215550	1225550	chr1	1205360	1215360
chr1	1226113	1236113	chr1	1237402	1247402
chr1	1221495	1231495	chr1	1202864	1212864
chr1	1219137	1229137	chr1	1221495	1231495
chr1	1226113	1236113	chr1	1219137	1229137
chr1	1227899	1237899	chr1	1243011	1253011
chr1	1229678	1239678	chr1	1237402	1247402
chr1	1232257	1242257	chr1	1226113	1236113
chr1	1233846	1243846	chr1	1219137	1229137
chr1	1235521	1245521	chr1	1230412	1240412
chr1	1237402	1247402	chr1	1230412	1240412
chr1	1240301	1250301	chr1	1245018	1255018
chr1	1238754	1248754	chr1	1243694	1253694
chr1	1235521	1245521	chr1	1250174	1260174
chr1	1241125	1251125	chr1	1256277	1266277
chr1	1240301	1250301	chr1	1236280	1246280
chr1	1246213	1256213	chr1	1237402	1247402
chr1	1243011	1253011	chr1	1252141	1262141
chr1	1243323	1253323	chr1	1252141	1262141
chr1	1245018	1255018	chr1	1241125	1251125
chr1	1245018	1255018	chr1	1250174	1260174
chr1	1248395	1258395	chr1	1243694	1253694
chr1	1247874	1257874	chr1	1242107	1252107
chr1	1251371	1261371	chr1	1235521	1245521
chr1	1250174	1260174	chr1	1246530	1256530
chr1	1251371	1261371	chr1	1246918	1256918
chr1	1251371	1261371	chr1	1255551	1265551
chr1	1252532	1262532	chr1	1264561	1274561
chr1	1252288	1262288	chr1	1274449	1284449
chr1	1251371	1261371	chr1	1243694	1253694
chr1	1253692	1263692	chr1	1245018	1255018
chr1	1257438	1267438	chr1	1251371	1261371
chr1	1255551	1265551	chr1	1275161	1285161
chr1	1255551	1265551	chr1	1276058	1286058
chr1	1257438	1267438	chr1	1236280	1246280
chr1	1258221	1268221	chr1	1243694	1253694
chr1	1265512	1275512	chr1	1269544	1279544
chr1	1269700	1279700	chr1	1256277	1266277
chr1	1269109	1279109	chr1	1262787	1272787
chr1	1269700	1279700	chr1	1275161	1285161
chr1	1273837	1283837	chr1	1265820	1275820
chr1	1273837	1283837	chr1	1269109	1279109
chr1	1273837	1283837	chr1	1269700	1279700
chr1	1286196	1296196	chr1	1291377	1301377
chr1	1290556	1300556	chr1	1276058	1286058
chr1	1288790	1298790	chr1	1294374	1304374
chr1	1288790	1298790	chr1	1304700	1314700
chr1	1294374	1304374	chr1	1289601	1299601
chr1	1301938	1311938	chr1	1289601	1299601
chr1	1317351	1327351	chr1	1321552	1331552
chr1	1315937	1325937	chr1	1331366	1341366
chr1	1320602	1330602	chr1	1315305	1325305
chr1	1320602	1330602	chr1	1325915	1335915
chr1	1320809	1330809	chr1	1306944	1316944
chr1	1323030	1333030	chr1	1314263	1324263
chr1	1324604	1334604	chr1	1318770	1328770
chr1	1330271	1340271	chr1	1335534	1345534
chr1	1332404	1342404	chr1	1336210	1346210
chr1	1332947	1342947	chr1	1360842	1370842
chr1	1334949	1344949	chr1	1329394	1339394
chr1	1335921	1345921	chr1	1331403	1341403
chr1	1335921	1345921	chr1	1330271	1340271
chr1	1337957	1347957	chr1	1332947	1342947
chr1	1338799	1348799	chr1	1342505	1352505
chr1	1344083	1354083	chr1	1349292	1359292
chr1	1346218	1356218	chr1	1338799	1348799
chr1	1349292	1359292	chr1	1345401	1355401
chr1	1351887	1361887	chr1	1346218	1356218
chr1	1354715	1364715	chr1	1346218	1356218
chr1	1361305	1371305	chr1	1335697	1345697
chr1	1364394	1374394	chr1	1360842	1370842
chr1	1365635	1375635	chr1	1273837	1283837
chr1	1368241	1378241	chr1	1379146	1389146
chr1	1368241	1378241	chr1	1364394	1374394
chr1	1367531	1377531	chr1	1372418	1382418
chr1	1380159	1390159	chr1	1366781	1376781
chr1	1384112	1394112	chr1	1368241	1378241
chr1	1393850	1403850	chr1	1400564	1410564
chr1	1422420	1432420	chr1	1434982	1444982
chr1	1459048	1469048	chr1	1454065	1464065
chr1	1460116	1470116	chr1	1469918	1479918
chr1	1476397	1486397	chr1	1469280	1479280
chr1	1477464	1487464	chr1	1482544	1492544
chr1	1476840	1486840	chr1	1482544	1492544
chr1	1477773	1487773	chr1	1469702	1479702
chr1	1480778	1490778	chr1	1485396	1495396
chr1	1485396	1495396	chr1	1488858	1498858
chr1	1487007	1497007	chr1	1482780	1492780
chr1	1489497	1499497	chr1	1484450	1494450
chr1	1489497	1499497	chr1	1478352	1488352
chr1	1492041	1502041	chr1	1499886	1509886
chr1	1494823	1504823	chr1	1485611	1495611
chr1	1495089	1505089	chr1	1489497	1499497
chr1	1494732	1504732	chr1	1498547	1508547
chr1	1499645	1509645	chr1	1494732	1504732
chr1	1504248	1514248	chr1	1498714	1508714
chr1	1505357	1515357	chr1	1499863	1509863
chr1	1509278	1519278	chr1	1513850	1523850
chr1	1509162	1519162	chr1	1516045	1526045
chr1	1513664	1523664	chr1	1507071	1517071
chr1	1513850	1523850	chr1	1508011	1518011
chr1	1514159	1524159	chr1	1509603	1519603
chr1	1530982	1540982	chr1	1540789	1550789
chr1	1532149	1542149	chr1	1516503	1526503
chr1	1533807	1543807	chr1	1544592	1554592
chr1	1538535	1548535	chr1	1544592	1554592
chr1	1540606	1550606	chr1	1533670	1543670
chr1	1540789	1550789	chr1	1534420	1544420
chr1	1544592	1554592	chr1	1533319	1543319
chr1	1545692	1555692	chr1	1550241	1560241
chr1	1547817	1557817	chr1	1552878	1562878
chr1	1547263	1557263	chr1	1553445	1563445
chr1	1547263	1557263	chr1	1557661	1567661
chr1	1550241	1560241	chr1	1559015	1569015
chr1	1551728	1561728	chr1	1547824	1557824
chr1	1551548	1561548	chr1	1558410	1568410
chr1	1556424	1566424	chr1	1547571	1557571
chr1	1557237	1567237	chr1	1550107	1560107
chr1	1609461	1619461	chr1	1604804	1614804
chr1	1681415	1691415	chr1	1685145	1695145
chr1	1683207	1693207	chr1	1687438	1697438
chr1	1683996	1693996	chr1	1689772	1699772
chr1	1686342	1696342	chr1	1691821	1701821
chr1	1686987	1696987	chr1	1695545	1705545
chr1	1685399	1695399	chr1	1694575	1704575
chr1	1683996	1693996	chr1	1707993	1717993
chr1	1686987	1696987	chr1	1682410	1692410
chr1	1689428	1699428	chr1	1686342	1696342
chr1	1690905	1700905	chr1	1693988	1703988
chr1	1695181	1705181	chr1	1691821	1701821
chr1	1707993	1717993	chr1	1713577	1723577
chr1	1706883	1716883	chr1	1715447	1725447
chr1	1707452	1717452	chr1	1719894	1729894
chr1	1716411	1726411	chr1	1720191	1730191
chr1	1717441	1727441	chr1	1713103	1723103
chr1	1717006	1727006	chr1	1719894	1729894
chr1	1719404	1729404	chr1	1715447	1725447
chr1	1720564	1730564	chr1	1707993	1717993
chr1	1719404	1729404	chr1	1713577	1723577
chr1	1719894	1729894	chr1	1714089	1724089
chr1	1722411	1732411	chr1	1716661	1726661
chr1	1765479	1775479	chr1	1779121	1789121
chr1	1770424	1780424	chr1	1777281	1787281
chr1	1771123	1781123	chr1	1776296	1786296
chr1	1773159	1783159	chr1	1758463	1768463
chr1	1773809	1783809	chr1	1769209	1779209
chr1	1773949	1783949	chr1	1779121	1789121
chr1	1790267	1800267	chr1	1783805	1793805
chr1	1800063	1810063	chr1	1804857	1814857
chr1	1801099	1811099	chr1	1810153	1820153
chr1	1814150	1824150	chr1	1821452	1831452
chr1	1824951	1834951	chr1	1830746	1840746
chr1	1836350	1846350	chr1	1840233	1850233
chr1	1843268	1853268	chr1	1838158	1848158
chr1	1844383	1854383	chr1	1834541	1844541
chr1	1842165	1852165	chr1	1836350	1846350
chr1	1847012	1857012	chr1	1840852	1850852
chr1	1860155	1870155	chr1	1854590	1864590
chr1	1865671	1875671	chr1	1853419	1863419
chr1	1886818	1896818	chr1	1890643	1900643
chr1	1886487	1896487	chr1	1880371	1890371
chr1	1886678	1896678	chr1	1878815	1888815
chr1	1886818	1896818	chr1	1881118	1891118
chr1	1886818	1896818	chr1	1891488	1901488
chr1	1891121	1901121	chr1	1887532	1897532
chr1	1895714	1905714	chr1	1887888	1897888
chr1	1895439	1905439	chr1	1888031	1898031
chr1	1896395	1906395	chr1	1903761	1913761
chr1	1897069	1907069	chr1	1900970	1910970
chr1	1900544	1910544	chr1	1894963	1904963
chr1	1936262	1946262	chr1	1941561	1951561
chr1	1938389	1948389	chr1	1931651	1941651
chr1	1941415	1951415	chr1	1947766	1957766
chr1	1943274	1953274	chr1	1934795	1944795
chr1	1947863	1957863	chr1	1943316	1953316
chr1	1955882	1965882	chr1	1951122	1961122
chr1	1956567	1966567	chr1	1968347	1978347
chr1	1954756	1964756	chr1	1948059	1958059
chr1	1959569	1969569	chr1	1951122	1961122
chr1	1961753	1971753	chr1	1965846	1975846
chr1	1962243	1972243	chr1	1956567	1966567
chr1	1962243	1972243	chr1	1968347	1978347
chr1	1962606	1972606	chr1	1951796	1961796
chr1	1961753	1971753	chr1	1958214	1968214
chr1	1962243	1972243	chr1	1980150	1990150
chr1	1964481	1974481	chr1	1973142	1983142
chr1	1967539	1977539	chr1	1961753	1971753
chr1	1971411	1981411	chr1	1961753	1971753
chr1	1971411	1981411	chr1	1964066	1974066
chr1	1973142	1983142	chr1	1967539	1977539
chr1	1973142	1983142	chr1	1980984	1990984
chr1	1978907	1988907	chr1	1985387	1995387
chr1	2004087	2014087	chr1	2009972	2019972
chr1	2009683	2019683	chr1	2005051	2015051
chr1	2012122	2022122	chr1	2017540	2027540
chr1	2012122	2022122	chr1	2002255	2012255
chr1	2017717	2027717	chr1	2032949	2042949
chr1	2017962	2027962	chr1	2012122	2022122
chr1	2023419	2033419	chr1	2027221	2037221
chr1	2025586	2035586	chr1	2030767	2040767
chr1	2027887	2037887	chr1	2033751	2043751
chr1	2031503	2041503	chr1	2020015	2030015
chr1	2035083	2045083	chr1	2030767	2040767
chr1	2035083	2045083	chr1	2039695	2049695
chr1	2040241	2050241	chr1	2030767	2040767
chr1	2068869	2078869	chr1	2078662	2088662
chr1	2079262	2089262	chr1	2071837	2081837
chr1	2078629	2088629	chr1	2083821	2093821
chr1	2080930	2090930	chr1	2073246	2083246
chr1	2087327	2097327	chr1	2080202	2090202
chr1	2087327	2097327	chr1	2081383	2091383
chr1	2090843	2100843	chr1	2080202	2090202
chr1	2103667	2113667	chr1	2106879	2116879
chr1	2102519	2112519	chr1	2088191	2098191
chr1	2101791	2111791	chr1	2092550	2102550
chr1	2103667	2113667	chr1	2094702	2104702
chr1	2103076	2113076	chr1	2106186	2116186
chr1	2101791	2111791	chr1	2109227	2119227
chr1	2103076	2113076	chr1	2110447	2120447
chr1	2104360	2114360	chr1	2110920	2120920
chr1	2108062	2118062	chr1	2103667	2113667
chr1	2108062	2118062	chr1	2123977	2133977
chr1	2110447	2120447	chr1	2116730	2126730
chr1	2112967	2122967	chr1	2119945	2129945
chr1	2110447	2120447	chr1	2103667	2113667
chr1	2110447	2120447	chr1	2114227	2124227
chr1	2112967	2122967	chr1	2108062	2118062
chr1	2112967	2122967	chr1	2103076	2113076
chr1	2111907	2121907	chr1	2106879	2116879
chr1	2114227	2124227	chr1	2110920	2120920
chr1	2117364	2127364	chr1	2108062	2118062
chr1	2116008	2126008	chr1	2110920	2120920
chr1	2116730	2126730	chr1	2109954	2119954
chr1	2116410	2126410	chr1	2120095	2130095
chr1	2116963	2126963	chr1	2125845	2135845
chr1	2116730	2126730	chr1	2125056	2135056
chr1	2116963	2126963	chr1	2129333	2139333
chr1	2118881	2128881	chr1	2125596	2135596
chr1	2118684	2128684	chr1	2129333	2139333
chr1	2118247	2128247	chr1	2110920	2120920
chr1	2119706	2129706	chr1	2106769	2116769
chr1	2119945	2129945	chr1	2110920	2120920
chr1	2120327	2130327	chr1	2166257	2176257
chr1	2119122	2129122	chr1	2130055	2140055
chr1	2119743	2129743	chr1	2102539	2112539
chr1	2119945	2129945	chr1	2125596	2135596
chr1	2122428	2132428	chr1	2106879	2116879
chr1	2123977	2133977	chr1	2119945	2129945
chr1	2126048	2136048	chr1	2130055	2140055
chr1	2125056	2135056	chr1	2119945	2129945
chr1	2126048	2136048	chr1	2129427	2139427
chr1	2125845	2135845	chr1	2116642	2126642
chr1	2127753	2137753	chr1	2119945	2129945
chr1	2127753	2137753	chr1	2135000	2145000
chr1	2129786	2139786	chr1	2125845	2135845
chr1	2129427	2139427	chr1	2160156	2170156
chr1	2129786	2139786	chr1	2126004	2136004
chr1	2133652	2143652	chr1	2123977	2133977
chr1	2135000	2145000	chr1	2129427	2139427
chr1	2135000	2145000	chr1	2158953	2168953
chr1	2138816	2148816	chr1	2133652	2143652
chr1	2146225	2156225	chr1	2135000	2145000
chr1	2147534	2157534	chr1	2140929	2150929
chr1	2153173	2163173	chr1	2144331	2154331
chr1	2153173	2163173	chr1	2149215	2159215
chr1	2159130	2169130	chr1	2130323	2140323
chr1	2159438	2169438	chr1	2163939	2173939
chr1	2159875	2169875	chr1	2163281	2173281
chr1	2159875	2169875	chr1	2182309	2192309
chr1	2163281	2173281	chr1	2157554	2167554
chr1	2163939	2173939	chr1	2158953	2168953
chr1	2165915	2175915	chr1	2159988	2169988
chr1	2163939	2173939	chr1	2176147	2186147
chr1	2171106	2181106	chr1	2174880	2184880
chr1	2172451	2182451	chr1	2175687	2185687
chr1	2173182	2183182	chr1	2163939	2173939
chr1	2176954	2186954	chr1	2173182	2183182
chr1	2182309	2192309	chr1	2163939	2173939
chr1	2181472	2191472	chr1	2178022	2188022
chr1	2182675	2192675	chr1	2163939	2173939
chr1	2182675	2192675	chr1	2186209	2196209
chr1	2186209	2196209	chr1	2182309	2192309
chr1	2184835	2194835	chr1	2190157	2200157
chr1	2186209	2196209	chr1	2193278	2203278
chr1	2187868	2197868	chr1	2182675	2192675
chr1	2187493	2197493	chr1	2194650	2204650
chr1	2187642	2197642	chr1	2191908	2201908
chr1	2194650	2204650	chr1	2187315	2197315
chr1	2209244	2219244	chr1	2205004	2215004
chr1	2226676	2236676	chr1	2215576	2225576
chr1	2226254	2236254	chr1	2231207	2241207
chr1	2230586	2240586	chr1	2221653	2231653
chr1	2230586	2240586	chr1	2225647	2235647
chr1	2231207	2241207	chr1	2239418	2249418
chr1	2234781	2244781	chr1	2226676	2236676
chr1	2236672	2246672	chr1	2226676	2236676
chr1	2239111	2249111	chr1	2245080	2255080
chr1	2241300	2251300	chr1	2250186	2260186
chr1	2246081	2256081	chr1	2243302	2253302
chr1	2245080	2255080	chr1	2250186	2260186
chr1	2250186	2260186	chr1	2254966	2264966
chr1	2252808	2262808	chr1	2267771	2277771
chr1	2255501	2265501	chr1	2251130	2261130
chr1	2252808	2262808	chr1	2260374	2270374
chr1	2258678	2268678	chr1	2252808	2262808
chr1	2257583	2267583	chr1	2252808	2262808
chr1	2263992	2273992	chr1	2259616	2269616
chr1	2263992	2273992	chr1	2273451	2283451
chr1	2263992	2273992	chr1	2270322	2280322
chr1	2267281	2277281	chr1	2261139	2271139
chr1	2266295	2276295	chr1	2256453	2266453
chr1	2267771	2277771	chr1	2282665	2292665
chr1	2266295	2276295	chr1	2278416	2288416
chr1	2268884	2278884	chr1	2257583	2267583
chr1	2271740	2281740	chr1	2278664	2288664
chr1	2274713	2284713	chr1	2278250	2288250
chr1	2275376	2285376	chr1	2267423	2277423
chr1	2278664	2288664	chr1	2284209	2294209
chr1	2279064	2289064	chr1	2273451	2283451
chr1	2280245	2290245	chr1	2274713	2284713
chr1	2285857	2295857	chr1	2279473	2289473
chr1	2289337	2299337	chr1	2282364	2292364
chr1	2309057	2319057	chr1	2301005	2311005
chr1	2318373	2328373	chr1	2312668	2322668
chr1	2320431	2330431	chr1	2328254	2338254
chr1	2320747	2330747	chr1	2325329	2335329
chr1	2321271	2331271	chr1	2313024	2323024
chr1	2325329	2335329	chr1	2319434	2329434
chr1	2331684	2341684	chr1	2338689	2348689
chr1	2335273	2345273	chr1	2327086	2337086
chr1	2336315	2346315	chr1	2327086	2337086
chr1	2336315	2346315	chr1	2319434	2329434
chr1	2338191	2348191	chr1	2332282	2342282
chr1	2340024	2350024	chr1	2345575	2355575
chr1	2343799	2353799	chr1	2338191	2348191
chr1	2344403	2354403	chr1	2340813	2350813
chr1	2350443	2360443	chr1	2355802	2365802
chr1	2352402	2362402	chr1	2348072	2358072
chr1	2357986	2367986	chr1	2366102	2376102
chr1	2366924	2376924	chr1	2359779	2369779
chr1	2366102	2376102	chr1	2371645	2381645
chr1	2371645	2381645	chr1	2366924	2376924
chr1	2371645	2381645	chr1	2380348	2390348
chr1	2371645	2381645	chr1	2364787	2374787
chr1	2374668	2384668	chr1	2366924	2376924
chr1	2373943	2383943	chr1	2386096	2396096
chr1	2376413	2386413	chr1	2391603	2401603
chr1	2379142	2389142	chr1	2374267	2384267
chr1	2382069	2392069	chr1	2378904	2388904
chr1	2382069	2392069	chr1	2402897	2412897
chr1	2386096	2396096	chr1	2374668	2384668
chr1	2389249	2399249	chr1	2395698	2405698
chr1	2395698	2405698	chr1	2375928	2385928
chr1	2397693	2407693	chr1	2386336	2396336
chr1	2398283	2408283	chr1	2389531	2399531
chr1	2395698	2405698	chr1	2400567	2410567
chr1	2395814	2405814	chr1	2405626	2415626
chr1	2396740	2406740	chr1	2387214	2397214
chr1	2401908	2411908	chr1	2407872	2417872
chr1	2400567	2410567	chr1	2366924	2376924
chr1	2401652	2411652	chr1	2410726	2420726
chr1	2400567	2410567	chr1	2418746	2428746
chr1	2402835	2412835	chr1	2398637	2408637
chr1	2401908	2411908	chr1	2398283	2408283
chr1	2402835	2412835	chr1	2410779	2420779
chr1	2405417	2415417	chr1	2400567	2410567
chr1	2407580	2417580	chr1	2398391	2408391
chr1	2409460	2419460	chr1	2414003	2424003
chr1	2410779	2420779	chr1	2400567	2410567
chr1	2412045	2422045	chr1	2405803	2415803
chr1	2409460	2419460	chr1	2401908	2411908
chr1	2410779	2420779	chr1	2415197	2425197
chr1	2413545	2423545	chr1	2407872	2417872
chr1	2414462	2424462	chr1	2426096	2436096
chr1	2416370	2426370	chr1	2410779	2420779
chr1	2422203	2432203	chr1	2409460	2419460
chr1	2426096	2436096	chr1	2416370	2426370
chr1	2427953	2437953	chr1	2424454	2434454
chr1	2427953	2437953	chr1	2441169	2451169
chr1	2428502	2438502	chr1	2417438	2427438
chr1	2431087	2441087	chr1	2442560	2452560
chr1	2442560	2452560	chr1	2448751	2458751
chr1	2437207	2447207	chr1	2434861	2444861
chr1	2439024	2449024	chr1	2445040	2455040
chr1	2436987	2446987	chr1	2451991	2461991
chr1	2438706	2448706	chr1	2432330	2442330
chr1	2441169	2451169	chr1	2434861	2444861
chr1	2444531	2454531	chr1	2440019	2450019
chr1	2444244	2454244	chr1	2448150	2458150
chr1	2448150	2458150	chr1	2441169	2451169
chr1	2450046	2460046	chr1	2437207	2447207
chr1	2448307	2458307	chr1	2454992	2464992
chr1	2450046	2460046	chr1	2440019	2450019
chr1	2455068	2465068	chr1	2459430	2469430
chr1	2454265	2464265	chr1	2460508	2470508
chr1	2453563	2463563	chr1	2449969	2459969
chr1	2454265	2464265	chr1	2464233	2474233
chr1	2454477	2464477	chr1	2443612	2453612
chr1	2458192	2468192	chr1	2462693	2472693
chr1	2459430	2469430	chr1	2451837	2461837
chr1	2466090	2476090	chr1	2454265	2464265
chr1	2464408	2474408	chr1	2449173	2459173
chr1	2464233	2474233	chr1	2460508	2470508
chr1	2462693	2472693	chr1	2474614	2484614
chr1	2466090	2476090	chr1	2475353	2485353
chr1	2479633	2489633	chr1	2485297	2495297
chr1	2483405	2493405	chr1	2487898	2497898
chr1	2487898	2497898	chr1	2491754	2501754
chr1	2487898	2497898	chr1	2481785	2491785
chr1	2489068	2499068	chr1	2492235	2502235
chr1	2487898	2497898	chr1	2496471	2506471
chr1	2489068	2499068	chr1	2497924	2507924
chr1	2492821	2502821	chr1	2496828	2506828
chr1	2493987	2503987	chr1	2497924	2507924
chr1	2496828	2506828	chr1	2491754	2501754
chr1	2497924	2507924	chr1	2487114	2497114
chr1	2508044	2518044	chr1	2504367	2514367
chr1	2509208	2519208	chr1	2504234	2514234
chr1	2519629	2529629	chr1	2523210	2533210
chr1	2521869	2531869	chr1	2535027	2545027
chr1	2522842	2532842	chr1	2513913	2523913
chr1	2524019	2534019	chr1	2534289	2544289
chr1	2529855	2539855	chr1	2537289	2547289
chr1	2529056	2539056	chr1	2524080	2534080
chr1	2535027	2545027	chr1	2524080	2534080
chr1	2537289	2547289	chr1	2529056	2539056
chr1	2559943	2569943	chr1	2563816	2573816
chr1	2565237	2575237	chr1	2571952	2581952
chr1	2566283	2576283	chr1	2563253	2573253
chr1	2577472	2587472	chr1	2571643	2581643
chr1	2705947	2715947	chr1	2711787	2721787
chr1	2730090	2740090	chr1	2734359	2744359
chr1	2762595	2772595	chr1	2773742	2783742
chr1	2784340	2794340	chr1	2790812	2800812
chr1	2793849	2803849	chr1	2787288	2797288
chr1	2801226	2811226	chr1	2808431	2818431
chr1	2825164	2835164	chr1	2821024	2831024
chr1	2829035	2839035	chr1	2821649	2831649
chr1	2835266	2845266	chr1	2829713	2839713
chr1	2838088	2848088	chr1	2828134	2838134
chr1	2844387	2854387	chr1	2835266	2845266
chr1	2846899	2856899	chr1	2851845	2861845
chr1	2850365	2860365	chr1	2838505	2848505
chr1	2856277	2866277	chr1	2851232	2861232
chr1	2863854	2873854	chr1	2861999	2871999
chr1	2887499	2897499	chr1	2895131	2905131
chr1	2889846	2899846	chr1	2885908	2895908
chr1	2914676	2924676	chr1	2923452	2933452
chr1	2931588	2941588	chr1	2940760	2950760
chr1	2930233	2940233	chr1	2937698	2947698
chr1	2935953	2945953	chr1	2930233	2940233
chr1	2943454	2953454	chr1	2937698	2947698
chr1	2947514	2957514	chr1	2941822	2951822
chr1	2963191	2973191	chr1	2969083	2979083
chr1	2964137	2974137	chr1	2969083	2979083
chr1	2965891	2975891	chr1	2969703	2979703
chr1	3022572	3032572	chr1	3027821	3037821
chr1	3031240	3041240	chr1	3039096	3049096
chr1	3034574	3044574	chr1	3041739	3051739
chr1	3037839	3047839	chr1	3044565	3054565
chr1	3044565	3054565	chr1	3050251	3060251
chr1	3042844	3052844	chr1	3049521	3059521
chr1	3051180	3061180	chr1	3045297	3055297
chr1	3050251	3060251	chr1	3057319	3067319
chr1	3048963	3058963	chr1	3045590	3055590
chr1	3059718	3069718	chr1	3050251	3060251
chr1	3061778	3071778	chr1	3084423	3094423
chr1	3077596	3087596	chr1	3081579	3091579
chr1	3082645	3092645	chr1	3075389	3085389
chr1	3083740	3093740	chr1	3091251	3101251
chr1	3085508	3095508	chr1	3097214	3107214
chr1	3088386	3098386	chr1	3095315	3105315
chr1	3090082	3100082	chr1	3098659	3108659
chr1	3096627	3106627	chr1	3100484	3110484
chr1	3101958	3111958	chr1	3114302	3124302
chr1	3107642	3117642	chr1	3116685	3126685
chr1	3117656	3127656	chr1	3125923	3135923
chr1	3118355	3128355	chr1	3104138	3114138
chr1	3121889	3131889	chr1	3118355	3128355
chr1	3125624	3135624	chr1	3131329	3141329
chr1	3129187	3139187	chr1	3123456	3133456
chr1	3132289	3142289	chr1	3113112	3123112
chr1	3136201	3146201	chr1	3142383	3152383
chr1	3152613	3162613	chr1	3156380	3166380
chr1	3157937	3167937	chr1	3162762	3172762
chr1	3161451	3171451	chr1	3157937	3167937
chr1	3181944	3191944	chr1	3188695	3198695
chr1	3183412	3193412	chr1	3179251	3189251
chr1	3182037	3192037	chr1	3196843	3206843
chr1	3189906	3199906	chr1	3184228	3194228
chr1	3189305	3199305	chr1	3184228	3194228
chr1	3191944	3201944	chr1	3196592	3206592
chr1	3197220	3207220	chr1	3202011	3212011
chr1	3204977	3214977	chr1	3197220	3207220
chr1	3216490	3226490	chr1	3210165	3220165
chr1	3219152	3229152	chr1	3224715	3234715
chr1	3219512	3229512	chr1	3223832	3233832
chr1	3225785	3235785	chr1	3231456	3241456
chr1	3235925	3245925	chr1	3241272	3251272
chr1	3235675	3245675	chr1	3243201	3253201
chr1	3249176	3259176	chr1	3243760	3253760
chr1	3272455	3282455	chr1	3277000	3287000
chr1	3286604	3296604	chr1	3290040	3300040
chr1	3308715	3318715	chr1	3304075	3314075
chr1	3316986	3326986	chr1	3328892	3338892
chr1	3334547	3344547	chr1	3339613	3349613
chr1	3337689	3347689	chr1	3333917	3343917
chr1	3341586	3351586	chr1	3348985	3358985
chr1	3342348	3352348	chr1	3351431	3361431
chr1	3345104	3355104	chr1	3349580	3359580
chr1	3344357	3354357	chr1	3339613	3349613
chr1	3374086	3384086	chr1	3378991	3388991
chr1	3375165	3385165	chr1	3386519	3396519
chr1	3375165	3385165	chr1	3396137	3406137
chr1	3375916	3385916	chr1	3371332	3381332
chr1	3384722	3394722	chr1	3378991	3388991
chr1	3384722	3394722	chr1	3379683	3389683
chr1	3386519	3396519	chr1	3374086	3384086
chr1	3382705	3392705	chr1	3386866	3396866
chr1	3382469	3392469	chr1	3393492	3403492
chr1	3381249	3391249	chr1	3393631	3403631
chr1	3392305	3402305	chr1	3396410	3406410
chr1	3391557	3401557	chr1	3375165	3385165
chr1	3393631	3403631	chr1	3388961	3398961
chr1	3404587	3414587	chr1	3414284	3424284
chr1	3407217	3417217	chr1	3402877	3412877
chr1	3414284	3424284	chr1	3418343	3428343
chr1	3428081	3438081	chr1	3437288	3447288
chr1	3432679	3442679	chr1	3417681	3427681
chr1	3429856	3439856	chr1	3418439	3428439
chr1	3432679	3442679	chr1	3435603	3445603
chr1	3437288	3447288	chr1	3423654	3433654
chr1	3437288	3447288	chr1	3441571	3451571
chr1	3439003	3449003	chr1	3443404	3453404
chr1	3440437	3450437	chr1	3436472	3446472
chr1	3445283	3455283	chr1	3451467	3461467
chr1	3446447	3456447	chr1	3450129	3460129
chr1	3445127	3455127	chr1	3440437	3450437
chr1	3445703	3455703	chr1	3451122	3461122
chr1	3450129	3460129	chr1	3445703	3455703
chr1	3447557	3457557	chr1	3458345	3468345
chr1	3451122	3461122	chr1	3445992	3455992
chr1	3455324	3465324	chr1	3445127	3455127
chr1	3458345	3468345	chr1	3445703	3455703
chr1	3453191	3463191	chr1	3457808	3467808
chr1	3457121	3467121	chr1	3464327	3474327
chr1	3455132	3465132	chr1	3470584	3480584
chr1	3457121	3467121	chr1	3450129	3460129
chr1	3461063	3471063	chr1	3455324	3465324
chr1	3469233	3479233	chr1	3473766	3483766
chr1	3470754	3480754	chr1	3525634	3535634
chr1	3471233	3481233	chr1	3457808	3467808
chr1	3472088	3482088	chr1	3479354	3489354
chr1	3480363	3490363	chr1	3476292	3486292
chr1	3478632	3488632	chr1	3485501	3495501
chr1	3485501	3495501	chr1	3480363	3490363
chr1	3482990	3492990	chr1	3480363	3490363
chr1	3482990	3492990	chr1	3498212	3508212
chr1	3486800	3496800	chr1	3480363	3490363
chr1	3500041	3510041	chr1	3493758	3503758
chr1	3500903	3510903	chr1	3497095	3507095
chr1	3506294	3516294	chr1	3509536	3519536
chr1	3505278	3515278	chr1	3498212	3508212
chr1	3509097	3519097	chr1	3517056	3527056
chr1	3512814	3522814	chr1	3516502	3526502
chr1	3513936	3523936	chr1	3518008	3528008
chr1	3514800	3524800	chr1	3525634	3535634
chr1	3515610	3525610	chr1	3525634	3535634
chr1	3519150	3529150	chr1	3506294	3516294
chr1	3518693	3528693	chr1	3514800	3524800
chr1	3519150	3529150	chr1	3524024	3534024
chr1	3520882	3530882	chr1	3513936	3523936
chr1	3525634	3535634	chr1	3513936	3523936
chr1	3525634	3535634	chr1	3520250	3530250
chr1	3525634	3535634	chr1	3531395	3541395
chr1	3525634	3535634	chr1	3500041	3510041
chr1	3529708	3539708	chr1	3521879	3531879
chr1	3535339	3545339	chr1	3531710	3541710
chr1	3537172	3547172	chr1	3542238	3552238
chr1	3539776	3549776	chr1	3544988	3554988
chr1	3543259	3553259	chr1	3538521	3548521
chr1	3552217	3562217	chr1	3546887	3556887
chr1	3564896	3574896	chr1	3568929	3578929
chr1	3568139	3578139	chr1	3574348	3584348
chr1	3570384	3580384	chr1	3575851	3585851
chr1	3578370	3588370	chr1	3583517	3593517
chr1	3578105	3588105	chr1	3572771	3582771
chr1	3580046	3590046	chr1	3588336	3598336
chr1	3581872	3591872	chr1	3575851	3585851
chr1	3581872	3591872	chr1	3632073	3642073
chr1	3585460	3595460	chr1	3576444	3586444
chr1	3592906	3602906	chr1	3597786	3607786
chr1	3588434	3598434	chr1	3583517	3593517
chr1	3591454	3601454	chr1	3600527	3610527
chr1	3588336	3598336	chr1	3602189	3612189
chr1	3597786	3607786	chr1	3590223	3600223
chr1	3599019	3609019	chr1	3592906	3602906
chr1	3597786	3607786	chr1	3606901	3616901
chr1	3597786	3607786	chr1	3605455	3615455
chr1	3597786	3607786	chr1	3609626	3619626
chr1	3600527	3610527	chr1	3588336	3598336
chr1	3600792	3610792	chr1	3612669	3622669
chr1	3600527	3610527	chr1	3595508	3605508
chr1	3603382	3613382	chr1	3599406	3609406
chr1	3603698	3613698	chr1	3591454	3601454
chr1	3603698	3613698	chr1	3599019	3609019
chr1	3606901	3616901	chr1	3615508	3625508
chr1	3607264	3617264	chr1	3611834	3621834
chr1	3611172	3621172	chr1	3599541	3609541
chr1	3609626	3619626	chr1	3602985	3612985
chr1	3614533	3624533	chr1	3619808	3629808
chr1	3618671	3628671	chr1	3605455	3615455
chr1	3625812	3635812	chr1	3615508	3625508
chr1	3628841	3638841	chr1	3620897	3630897
chr1	3627609	3637609	chr1	3615508	3625508
chr1	3628522	3638522	chr1	3622949	3632949
chr1	3633838	3643838	chr1	3625812	3635812
chr1	3643541	3653541	chr1	3635711	3645711
chr1	3643541	3653541	chr1	3657385	3667385
chr1	3645732	3655732	chr1	3650849	3660849
chr1	3645629	3655629	chr1	3648884	3658884
chr1	3644840	3654840	chr1	3650260	3660260
chr1	3647493	3657493	chr1	3642626	3652626
chr1	3648090	3658090	chr1	3657385	3667385
chr1	3650759	3660759	chr1	3645629	3655629
chr1	3654349	3664349	chr1	3648884	3658884
chr1	3657385	3667385	chr1	3644840	3654840
chr1	3657385	3667385	chr1	3649643	3659643
chr1	3661619	3671619	chr1	3644486	3654486
chr1	3662639	3672639	chr1	3675595	3685595
chr1	3671505	3681505	chr1	3675642	3685642
chr1	3671978	3681978	chr1	3680976	3690976
chr1	3672461	3682461	chr1	3678050	3688050
chr1	3673982	3683982	chr1	3680129	3690129
chr1	3673004	3683004	chr1	3645629	3655629
chr1	3675117	3685117	chr1	3680475	3690475
chr1	3674233	3684233	chr1	3682218	3692218
chr1	3677784	3687784	chr1	3683916	3693916
chr1	3679808	3689808	chr1	3659760	3669760
chr1	3679400	3689400	chr1	3671415	3681415
chr1	3680475	3690475	chr1	3684726	3694726
chr1	3680976	3690976	chr1	3685971	3695971
chr1	3680475	3690475	chr1	3673004	3683004
chr1	3684950	3694950	chr1	3659760	3669760
chr1	3683916	3693916	chr1	3691267	3701267
chr1	3683222	3693222	chr1	3667108	3677108
chr1	3682912	3692912	chr1	3678973	3688973
chr1	3685971	3695971	chr1	3691267	3701267
chr1	3684726	3694726	chr1	3694354	3704354
chr1	3687963	3697963	chr1	3682539	3692539
chr1	3687963	3697963	chr1	3691431	3701431
chr1	3690550	3700550	chr1	3683916	3693916
chr1	3693675	3703675	chr1	3689907	3699907
chr1	3695529	3705529	chr1	3689261	3699261
chr1	3697745	3707745	chr1	3691267	3701267
chr1	3701147	3711147	chr1	3687681	3697681
chr1	3699750	3709750	chr1	3689636	3699636
chr1	3699750	3709750	chr1	3696076	3706076
chr1	3699520	3709520	chr1	3703756	3713756
chr1	3702573	3712573	chr1	3707837	3717837
chr1	3705086	3715086	chr1	3690550	3700550
chr1	3705406	3715406	chr1	3702512	3712512
chr1	3708510	3718510	chr1	3713844	3723844
chr1	3732807	3742807	chr1	3723880	3733880
chr1	3736636	3746636	chr1	3726448	3736448
chr1	3744268	3754268	chr1	3736636	3746636
chr1	3746812	3756812	chr1	3726448	3736448
chr1	3745941	3755941	chr1	3740407	3750407
chr1	3745941	3755941	chr1	3741742	3751742
chr1	3761684	3771684	chr1	3755877	3765877
chr1	3762180	3772180	chr1	3767378	3777378
chr1	3761684	3771684	chr1	3768605	3778605
chr1	3767155	3777155	chr1	3761684	3771684
chr1	3767155	3777155	chr1	3762826	3772826
chr1	3769301	3779301	chr1	3773851	3783851
chr1	3769301	3779301	chr1	3780987	3790987
chr1	3773568	3783568	chr1	3780270	3790270
chr1	3780136	3790136	chr1	3791544	3801544
chr1	3779876	3789876	chr1	3775400	3785400
chr1	3781404	3791404	chr1	3774291	3784291
chr1	3782673	3792673	chr1	3798606	3808606
chr1	3790971	3800971	chr1	3781404	3791404
chr1	3803086	3813086	chr1	3796629	3806629
chr1	3803086	3813086	chr1	3797444	3807444
chr1	3803086	3813086	chr1	3784380	3794380
chr1	3808023	3818023	chr1	3802163	3812163
chr1	3821161	3831161	chr1	3830660	3840660
chr1	3821473	3831473	chr1	3817720	3827720
chr1	3821963	3831963	chr1	3827660	3837660
chr1	3833507	3843507	chr1	3827660	3837660
chr1	4018670	4028670	chr1	4014389	4024389
chr1	4023021	4033021	chr1	4012417	4022417
chr1	4023021	4033021	chr1	4018670	4028670
chr1	4024727	4034727	chr1	4030741	4040741
chr1	4032075	4042075	chr1	4022735	4032735
chr1	4037689	4047689	chr1	4031454	4041454
chr1	4073817	4083817	chr1	4078123	4088123
chr1	4079662	4089662	chr1	4075429	4085429
chr1	4102009	4112009	chr1	4093051	4103051
chr1	4111216	4121216	chr1	4101238	4111238
chr1	4129618	4139618	chr1	4139237	4149237
chr1	4177779	4187779	chr1	4172789	4182789
chr1	4178408	4188408	chr1	4183359	4193359
chr1	4184313	4194313	chr1	4176498	4186498
chr1	4189667	4199667	chr1	4196509	4206509
chr1	4203023	4213023	chr1	4195958	4205958
chr1	4397482	4407482	chr1	4403181	4413181
chr1	4450180	4460180	chr1	4445374	4455374
chr1	4537303	4547303	chr1	4541916	4551916
chr1	4570099	4580099	chr1	4574023	4584023
chr1	4615569	4625569	chr1	4620718	4630718
chr1	4623473	4633473	chr1	4615992	4625992
chr1	4780965	4790965	chr1	4776161	4786161
chr1	4838218	4848218	chr1	4833803	4843803
chr1	4937141	4947141	chr1	4943972	4953972
chr1	5485486	5495486	chr1	5480310	5490310
chr1	5504646	5514646	chr1	5510240	5520240
chr1	5528435	5538435	chr1	5532318	5542318
chr1	5531241	5541241	chr1	5543735	5553735
chr1	5618598	5628598	chr1	5633980	5643980
chr1	5619972	5629972	chr1	5629566	5639566
chr1	5684820	5694820	chr1	5689516	5699516
chr1	5693180	5703180	chr1	5700548	5710548
chr1	5698817	5708817	chr1	5703221	5713221
chr1	5700548	5710548	chr1	5707612	5717612
chr1	5703499	5713499	chr1	5713268	5723268
chr1	5740488	5750488	chr1	5749256	5759256
chr1	5760906	5770906	chr1	5755665	5765665
chr1	5772556	5782556	chr1	5765107	5775107
chr1	5774997	5784997	chr1	5766024	5776024
chr1	5811890	5821890	chr1	5804101	5814101
chr1	5829102	5839102	chr1	5833546	5843546
chr1	5841034	5851034	chr1	5846057	5856057
chr1	5847058	5857058	chr1	5842129	5852129
chr1	5882386	5892386	chr1	5875864	5885864
chr1	5883329	5893329	chr1	5877458	5887458
chr1	5893547	5903547	chr1	5897360	5907360
chr1	5897699	5907699	chr1	5891302	5901302
chr1	5898402	5908402	chr1	5902349	5912349
chr1	5902746	5912746	chr1	5897699	5907699
chr1	5905594	5915594	chr1	5899984	5909984
chr1	5905476	5915476	chr1	5910044	5920044
chr1	5906299	5916299	chr1	5902746	5912746
chr1	5907933	5917933	chr1	5911953	5921953
chr1	5910326	5920326	chr1	5907055	5917055
chr1	5910326	5920326	chr1	5914559	5924559
chr1	5911404	5921404	chr1	5901503	5911503
chr1	5910938	5920938	chr1	5916392	5926392
chr1	5915312	5925312	chr1	5918722	5928722
chr1	5914559	5924559	chr1	5919710	5929710
chr1	5919710	5929710	chr1	5935306	5945306
chr1	5922676	5932676	chr1	5931117	5941117
chr1	5923284	5933284	chr1	5909200	5919200
chr1	5923899	5933899	chr1	5946226	5956226
chr1	5927926	5937926	chr1	5919710	5929710
chr1	5931776	5941776	chr1	5937105	5947105
chr1	5931117	5941117	chr1	5935483	5945483
chr1	5934982	5944982	chr1	5926726	5936726
chr1	5937408	5947408	chr1	5931117	5941117
chr1	5942460	5952460	chr1	5948527	5958527
chr1	5943445	5953445	chr1	5922676	5932676
chr1	5945350	5955350	chr1	5949025	5959025
chr1	5946226	5956226	chr1	5941283	5951283
chr1	5954721	5964721	chr1	5960397	5970397
chr1	5955980	5965980	chr1	5965940	5975940
chr1	5957638	5967638	chr1	5946911	5956911
chr1	5963924	5973924	chr1	5969163	5979163
chr1	5967008	5977008	chr1	5961653	5971653
chr1	5967008	5977008	chr1	5957638	5967638
chr1	5967008	5977008	chr1	5972753	5982753
chr1	5968783	5978783	chr1	5972753	5982753
chr1	5968783	5978783	chr1	5963924	5973924
chr1	5972753	5982753	chr1	5963562	5973562
chr1	5978677	5988677	chr1	5974460	5984460
chr1	5982606	5992606	chr1	5974460	5984460
chr1	5987716	5997716	chr1	5981485	5991485
chr1	5990537	6000537	chr1	5995866	6005866
chr1	5991874	6001874	chr1	5988394	5998394
chr1	5991874	6001874	chr1	5988620	5998620
chr1	5994479	6004479	chr1	5982135	5992135
chr1	5998596	6008596	chr1	6004780	6014780
chr1	5999177	6009177	chr1	5992895	6002895
chr1	5999230	6009230	chr1	6007003	6017003
chr1	6012480	6022480	chr1	6021998	6031998
chr1	6035081	6045081	chr1	6021998	6031998
chr1	6035817	6045817	chr1	6040836	6050836
chr1	6035817	6045817	chr1	6044823	6054823
chr1	6034617	6044617	chr1	6042762	6052762
chr1	6052270	6062270	chr1	6061306	6071306
chr1	6054042	6064042	chr1	6058376	6068376
chr1	6054815	6064815	chr1	6060792	6070792
chr1	6054815	6064815	chr1	6059680	6069680
chr1	6057735	6067735	chr1	6052383	6062383
chr1	6057155	6067155	chr1	6052383	6062383
chr1	6056676	6066676	chr1	6062931	6072931
chr1	6062188	6072188	chr1	6056887	6066887
chr1	6062188	6072188	chr1	6053652	6063652
chr1	6064941	6074941	chr1	6057155	6067155
chr1	6065069	6075069	chr1	6070036	6080036
chr1	6067951	6077951	chr1	6057735	6067735
chr1	6069949	6079949	chr1	6062931	6072931
chr1	6072819	6082819	chr1	6057735	6067735
chr1	6082862	6092862	chr1	6101711	6111711
chr1	6091564	6101564	chr1	6095136	6105136
chr1	6094032	6104032	chr1	6088622	6098622
chr1	6093707	6103707	chr1	6101275	6111275
chr1	6102879	6112879	chr1	6107280	6117280
chr1	6104098	6114098	chr1	6098821	6108821
chr1	6104098	6114098	chr1	6099188	6109188
chr1	6107730	6117730	chr1	6101711	6111711
chr1	6108798	6118798	chr1	6099609	6109609
chr1	6112812	6122812	chr1	6108479	6118479
chr1	6113923	6123923	chr1	6108798	6118798
chr1	6116836	6126836	chr1	6125554	6135554
chr1	6117939	6127939	chr1	6113923	6123923
chr1	6123510	6133510	chr1	6129707	6139707
chr1	6129570	6139570	chr1	6123935	6133935
chr1	6131715	6141715	chr1	6135287	6145287
chr1	6132827	6142827	chr1	6144389	6154389
chr1	6138268	6148268	chr1	6141792	6151792
chr1	6136653	6146653	chr1	6129053	6139053
chr1	6135670	6145670	chr1	6144389	6154389
chr1	6142933	6152933	chr1	6153252	6163252
chr1	6145960	6155960	chr1	6152784	6162784
chr1	6149313	6159313	chr1	6152978	6162978
chr1	6151830	6161830	chr1	6164879	6174879
chr1	6152404	6162404	chr1	6164879	6174879
chr1	6154465	6164465	chr1	6148692	6158692
chr1	6154537	6164537	chr1	6160210	6170210
chr1	6159442	6169442	chr1	6148462	6158462
chr1	6158687	6168687	chr1	6150204	6160204
chr1	6162447	6172447	chr1	6168949	6178949
chr1	6164879	6174879	chr1	6157103	6167103
chr1	6167499	6177499	chr1	6181342	6191342
chr1	6168421	6178421	chr1	6162059	6172059
chr1	6168536	6178536	chr1	6162447	6172447
chr1	6170301	6180301	chr1	6177067	6187067
chr1	6177067	6187067	chr1	6181342	6191342
chr1	6177067	6187067	chr1	6171845	6181845
chr1	6176278	6186278	chr1	6182142	6192142
chr1	6176278	6186278	chr1	6168150	6178150
chr1	6181342	6191342	chr1	6177631	6187631
chr1	6186861	6196861	chr1	6205326	6215326
chr1	6184591	6194591	chr1	6189554	6199554
chr1	6188450	6198450	chr1	6180327	6190327
chr1	6190633	6200633	chr1	6185241	6195241
chr1	6192412	6202412	chr1	6182978	6192978
chr1	6197210	6207210	chr1	6202582	6212582
chr1	6203032	6213032	chr1	6207322	6217322
chr1	6200760	6210760	chr1	6207728	6217728
chr1	6199559	6209559	chr1	6209566	6219566
chr1	6201726	6211726	chr1	6195628	6205628
chr1	6202582	6212582	chr1	6198741	6208741
chr1	6206800	6216800	chr1	6201726	6211726
chr1	6206800	6216800	chr1	6202582	6212582
chr1	6208000	6218000	chr1	6203234	6213234
chr1	6207728	6217728	chr1	6198741	6208741
chr1	6210913	6220913	chr1	6205483	6215483
chr1	6210718	6220718	chr1	6203459	6213459
chr1	6216419	6226419	chr1	6206800	6216800
chr1	6216626	6226626	chr1	6231840	6241840
chr1	6223326	6233326	chr1	6218935	6228935
chr1	6225484	6235484	chr1	6221060	6231060
chr1	6227711	6237711	chr1	6238630	6248630
chr1	6231655	6241655	chr1	6226036	6236036
chr1	6236922	6246922	chr1	6231840	6241840
chr1	6238630	6248630	chr1	6243817	6253817
chr1	6242696	6252696	chr1	6238855	6248855
chr1	6242782	6252782	chr1	6247317	6257317
chr1	6246608	6256608	chr1	6254195	6264195
chr1	6254221	6264221	chr1	6248988	6258988
chr1	6263210	6273210	chr1	6277662	6287662
chr1	6265937	6275937	chr1	6272474	6282474
chr1	6268495	6278495	chr1	6262394	6272394
chr1	6272474	6282474	chr1	6267930	6277930
chr1	6272474	6282474	chr1	6261447	6271447
chr1	6277662	6287662	chr1	6260340	6270340
chr1	6277202	6287202	chr1	6272474	6282474
chr1	6298105	6308105	chr1	6289356	6299356
chr1	6302929	6312929	chr1	6399236	6409236
chr1	6302026	6312026	chr1	6306527	6316527
chr1	6303620	6313620	chr1	6393954	6403954
chr1	6308144	6318144	chr1	6303620	6313620
chr1	6308144	6318144	chr1	6390099	6400099
chr1	6312530	6322530	chr1	6330206	6340206
chr1	6314365	6324365	chr1	6302026	6312026
chr1	6315148	6325148	chr1	6310868	6320868
chr1	6317814	6327814	chr1	6333283	6343283
chr1	6317814	6327814	chr1	6302026	6312026
chr1	6317814	6327814	chr1	6327729	6337729
chr1	6318452	6328452	chr1	6329411	6339411
chr1	6321811	6331811	chr1	6330206	6340206
chr1	6322302	6332302	chr1	6330206	6340206
chr1	6327038	6337038	chr1	6306527	6316527
chr1	6327466	6337466	chr1	6331333	6341333
chr1	6331333	6341333	chr1	6338112	6348112
chr1	6331333	6341333	chr1	6323815	6333815
chr1	6331632	6341632	chr1	6343975	6353975
chr1	6332673	6342673	chr1	6320544	6330544
chr1	6336142	6346142	chr1	6342549	6352549
chr1	6337228	6347228	chr1	6330885	6340885
chr1	6337026	6347026	chr1	6311380	6321380
chr1	6336780	6346780	chr1	6333675	6343675
chr1	6343619	6353619	chr1	6336875	6346875
chr1	6343195	6353195	chr1	6346741	6356741
chr1	6345489	6355489	chr1	6353919	6363919
chr1	6346395	6356395	chr1	6356673	6366673
chr1	6345061	6355061	chr1	6332673	6342673
chr1	6348434	6358434	chr1	6356094	6366094
chr1	6351800	6361800	chr1	6366859	6376859
chr1	6353139	6363139	chr1	6357451	6367451
chr1	6353139	6363139	chr1	6361339	6371339
chr1	6354165	6364165	chr1	6359288	6369288
chr1	6356673	6366673	chr1	6364892	6374892
chr1	6358650	6368650	chr1	6354165	6364165
chr1	6365747	6375747	chr1	6356094	6366094
chr1	6366085	6376085	chr1	6354165	6364165
chr1	6366539	6376539	chr1	6372141	6382141
chr1	6367357	6377357	chr1	6375104	6385104
chr1	6366539	6376539	chr1	6373430	6383430
chr1	6369879	6379879	chr1	6365193	6375193
chr1	6374682	6384682	chr1	6369363	6379363
chr1	6376105	6386105	chr1	6385317	6395317
chr1	6375104	6385104	chr1	6370323	6380323
chr1	6376105	6386105	chr1	6381480	6391480
chr1	6376105	6386105	chr1	6365193	6375193
chr1	6383120	6393120	chr1	6374051	6384051
chr1	6388784	6398784	chr1	6396156	6406156
chr1	6388394	6398394	chr1	6392518	6402518
chr1	6390891	6400891	chr1	6387081	6397081
chr1	6399863	6409863	chr1	6409776	6419776
chr1	6404132	6414132	chr1	6420142	6430142
chr1	6406750	6416750	chr1	6398899	6408899
chr1	6410380	6420380	chr1	6413551	6423551
chr1	6414753	6424753	chr1	6411276	6421276
chr1	6414753	6424753	chr1	6409352	6419352
chr1	6417532	6427532	chr1	6413551	6423551
chr1	6433755	6443755	chr1	6426776	6436776
chr1	6439230	6449230	chr1	6447160	6457160
chr1	6447724	6457724	chr1	6441850	6451850
chr1	6451820	6461820	chr1	6456822	6466822
chr1	6457132	6467132	chr1	6452904	6462904
chr1	6462036	6472036	chr1	6481053	6491053
chr1	6466061	6476061	chr1	6471431	6481431
chr1	6471431	6481431	chr1	6466541	6476541
chr1	6476759	6486759	chr1	6472502	6482502
chr1	6481492	6491492	chr1	6472310	6482310
chr1	6479123	6489123	chr1	6482528	6492528
chr1	6481911	6491911	chr1	6489439	6499439
chr1	6481053	6491053	chr1	6470313	6480313
chr1	6481911	6491911	chr1	6472310	6482310
chr1	6481128	6491128	chr1	6485696	6495696
chr1	6483306	6493306	chr1	6486316	6496316
chr1	6482528	6492528	chr1	6489439	6499439
chr1	6481911	6491911	chr1	6476211	6486211
chr1	6481911	6491911	chr1	6478076	6488076
chr1	6485528	6495528	chr1	6479123	6489123
chr1	6485090	6495090	chr1	6475547	6485547
chr1	6485090	6495090	chr1	6481053	6491053
chr1	6485090	6495090	chr1	6489019	6499019
chr1	6485528	6495528	chr1	6490730	6500730
chr1	6485528	6495528	chr1	6492582	6502582
chr1	6487392	6497392	chr1	6482184	6492184
chr1	6490730	6500730	chr1	6481053	6491053
chr1	6489439	6499439	chr1	6481053	6491053
chr1	6489253	6499253	chr1	6485233	6495233
chr1	6490443	6500443	chr1	6478076	6488076
chr1	6491825	6501825	chr1	6486548	6496548
chr1	6493238	6503238	chr1	6484317	6494317
chr1	6493238	6503238	chr1	6520513	6530513
chr1	6493659	6503659	chr1	6531689	6541689
chr1	6498947	6508947	chr1	6492582	6502582
chr1	6499923	6509923	chr1	6493238	6503238
chr1	6503038	6513038	chr1	6493659	6503659
chr1	6505407	6515407	chr1	6530868	6540868
chr1	6517399	6527399	chr1	6520513	6530513
chr1	6523150	6533150	chr1	6515139	6525139
chr1	6523150	6533150	chr1	6519227	6529227
chr1	6524313	6534313	chr1	6519640	6529640
chr1	6526416	6536416	chr1	6529966	6539966
chr1	6528441	6538441	chr1	6523150	6533150
chr1	6527239	6537239	chr1	6530601	6540601
chr1	6531127	6541127	chr1	6519640	6529640
chr1	6531127	6541127	chr1	6535335	6545335
chr1	6530538	6540538	chr1	6535289	6545289
chr1	6531407	6541407	chr1	6485839	6495839
chr1	6531127	6541127	chr1	6537924	6547924
chr1	6534950	6544950	chr1	6531127	6541127
chr1	6543807	6553807	chr1	6547191	6557191
chr1	6546786	6556786	chr1	6542691	6552691
chr1	6547806	6557806	chr1	6567854	6577854
chr1	6548658	6558658	chr1	6559057	6569057
chr1	6549429	6559429	chr1	6555622	6565622
chr1	6552755	6562755	chr1	6561357	6571357
chr1	6550333	6560333	chr1	6562190	6572190
chr1	6554065	6564065	chr1	6547556	6557556
chr1	6554420	6564420	chr1	6559057	6569057
chr1	6557917	6567917	chr1	6561357	6571357
chr1	6555622	6565622	chr1	6550333	6560333
chr1	6555622	6565622	chr1	6546786	6556786
chr1	6555622	6565622	chr1	6551395	6561395
chr1	6555622	6565622	chr1	6567665	6577665
chr1	6557544	6567544	chr1	6554065	6564065
chr1	6557544	6567544	chr1	6566891	6576891
chr1	6557544	6567544	chr1	6544600	6554600
chr1	6557917	6567917	chr1	6554065	6564065
chr1	6560495	6570495	chr1	6554065	6564065
chr1	6560495	6570495	chr1	6566891	6576891
chr1	6560044	6570044	chr1	6563321	6573321
chr1	6561357	6571357	chr1	6568617	6578617
chr1	6568617	6578617	chr1	6557004	6567004
chr1	6562190	6572190	chr1	6557004	6567004
chr1	6562190	6572190	chr1	6569701	6579701
chr1	6564819	6574819	chr1	6554065	6564065
chr1	6566891	6576891	chr1	6555622	6565622
chr1	6569336	6579336	chr1	6564819	6574819
chr1	6564819	6574819	chr1	6561357	6571357
chr1	6569336	6579336	chr1	6561357	6571357
chr1	6566891	6576891	chr1	6576833	6586833
chr1	6569843	6579843	chr1	6561357	6571357
chr1	6574632	6584632	chr1	6579950	6589950
chr1	6574254	6584254	chr1	6583126	6593126
chr1	6580137	6590137	chr1	6574741	6584741
chr1	6579556	6589556	chr1	6584283	6594283
chr1	6579082	6589082	chr1	6556787	6566787
chr1	6580214	6590214	chr1	6584222	6594222
chr1	6580137	6590137	chr1	6576114	6586114
chr1	6584074	6594074	chr1	6588369	6598369
chr1	6591627	6601627	chr1	6584283	6594283
chr1	6620081	6630081	chr1	6627472	6637472
chr1	6618624	6628624	chr1	6643057	6653057
chr1	6628166	6638166	chr1	6631925	6641925
chr1	6625265	6635265	chr1	6618928	6628928
chr1	6627472	6637472	chr1	6618624	6628624
chr1	6630276	6640276	chr1	6635226	6645226
chr1	6633832	6643832	chr1	6627472	6637472
chr1	6632520	6642520	chr1	6646101	6656101
chr1	6634308	6644308	chr1	6641328	6651328
chr1	6634950	6644950	chr1	6643057	6653057
chr1	6635611	6645611	chr1	6641328	6651328
chr1	6637091	6647091	chr1	6640494	6650494
chr1	6637718	6647718	chr1	6641328	6651328
chr1	6640494	6650494	chr1	6646952	6656952
chr1	6641328	6651328	chr1	6646952	6656952
chr1	6641328	6651328	chr1	6636332	6646332
chr1	6641328	6651328	chr1	6654858	6664858
chr1	6641328	6651328	chr1	6637091	6647091
chr1	6643057	6653057	chr1	6637091	6647091
chr1	6644972	6654972	chr1	6634688	6644688
chr1	6646952	6656952	chr1	6642019	6652019
chr1	6645771	6655771	chr1	6641328	6651328
chr1	6650093	6660093	chr1	6641328	6651328
chr1	6650093	6660093	chr1	6644378	6654378
chr1	6650796	6660796	chr1	6642232	6652232
chr1	6656098	6666098	chr1	6629983	6639983
chr1	6664892	6674892	chr1	6661498	6671498
chr1	6665863	6675863	chr1	6661498	6671498
chr1	6667054	6677054	chr1	6661498	6671498
chr1	6666699	6676699	chr1	6663063	6673063
chr1	6687507	6697507	chr1	6691218	6701218
chr1	6687667	6697667	chr1	6692830	6702830
chr1	6691218	6701218	chr1	6699347	6709347
chr1	6692483	6702483	chr1	6702592	6712592
chr1	6696924	6706924	chr1	6691218	6701218
chr1	6697281	6707281	chr1	6693185	6703185
chr1	6700396	6710396	chr1	6692483	6702483
chr1	6701483	6711483	chr1	6694115	6704115
chr1	6713785	6723785	chr1	6705420	6715420
chr1	6729562	6739562	chr1	6722653	6732653
chr1	6733119	6743119	chr1	6740882	6750882
chr1	6735972	6745972	chr1	6744064	6754064
chr1	6737537	6747537	chr1	6731597	6741597
chr1	6736729	6746729	chr1	6746986	6756986
chr1	6740882	6750882	chr1	6736729	6746729
chr1	6754410	6764410	chr1	6748065	6758065
chr1	6762985	6772985	chr1	6757954	6767954
chr1	6772425	6782425	chr1	6778943	6788943
chr1	6776322	6786322	chr1	6771906	6781906
chr1	6854914	6864914	chr1	6871781	6881781
chr1	6855687	6865687	chr1	6860023	6870023
chr1	6869691	6879691	chr1	6865181	6875181
chr1	6871379	6881379	chr1	6864763	6874763
chr1	6893360	6903360	chr1	6882419	6892419
chr1	6907738	6917738	chr1	6901823	6911823
chr1	6908462	6918462	chr1	6914251	6924251
chr1	6922540	6932540	chr1	6914251	6924251
chr1	6942566	6952566	chr1	6949628	6959628
chr1	6952785	6962785	chr1	6956974	6966974
chr1	6956721	6966721	chr1	6949628	6959628
chr1	6963793	6973793	chr1	6957534	6967534
chr1	6965957	6975957	chr1	6956155	6966155
chr1	6965957	6975957	chr1	6979207	6989207
chr1	6970918	6980918	chr1	6985524	6995524
chr1	6980748	6990748	chr1	6974744	6984744
chr1	6979083	6989083	chr1	6974744	6984744
chr1	6980103	6990103	chr1	6975914	6985914
chr1	6985505	6995505	chr1	6970198	6980198
chr1	7010983	7020983	chr1	7001923	7011923
chr1	7011751	7021751	chr1	7016548	7026548
chr1	7017771	7027771	chr1	7027313	7037313
chr1	7016548	7026548	chr1	7012498	7022498
chr1	7017992	7027992	chr1	7027275	7037275
chr1	7016548	7026548	chr1	7028620	7038620
chr1	7024288	7034288	chr1	7027581	7037581
chr1	7027275	7037275	chr1	7023156	7033156
chr1	7026846	7036846	chr1	7032172	7042172
chr1	7030627	7040627	chr1	7023156	7033156
chr1	7030085	7040085	chr1	7026124	7036124
chr1	7030627	7040627	chr1	7026124	7036124
chr1	7031296	7041296	chr1	7027275	7037275
chr1	7034954	7044954	chr1	7041983	7051983
chr1	7034954	7044954	chr1	7026846	7036846
chr1	7055880	7065880	chr1	7066870	7076870
chr1	7058971	7068971	chr1	7064159	7074159
chr1	7070929	7080929	chr1	7077974	7087974
chr1	7076655	7086655	chr1	7070569	7080569
chr1	7083432	7093432	chr1	7077158	7087158
chr1	7115004	7125004	chr1	7105583	7115583
chr1	7115748	7125748	chr1	7111901	7121901
chr1	7120872	7130872	chr1	7125256	7135256
chr1	7126236	7136236	chr1	7111675	7121675
chr1	7125256	7135256	chr1	7110677	7120677
chr1	7127751	7137751	chr1	7138604	7148604
chr1	7132489	7142489	chr1	7146739	7156739
chr1	7137200	7147200	chr1	7125256	7135256
chr1	7197852	7207852	chr1	7191293	7201293
chr1	7303337	7313337	chr1	7290196	7300196
chr1	7349056	7359056	chr1	7369975	7379975
chr1	7357870	7367870	chr1	7347971	7357971
chr1	7389110	7399110	chr1	7384864	7394864
chr1	7406211	7416211	chr1	7400974	7410974
chr1	7417834	7427834	chr1	7411231	7421231
chr1	7422475	7432475	chr1	7427287	7437287
chr1	7439367	7449367	chr1	7435213	7445213
chr1	7480674	7490674	chr1	7487760	7497760
chr1	7487760	7497760	chr1	7492178	7502178
chr1	7487168	7497168	chr1	7482023	7492023
chr1	7491574	7501574	chr1	7495953	7505953
chr1	7493938	7503938	chr1	7503407	7513407
chr1	7495361	7505361	chr1	7491420	7501420
chr1	7502292	7512292	chr1	7497513	7507513
chr1	7509812	7519812	chr1	7514154	7524154
chr1	7521915	7531915	chr1	7531043	7541043
chr1	7536059	7546059	chr1	7528767	7538767
chr1	7541476	7551476	chr1	7537125	7547125
chr1	7561376	7571376	chr1	7569446	7579446
chr1	7565074	7575074	chr1	7569846	7579846
chr1	7570814	7580814	chr1	7573932	7583932
chr1	7572627	7582627	chr1	7565969	7575969
chr1	7592153	7602153	chr1	7587645	7597645
chr1	7614718	7624718	chr1	7611314	7621314
chr1	7616516	7626516	chr1	7623726	7633726
chr1	7619658	7629658	chr1	7624305	7634305
chr1	7629349	7639349	chr1	7640985	7650985
chr1	7631613	7641613	chr1	7635259	7645259
chr1	7634065	7644065	chr1	7646098	7656098
chr1	7634065	7644065	chr1	7628088	7638088
chr1	7633529	7643529	chr1	7642114	7652114
chr1	7634692	7644692	chr1	7629911	7639911
chr1	7635434	7645434	chr1	7629349	7639349
chr1	7638585	7648585	chr1	7633529	7643529
chr1	7642884	7652884	chr1	7646098	7656098
chr1	7643437	7653437	chr1	7638853	7648853
chr1	7688425	7698425	chr1	7684003	7694003
chr1	7690110	7700110	chr1	7685178	7695178
chr1	7695595	7705595	chr1	7687102	7697102
chr1	7725577	7735577	chr1	7741473	7751473
chr1	7728653	7738653	chr1	7724714	7734714
chr1	7730131	7740131	chr1	7742972	7752972
chr1	7736443	7746443	chr1	7743705	7753705
chr1	7736443	7746443	chr1	7731067	7741067
chr1	7738533	7748533	chr1	7742441	7752441
chr1	7740581	7750581	chr1	7731067	7741067
chr1	7745757	7755757	chr1	7741473	7751473
chr1	7748472	7758472	chr1	7751698	7761698
chr1	7749192	7759192	chr1	7737776	7747776
chr1	7748822	7758822	chr1	7743705	7753705
chr1	7751698	7761698	chr1	7740581	7750581
chr1	7758700	7768700	chr1	7764945	7774945
chr1	7760509	7770509	chr1	7775474	7785474
chr1	7794552	7804552	chr1	7791009	7801009
chr1	7800729	7810729	chr1	7804008	7814008
chr1	7823598	7833598	chr1	7815064	7825064
chr1	7825057	7835057	chr1	7835876	7845876
chr1	7826002	7836002	chr1	7833123	7843123
chr1	7825343	7835343	chr1	7838948	7848948
chr1	7827666	7837666	chr1	7838128	7848128
chr1	7836469	7846469	chr1	7823598	7833598
chr1	7835166	7845166	chr1	7844294	7854294
chr1	7835876	7845876	chr1	7831940	7841940
chr1	7839186	7849186	chr1	7836469	7846469
chr1	7891815	7901815	chr1	7899950	7909950
chr1	7893720	7903720	chr1	7900415	7910415
chr1	7895885	7905885	chr1	7892545	7902545
chr1	7954991	7964991	chr1	7958906	7968906
chr1	7981738	7991738	chr1	7989065	7999065
chr1	7982425	7992425	chr1	7986851	7996851
chr1	7997807	8007807	chr1	7991707	8001707
chr1	8002924	8012924	chr1	7997807	8007807
chr1	8004191	8014191	chr1	8000216	8010216
chr1	8043336	8053336	chr1	8038035	8048035
chr1	8061992	8071992	chr1	8069717	8079717
chr1	8105546	8115546	chr1	8111829	8121829
chr1	8162472	8172472	chr1	8157126	8167126
chr1	8252252	8262252	chr1	8257647	8267647
chr1	8262249	8272249	chr1	8257647	8267647
chr1	8263312	8273312	chr1	8269747	8279747
chr1	8269182	8279182	chr1	8273351	8283351
chr1	8291597	8301597	chr1	8283442	8293442
chr1	8337215	8347215	chr1	8351666	8361666
chr1	8350294	8360294	chr1	8338952	8348952
chr1	8357525	8367525	chr1	8370668	8380668
chr1	8364936	8374936	chr1	8357779	8367779
chr1	8369147	8379147	chr1	8357525	8367525
chr1	8369918	8379918	chr1	8362808	8372808
chr1	8371167	8381167	chr1	8367895	8377895
chr1	8400056	8410056	chr1	8406883	8416883
chr1	8406641	8416641	chr1	8401617	8411617
chr1	8411728	8421728	chr1	8406107	8416107
chr1	8417111	8427111	chr1	8411990	8421990
chr1	8419593	8429593	chr1	8425217	8435217
chr1	8420760	8430760	chr1	8409272	8419272
chr1	8422735	8432735	chr1	8429824	8439824
chr1	8426681	8436681	chr1	8422735	8432735
chr1	8427587	8437587	chr1	8433534	8443534
chr1	8427268	8437268	chr1	8433905	8443905
chr1	8427908	8437908	chr1	8416482	8426482
chr1	8433534	8443534	chr1	8425217	8435217
chr1	8438551	8448551	chr1	8429824	8439824
chr1	8446343	8456343	chr1	8436259	8446259
chr1	8445235	8455235	chr1	8437054	8447054
chr1	8450930	8460930	chr1	8444783	8454783
chr1	8465942	8475942	chr1	8469134	8479134
chr1	8463900	8473900	chr1	8474438	8484438
chr1	8467311	8477311	chr1	8462557	8472557
chr1	8474438	8484438	chr1	8481175	8491175
chr1	8477077	8487077	chr1	8466548	8476548
chr1	8484339	8494339	chr1	8478690	8488690
chr1	8485049	8495049	chr1	8478690	8488690
chr1	8487059	8497059	chr1	8492286	8502286
chr1	8490614	8500614	chr1	8485991	8495991
chr1	8499427	8509427	chr1	8494682	8504682
chr1	8505545	8515545	chr1	8500514	8510514
chr1	8507380	8517380	chr1	8511046	8521046
chr1	8511046	8521046	chr1	8493868	8503868
chr1	8511637	8521637	chr1	8517820	8527820
chr1	8511340	8521340	chr1	8501325	8511325
chr1	8512016	8522016	chr1	8521751	8531751
chr1	8517593	8527593	chr1	8512016	8522016
chr1	8518383	8528383	chr1	8507380	8517380
chr1	8522101	8532101	chr1	8527027	8537027
chr1	8545288	8555288	chr1	8551094	8561094
chr1	8551908	8561908	chr1	8546472	8556472
chr1	8570943	8580943	chr1	8577410	8587410
chr1	8581021	8591021	chr1	8578047	8588047
chr1	8583052	8593052	chr1	8575951	8585951
chr1	8624206	8634206	chr1	8620467	8630467
chr1	8645331	8655331	chr1	8653366	8663366
chr1	8663365	8673365	chr1	8653982	8663982
chr1	8664339	8674339	chr1	8654483	8664483
chr1	8680646	8690646	chr1	8686551	8696551
chr1	8680646	8690646	chr1	8675916	8685916
chr1	8684979	8694979	chr1	8707804	8717804
chr1	8690650	8700650	chr1	8682297	8692297
chr1	8690650	8700650	chr1	8687254	8697254
chr1	8704021	8714021	chr1	8707162	8717162
chr1	8704021	8714021	chr1	8700121	8710121
chr1	8707475	8717475	chr1	8700121	8710121
chr1	8707295	8717295	chr1	8712965	8722965
chr1	8716059	8726059	chr1	8720022	8730022
chr1	8715910	8725910	chr1	8707804	8717804
chr1	8717464	8727464	chr1	8700121	8710121
chr1	8719416	8729416	chr1	8723031	8733031
chr1	8724785	8734785	chr1	8715910	8725910
chr1	8720286	8730286	chr1	8737528	8747528
chr1	8803352	8813352	chr1	8799227	8809227
chr1	8839888	8849888	chr1	8836292	8846292
chr1	8841675	8851675	chr1	8835235	8845235
chr1	8881780	8891780	chr1	8886143	8896143
chr1	8889927	8899927	chr1	8886143	8896143
chr1	8895377	8905377	chr1	8900261	8910261
chr1	8899038	8909038	chr1	8903039	8913039
chr1	8913226	8923226	chr1	8918272	8928272
chr1	8913782	8923782	chr1	8924585	8934585
chr1	8914109	8924109	chr1	8920112	8930112
chr1	8916523	8926523	chr1	8921081	8931081
chr1	8917313	8927313	chr1	8920220	8930220
chr1	8917805	8927805	chr1	8925048	8935048
chr1	8918056	8928056	chr1	8923364	8933364
chr1	8920220	8930220	chr1	8925326	8935326
chr1	8921654	8931654	chr1	8925048	8935048
chr1	8922246	8932246	chr1	8916523	8926523
chr1	8924585	8934585	chr1	8927937	8937937
chr1	8924585	8934585	chr1	8915627	8925627
chr1	8924585	8934585	chr1	8920747	8930747
chr1	8926078	8936078	chr1	8922246	8932246
chr1	8928935	8938935	chr1	8922246	8932246
chr1	8928935	8938935	chr1	8925523	8935523
chr1	8935647	8945647	chr1	8941763	8951763
chr1	8935342	8945342	chr1	8944943	8954943
chr1	8939574	8949574	chr1	8944384	8954384
chr1	8940091	8950091	chr1	8935342	8945342
chr1	8944384	8954384	chr1	8940262	8950262
chr1	8951043	8961043	chr1	8946040	8956040
chr1	8956538	8966538	chr1	8959693	8969693
chr1	8958274	8968274	chr1	8962426	8972426
chr1	8961087	8971087	chr1	8955468	8965468
chr1	8980584	8990584	chr1	8976235	8986235
chr1	8993996	9003996	chr1	8999995	9009995
chr1	8999061	9009061	chr1	9004394	9014394
chr1	9009739	9019739	chr1	9013947	9023947
chr1	9045763	9055763	chr1	9053612	9063612
chr1	9055223	9065223	chr1	9046400	9056400
chr1	9060386	9070386	chr1	9067692	9077692
chr1	9070242	9080242	chr1	9061653	9071653
chr1	9071857	9081857	chr1	9068132	9078132
chr1	9080657	9090657	chr1	9084452	9094452
chr1	9091553	9101553	chr1	9086635	9096635
chr1	9105044	9115044	chr1	9112847	9122847
chr1	9106165	9116165	chr1	9111796	9121796
chr1	9153070	9163070	chr1	9145066	9155066
chr1	9161230	9171230	chr1	9156433	9166433
chr1	9206335	9216335	chr1	9192513	9202513
chr1	9213914	9223914	chr1	9221512	9231512
chr1	9219286	9229286	chr1	9206335	9216335
chr1	9221512	9231512	chr1	9230664	9240664
chr1	9229809	9239809	chr1	9219523	9229523
chr1	9253673	9263673	chr1	9269887	9279887
chr1	9295261	9305261	chr1	9299088	9309088
chr1	9300122	9310122	chr1	9306439	9316439
chr1	9303324	9313324	chr1	9312788	9322788
chr1	9305861	9315861	chr1	9298170	9308170
chr1	9305861	9315861	chr1	9311511	9321511
chr1	9307039	9317039	chr1	9300122	9310122
chr1	9312230	9322230	chr1	9320073	9330073
chr1	9312788	9322788	chr1	9305861	9315861
chr1	9321289	9331289	chr1	9304359	9314359
chr1	9321289	9331289	chr1	9330610	9340610
chr1	9322299	9332299	chr1	9334091	9344091
chr1	9326677	9336677	chr1	9320916	9330916
chr1	9330610	9340610	chr1	9334789	9344789
chr1	9330610	9340610	chr1	9325438	9335438
chr1	9331299	9341299	chr1	9327678	9337678
chr1	9350824	9360824	chr1	9354708	9364708
chr1	9356104	9366104	chr1	9359399	9369399
chr1	9355991	9365991	chr1	9366130	9376130
chr1	9357286	9367286	chr1	9351154	9361154
chr1	9374354	9384354	chr1	9380247	9390247
chr1	9377261	9387261	chr1	9380722	9390722
chr1	9377261	9387261	chr1	9372959	9382959
chr1	9378960	9388960	chr1	9372436	9382436
chr1	9379686	9389686	chr1	9387479	9397479
chr1	9382158	9392158	chr1	9393181	9403181
chr1	9389670	9399670	chr1	9393743	9403743
chr1	9393743	9403743	chr1	9399969	9409969
chr1	9392600	9402600	chr1	9379686	9389686
chr1	9395527	9405527	chr1	9399613	9409613
chr1	9399150	9409150	chr1	9394364	9404364
chr1	9401817	9411817	chr1	9396523	9406523
chr1	9401452	9411452	chr1	9408253	9418253
chr1	9401817	9411817	chr1	9380247	9390247
chr1	9404164	9414164	chr1	9409559	9419559
chr1	9413628	9423628	chr1	9394101	9404101
chr1	9418735	9428735	chr1	9424758	9434758
chr1	9421212	9431212	chr1	9428490	9438490
chr1	9423865	9433865	chr1	9429390	9439390
chr1	9430754	9440754	chr1	9442870	9452870
chr1	9432625	9442625	chr1	9427691	9437691
chr1	9439890	9449890	chr1	9435668	9445668
chr1	9441076	9451076	chr1	9447649	9457649
chr1	9442680	9452680	chr1	9438992	9448992
chr1	9445889	9455889	chr1	9457817	9467817
chr1	9446615	9456615	chr1	9452665	9462665
chr1	9446615	9456615	chr1	9449738	9459738
chr1	9446850	9456850	chr1	9441174	9451174
chr1	9446677	9456677	chr1	9443004	9453004
chr1	9450774	9460774	chr1	9442680	9452680
chr1	9459491	9469491	chr1	9465572	9475572
chr1	9493021	9503021	chr1	9484730	9494730
chr1	9496256	9506256	chr1	9489955	9499955
chr1	9497792	9507792	chr1	9484730	9494730
chr1	9506199	9516199	chr1	9512432	9522432
chr1	9507584	9517584	chr1	9514132	9524132
chr1	9529780	9539780	chr1	9535470	9545470
chr1	9552882	9562882	chr1	9547971	9557971
chr1	9558110	9568110	chr1	9564293	9574293
chr1	9559220	9569220	chr1	9565261	9575261
chr1	9604153	9614153	chr1	9600180	9610180
chr1	9603702	9613702	chr1	9615839	9625839
chr1	9647641	9657641	chr1	9659771	9669771
chr1	9648897	9658897	chr1	9620942	9630942
chr1	9647641	9657641	chr1	9657769	9667769
chr1	9653168	9663168	chr1	9645835	9655835
chr1	9652685	9662685	chr1	9662393	9672393
chr1	9658534	9668534	chr1	9645835	9655835
chr1	9659771	9669771	chr1	9649950	9659950
chr1	9657769	9667769	chr1	9652493	9662493
chr1	9656449	9666449	chr1	9665058	9675058
chr1	9666711	9676711	chr1	9662678	9672678
chr1	9667970	9677970	chr1	9672643	9682643
chr1	9668822	9678822	chr1	9656449	9666449
chr1	9669686	9679686	chr1	9662678	9672678
chr1	9720013	9730013	chr1	9714266	9724266
chr1	9719731	9729731	chr1	9726695	9736695
chr1	9720590	9730590	chr1	9731309	9741309
chr1	9724825	9734825	chr1	9729611	9739611
chr1	9727827	9737827	chr1	9718218	9728218
chr1	9728865	9738865	chr1	9723209	9733209
chr1	9731715	9741715	chr1	9741181	9751181
chr1	9731715	9741715	chr1	9735603	9745603
chr1	9743253	9753253	chr1	9736425	9746425
chr1	9745792	9755792	chr1	9742277	9752277
chr1	9754599	9764599	chr1	9749459	9759459
chr1	9757404	9767404	chr1	9751680	9761680
chr1	9763921	9773921	chr1	9773390	9783390
chr1	9769581	9779581	chr1	9774301	9784301
chr1	9773390	9783390	chr1	9766994	9776994
chr1	9773139	9783139	chr1	9779765	9789765
chr1	9778115	9788115	chr1	9773139	9783139
chr1	9784034	9794034	chr1	9778115	9788115
chr1	9786702	9796702	chr1	9793489	9803489
chr1	9789625	9799625	chr1	9793489	9803489
chr1	9791153	9801153	chr1	9799409	9809409
chr1	9798905	9808905	chr1	9793489	9803489
chr1	9799176	9809176	chr1	9793021	9803021
chr1	9802391	9812391	chr1	9791153	9801153
chr1	9857850	9867850	chr1	9864681	9874681
chr1	9886116	9896116	chr1	9890364	9900364
chr1	9891362	9901362	chr1	9881839	9891839
chr1	9891627	9901627	chr1	9895476	9905476
chr1	9891223	9901223	chr1	9886353	9896353
chr1	9890697	9900697	chr1	9902747	9912747
chr1	9891101	9901101	chr1	9906846	9916846
chr1	9895726	9905726	chr1	9889574	9899574
chr1	9896062	9906062	chr1	9891627	9901627
chr1	9901168	9911168	chr1	9890089	9900089
chr1	9901168	9911168	chr1	9891101	9901101
chr1	9901168	9911168	chr1	9894869	9904869
chr1	9901531	9911531	chr1	9895885	9905885
chr1	9922518	9932518	chr1	9926103	9936103
chr1	9937685	9947685	chr1	9944074	9954074
chr1	9944813	9954813	chr1	9939423	9949423
chr1	9945480	9955480	chr1	9938986	9948986
chr1	9944813	9954813	chr1	9959955	9969955
chr1	9948847	9958847	chr1	9945278	9955278
chr1	9949780	9959780	chr1	9944074	9954074
chr1	9959314	9969314	chr1	9965338	9975338
chr1	10062369	10072369	chr1	10068584	10078584
chr1	10088173	10098173	chr1	10095481	10105481
chr1	10088173	10098173	chr1	10100705	10110705
chr1	10093867	10103867	chr1	10111506	10121506
chr1	10102010	10112010	chr1	10111261	10121261
chr1	10107928	10117928	chr1	10104084	10114084
chr1	10113585	10123585	chr1	10104367	10114367
chr1	10113585	10123585	chr1	10089809	10099809
chr1	10115128	10125128	chr1	10111160	10121160
chr1	10124248	10134248	chr1	10130185	10140185
chr1	10135040	10145040	chr1	10129213	10139213
chr1	10137692	10147692	chr1	10129213	10139213
chr1	10187299	10197299	chr1	10192034	10202034
chr1	10195534	10205534	chr1	10200630	10210630
chr1	10226334	10236334	chr1	10220737	10230737
chr1	10292698	10302698	chr1	10296963	10306963
chr1	10304388	10314388	chr1	10308231	10318231
chr1	10305754	10315754	chr1	10300274	10310274
chr1	10343336	10353336	chr1	10335752	10345752
chr1	10341907	10351907	chr1	10336676	10346676
chr1	10343336	10353336	chr1	10338876	10348876
chr1	10359135	10369135	chr1	10363203	10373203
chr1	10363722	10373722	chr1	10357906	10367906
chr1	10376646	10386646	chr1	10382051	10392051
chr1	10390400	10400400	chr1	10383023	10393023
chr1	10394027	10404027	chr1	10390400	10400400
chr1	10402463	10412463	chr1	10407723	10417723
chr1	10402404	10412404	chr1	10409853	10419853
chr1	10406253	10416253	chr1	10401240	10411240
chr1	10417138	10427138	chr1	10408266	10418266
chr1	10433315	10443315	chr1	10485667	10495667
chr1	10454447	10464447	chr1	10459114	10469114
chr1	10458525	10468525	chr1	10462245	10472245
chr1	10458134	10468134	chr1	10466269	10476269
chr1	10461585	10471585	chr1	10467378	10477378
chr1	10463052	10473052	chr1	10459015	10469015
chr1	10463949	10473949	chr1	10455755	10465755
chr1	10468086	10478086	chr1	10459015	10469015
chr1	10475640	10485640	chr1	10485667	10495667
chr1	10480687	10490687	chr1	10476825	10486825
chr1	10493637	10503637	chr1	10504927	10514927
chr1	10504421	10514421	chr1	10494667	10504667
chr1	10514503	10524503	chr1	10504927	10514927
chr1	10518542	10528542	chr1	10523516	10533516
chr1	10523862	10533862	chr1	10529297	10539297
chr1	10549471	10559471	chr1	10484134	10494134
chr1	10549471	10559471	chr1	10545113	10555113
chr1	10562353	10572353	chr1	10557753	10567753
chr1	10578825	10588825	chr1	10583513	10593513
chr1	10585207	10595207	chr1	10594737	10604737
chr1	10584117	10594117	chr1	10578825	10588825
chr1	10584376	10594376	chr1	10590425	10600425
chr1	10587776	10597776	chr1	10592869	10602869
chr1	10588529	10598529	chr1	10584117	10594117
chr1	10593170	10603170	chr1	10587776	10597776
chr1	10594771	10604771	chr1	10589863	10599863
chr1	10600676	10610676	chr1	10611794	10621794
chr1	10602606	10612606	chr1	10609992	10619992
chr1	10606771	10616771	chr1	10601896	10611896
chr1	10651823	10661823	chr1	10643997	10653997
chr1	10663213	10673213	chr1	10679620	10689620
chr1	10662626	10672626	chr1	10688170	10698170
chr1	10667910	10677910	chr1	10680297	10690297
chr1	10666575	10676575	chr1	10702261	10712261
chr1	10667354	10677354	chr1	10679620	10689620
chr1	10673364	10683364	chr1	10668511	10678511
chr1	10675049	10685049	chr1	10679620	10689620
chr1	10675991	10685991	chr1	10682707	10692707
chr1	10676558	10686558	chr1	10683663	10693663
chr1	10680297	10690297	chr1	10686552	10696552
chr1	10683663	10693663	chr1	10664016	10674016
chr1	10684812	10694812	chr1	10681566	10691566
chr1	10684812	10694812	chr1	10690062	10700062
chr1	10693255	10703255	chr1	10680297	10690297
chr1	10698137	10708137	chr1	10691051	10701051
chr1	10694862	10704862	chr1	10698137	10708137
chr1	10701815	10711815	chr1	10712108	10722108
chr1	10701470	10711470	chr1	10716309	10726309
chr1	10707607	10717607	chr1	10701815	10711815
chr1	10710245	10720245	chr1	10718997	10728997
chr1	10710245	10720245	chr1	10715607	10725607
chr1	10710245	10720245	chr1	10716309	10726309
chr1	10711350	10721350	chr1	10701815	10711815
chr1	10714768	10724768	chr1	10706716	10716716
chr1	10713588	10723588	chr1	10721869	10731869
chr1	10716557	10726557	chr1	10709349	10719349
chr1	10721869	10731869	chr1	10710245	10720245
chr1	10721869	10731869	chr1	10730303	10740303
chr1	10723991	10733991	chr1	10731002	10741002
chr1	10725501	10735501	chr1	10734569	10744569
chr1	10725501	10735501	chr1	10717503	10727503
chr1	10731002	10741002	chr1	10739916	10749916
chr1	10728708	10738708	chr1	10735885	10745885
chr1	10729911	10739911	chr1	10714312	10724312
chr1	10732326	10742326	chr1	10742460	10752460
chr1	10731754	10741754	chr1	10720080	10730080
chr1	10731222	10741222	chr1	10727026	10737026
chr1	10731457	10741457	chr1	10726598	10736598
chr1	10734569	10744569	chr1	10739916	10749916
chr1	10733978	10743978	chr1	10737659	10747659
chr1	10736995	10746995	chr1	10741401	10751401
chr1	10735885	10745885	chr1	10747242	10757242
chr1	10742460	10752460	chr1	10746674	10756674
chr1	10742460	10752460	chr1	10735885	10745885
chr1	10743008	10753008	chr1	10736995	10746995
chr1	10746125	10756125	chr1	10741401	10751401
chr1	10745740	10755740	chr1	10741401	10751401
chr1	10747242	10757242	chr1	10732326	10742326
chr1	10752078	10762078	chr1	10755659	10765659
chr1	10752078	10762078	chr1	10746674	10756674
chr1	10752656	10762656	chr1	10765900	10775900
chr1	10756436	10766436	chr1	10751609	10761609
chr1	10760337	10770337	chr1	10757035	10767035
chr1	10759802	10769802	chr1	10768502	10778502
chr1	10764079	10774079	chr1	10756923	10766923
chr1	10768012	10778012	chr1	10774299	10784299
chr1	10774967	10784967	chr1	10767787	10777787
chr1	10773672	10783672	chr1	10777174	10787174
chr1	10772990	10782990	chr1	10777174	10787174
chr1	10778392	10788392	chr1	10766056	10776056
chr1	10778392	10788392	chr1	10774712	10784712
chr1	10783961	10793961	chr1	10777174	10787174
chr1	10786136	10796136	chr1	10781361	10791361
chr1	10786557	10796557	chr1	10791242	10801242
chr1	10788605	10798605	chr1	10780029	10790029
chr1	10789842	10799842	chr1	10777174	10787174
chr1	10790750	10800750	chr1	10795721	10805721
chr1	10792490	10802490	chr1	10788605	10798605
chr1	10791242	10801242	chr1	10787645	10797645
chr1	10791935	10801935	chr1	10806745	10816745
chr1	10794271	10804271	chr1	10788605	10798605
chr1	10794271	10804271	chr1	10791242	10801242
chr1	10801713	10811713	chr1	10818967	10828967
chr1	10802490	10812490	chr1	10814749	10824749
chr1	10807537	10817537	chr1	10812243	10822243
chr1	10809433	10819433	chr1	10801952	10811952
chr1	10809433	10819433	chr1	10802490	10812490
chr1	10815176	10825176	chr1	10807446	10817446
chr1	10816820	10826820	chr1	10790421	10800421
chr1	10818512	10828512	chr1	10812875	10822875
chr1	10818967	10828967	chr1	10829342	10839342
chr1	10819404	10829404	chr1	10823847	10833847
chr1	10824003	10834003	chr1	10814508	10824508
chr1	10826364	10836364	chr1	10817792	10827792
chr1	10827846	10837846	chr1	10823584	10833584
chr1	10827618	10837618	chr1	10836795	10846795
chr1	10832197	10842197	chr1	10836080	10846080
chr1	10834119	10844119	chr1	10840167	10850167
chr1	10853152	10863152	chr1	10860120	10870120
chr1	10858566	10868566	chr1	10863989	10873989
chr1	10872473	10882473	chr1	10876534	10886534
chr1	10876534	10886534	chr1	10868237	10878237
chr1	10876534	10886534	chr1	10886142	10896142
chr1	10884136	10894136	chr1	10878180	10888180
chr1	10886336	10896336	chr1	10880381	10890381
chr1	10886336	10896336	chr1	10892679	10902679
chr1	10888312	10898312	chr1	10882543	10892543
chr1	10894456	10904456	chr1	10898997	10908997
chr1	10898997	10908997	chr1	10895229	10905229
chr1	10900834	10910834	chr1	10894456	10904456
chr1	10913380	10923380	chr1	10904159	10914159
chr1	10929755	10939755	chr1	10944587	10954587
chr1	10932945	10942945	chr1	10936113	10946113
chr1	10946293	10956293	chr1	10951020	10961020
chr1	10951167	10961167	chr1	10957950	10967950
chr1	10964016	10974016	chr1	10953982	10963982
chr1	10971802	10981802	chr1	10967649	10977649
chr1	10995281	11005281	chr1	10989746	10999746
chr1	10996078	11006078	chr1	11000636	11010636
chr1	10998370	11008370	chr1	11001259	11011259
chr1	11002317	11012317	chr1	10995281	11005281
chr1	11006128	11016128	chr1	11001753	11011753
chr1	11007318	11017318	chr1	11003922	11013922
chr1	11012646	11022646	chr1	11001259	11011259
chr1	11012110	11022110	chr1	11003922	11013922
chr1	11013094	11023094	chr1	11006128	11016128
chr1	11017184	11027184	chr1	11013522	11023522
chr1	11019012	11029012	chr1	11023178	11033178
chr1	11063294	11073294	chr1	11067203	11077203
chr1	11087884	11097884	chr1	11081075	11091075
chr1	11102084	11112084	chr1	11107684	11117684
chr1	11106143	11116143	chr1	11100338	11110338
chr1	11109039	11119039	chr1	11100338	11110338
chr1	11109039	11119039	chr1	11113721	11123721
chr1	11115312	11125312	chr1	11125004	11135004
chr1	11117317	11127317	chr1	11123645	11133645
chr1	11125004	11135004	chr1	11129213	11139213
chr1	11131664	11141664	chr1	11124591	11134591
chr1	11132327	11142327	chr1	11124797	11134797
chr1	11161335	11171335	chr1	11157083	11167083
chr1	11164367	11174367	chr1	11170124	11180124
chr1	11176363	11186363	chr1	11180299	11190299
chr1	11178447	11188447	chr1	11194307	11204307
chr1	11182457	11192457	chr1	11187926	11197926
chr1	11185032	11195032	chr1	11180299	11190299
chr1	11189829	11199829	chr1	11184530	11194530
chr1	11188607	11198607	chr1	11183267	11193267
chr1	11198427	11208427	chr1	11202265	11212265
chr1	11204882	11214882	chr1	11211611	11221611
chr1	11215833	11225833	chr1	11223398	11233398
chr1	11225271	11235271	chr1	11234520	11244520
chr1	11229819	11239819	chr1	11224324	11234324
chr1	11234520	11244520	chr1	11254179	11264179
chr1	11237948	11247948	chr1	11233548	11243548
chr1	11244922	11254922	chr1	11249161	11259161
chr1	11244953	11254953	chr1	11253413	11263413
chr1	11255576	11265576	chr1	11261237	11271237
chr1	11269721	11279721	chr1	11260115	11270115
chr1	11269721	11279721	chr1	11264957	11274957
chr1	11347818	11357818	chr1	11352184	11362184
chr1	11352393	11362393	chr1	11345741	11355741
chr1	11352511	11362511	chr1	11356787	11366787
chr1	11371795	11381795	chr1	11375342	11385342
chr1	11375342	11385342	chr1	11378652	11388652
chr1	11375930	11385930	chr1	11371795	11381795
chr1	11379692	11389692	chr1	11372903	11382903
chr1	11380496	11390496	chr1	11385300	11395300
chr1	11404969	11414969	chr1	11409948	11419948
chr1	11422828	11432828	chr1	11416288	11426288
chr1	11484203	11494203	chr1	11491470	11501470
chr1	11487858	11497858	chr1	11483933	11493933
chr1	11489762	11499762	chr1	11493928	11503928
chr1	11494127	11504127	chr1	11498635	11508635
chr1	11495401	11505401	chr1	11498882	11508882
chr1	11497866	11507866	chr1	11504163	11514163
chr1	11499970	11509970	chr1	11495401	11505401
chr1	11503660	11513660	chr1	11499441	11509441
chr1	11514582	11524582	chr1	11507510	11517510
chr1	11517088	11527088	chr1	11511935	11521935
chr1	11518805	11528805	chr1	11524421	11534421
chr1	11532903	11542903	chr1	11526115	11536115
chr1	11536150	11546150	chr1	11539986	11549986
chr1	11549689	11559689	chr1	11543279	11553279
chr1	11550913	11560913	chr1	11555223	11565223
chr1	11568838	11578838	chr1	11573587	11583587
chr1	11569606	11579606	chr1	11573321	11583321
chr1	11574889	11584889	chr1	11571287	11581287
chr1	11590681	11600681	chr1	11586164	11596164
chr1	11590154	11600154	chr1	11594369	11604369
chr1	11594783	11604783	chr1	11587121	11597121
chr1	11609656	11619656	chr1	11618153	11628153
chr1	11618153	11628153	chr1	11626617	11636617
chr1	11620233	11630233	chr1	11613028	11623028
chr1	11623920	11633920	chr1	11619520	11629520
chr1	11629911	11639911	chr1	11624780	11634780
chr1	11632735	11642735	chr1	11628446	11638446
chr1	11639311	11649311	chr1	11631070	11641070
chr1	11644992	11654992	chr1	11640506	11650506
chr1	11645703	11655703	chr1	11631484	11641484
chr1	11648572	11658572	chr1	11652668	11662668
chr1	11654267	11664267	chr1	11642477	11652477
chr1	11656135	11666135	chr1	11666088	11676088
chr1	11657497	11667497	chr1	11654267	11664267
chr1	11662004	11672004	chr1	11668933	11678933
chr1	11661609	11671609	chr1	11655721	11665721
chr1	11663256	11673256	chr1	11658208	11668208
chr1	11668475	11678475	chr1	11674644	11684644
chr1	11668719	11678719	chr1	11665683	11675683
chr1	11669929	11679929	chr1	11666088	11676088
chr1	11682424	11692424	chr1	11687441	11697441
chr1	11710855	11720855	chr1	11718386	11728386
chr1	11717146	11727146	chr1	11712328	11722328
chr1	11717146	11727146	chr1	11729518	11739518
chr1	11718076	11728076	chr1	11708411	11718411
chr1	11722652	11732652	chr1	11718076	11728076
chr1	11725475	11735475	chr1	11730465	11740465
chr1	11725543	11735543	chr1	11732574	11742574
chr1	11732574	11742574	chr1	11728366	11738366
chr1	11730938	11740938	chr1	11727092	11737092
chr1	11730683	11740683	chr1	11742902	11752902
chr1	11739820	11749820	chr1	11734414	11744414
chr1	11739584	11749584	chr1	11731079	11741079
chr1	11740577	11750577	chr1	11743771	11753771
chr1	11741670	11751670	chr1	11731540	11741540
chr1	11741425	11751425	chr1	11745316	11755316
chr1	11741425	11751425	chr1	11737602	11747602
chr1	11742662	11752662	chr1	11739455	11749455
chr1	11744152	11754152	chr1	11730938	11740938
chr1	11744648	11754648	chr1	11753357	11763357
chr1	11745316	11755316	chr1	11748705	11758705
chr1	11746365	11756365	chr1	11751879	11761879
chr1	11744648	11754648	chr1	11757237	11767237
chr1	11748705	11758705	chr1	11757237	11767237
chr1	11748705	11758705	chr1	11742039	11752039
chr1	11753357	11763357	chr1	11745316	11755316
chr1	11753357	11763357	chr1	11741141	11751141
chr1	11754252	11764252	chr1	11759156	11769156
chr1	11753937	11763937	chr1	11749338	11759338
chr1	11755540	11765540	chr1	11759379	11769379
chr1	11757237	11767237	chr1	11762958	11772958
chr1	11758552	11768552	chr1	11738382	11748382
chr1	11759156	11769156	chr1	11752899	11762899
chr1	11759379	11769379	chr1	11764749	11774749
chr1	11759156	11769156	chr1	11767650	11777650
chr1	11758552	11768552	chr1	11754921	11764921
chr1	11759156	11769156	chr1	11769966	11779966
chr1	11762958	11772958	chr1	11758552	11768552
chr1	11763978	11773978	chr1	11768803	11778803
chr1	11767650	11777650	chr1	11771398	11781398
chr1	11766312	11776312	chr1	11758552	11768552
chr1	11766758	11776758	chr1	11770729	11780729
chr1	11772399	11782399	chr1	11782058	11792058
chr1	11773940	11783940	chr1	11779097	11789097
chr1	11776480	11786480	chr1	11780755	11790755
chr1	11775220	11785220	chr1	11766758	11776758
chr1	11775220	11785220	chr1	11782058	11792058
chr1	11776847	11786847	chr1	11782058	11792058
chr1	11777475	11787475	chr1	11767251	11777251
chr1	11777475	11787475	chr1	11767650	11777650
chr1	11778990	11788990	chr1	11770729	11780729
chr1	11780178	11790178	chr1	11792602	11802602
chr1	11779746	11789746	chr1	11775220	11785220
chr1	11779746	11789746	chr1	11770239	11780239
chr1	11780755	11790755	chr1	11784906	11794906
chr1	11781607	11791607	chr1	11791988	11801988
chr1	11782401	11792401	chr1	11795197	11805197
chr1	11781607	11791607	chr1	11771980	11781980
chr1	11780953	11790953	chr1	11785642	11795642
chr1	11783472	11793472	chr1	11787684	11797684
chr1	11783472	11793472	chr1	11775220	11785220
chr1	11783946	11793946	chr1	11791988	11801988
chr1	11785932	11795932	chr1	11781196	11791196
chr1	11785495	11795495	chr1	11790546	11800546
chr1	11787684	11797684	chr1	11759577	11769577
chr1	11787684	11797684	chr1	11780755	11790755
chr1	11786551	11796551	chr1	11790546	11800546
chr1	11791134	11801134	chr1	11784292	11794292
chr1	11791134	11801134	chr1	11796519	11806519
chr1	11791134	11801134	chr1	11802842	11812842
chr1	11789846	11799846	chr1	11706494	11716494
chr1	11790546	11800546	chr1	11787264	11797264
chr1	11790461	11800461	chr1	11775432	11785432
chr1	11791988	11801988	chr1	11802842	11812842
chr1	11790546	11800546	chr1	11782401	11792401
chr1	11795966	11805966	chr1	11791134	11801134
chr1	11797112	11807112	chr1	11789846	11799846
chr1	11797112	11807112	chr1	11804109	11814109
chr1	11795966	11805966	chr1	11775220	11785220
chr1	11797112	11807112	chr1	11801025	11811025
chr1	11801156	11811156	chr1	11792087	11802087
chr1	11804109	11814109	chr1	11792856	11802856
chr1	11802842	11812842	chr1	11796519	11806519
chr1	11804206	11814206	chr1	11796675	11806675
chr1	11802842	11812842	chr1	11798165	11808165
chr1	11804109	11814109	chr1	11810050	11820050
chr1	11802842	11812842	chr1	11808925	11818925
chr1	11809768	11819768	chr1	11806578	11816578
chr1	11809059	11819059	chr1	11819052	11829052
chr1	11818612	11828612	chr1	11814037	11824037
chr1	11819492	11829492	chr1	11844560	11854560
chr1	11819770	11829770	chr1	11827328	11837328
chr1	11819017	11829017	chr1	11831757	11841757
chr1	11822121	11832121	chr1	11827328	11837328
chr1	11822121	11832121	chr1	11809567	11819567
chr1	11827735	11837735	chr1	11821042	11831042
chr1	11827328	11837328	chr1	11823307	11833307
chr1	11826881	11836881	chr1	11831757	11841757
chr1	11830378	11840378	chr1	11847583	11857583
chr1	11832835	11842835	chr1	11827735	11837735
chr1	11834693	11844693	chr1	11847039	11857039
chr1	11838071	11848071	chr1	11832576	11842576
chr1	11839955	11849955	chr1	11847039	11857039
chr1	11842609	11852609	chr1	11846785	11856785
chr1	11845626	11855626	chr1	11850441	11860441
chr1	11845626	11855626	chr1	11831757	11841757
chr1	11843960	11853960	chr1	11832835	11842835
chr1	11847583	11857583	chr1	11843960	11853960
chr1	11846493	11856493	chr1	11851425	11861425
chr1	11846785	11856785	chr1	11859059	11869059
chr1	11849449	11859449	chr1	11844560	11854560
chr1	11849449	11859449	chr1	11842609	11852609
chr1	11851889	11861889	chr1	11847039	11857039
chr1	11851039	11861039	chr1	11843493	11853493
chr1	11851362	11861362	chr1	11847441	11857441
chr1	11853126	11863126	chr1	11842609	11852609
chr1	11854338	11864338	chr1	11847583	11857583
chr1	11856194	11866194	chr1	11845626	11855626
chr1	11856448	11866448	chr1	11852928	11862928
chr1	11858313	11868313	chr1	11839955	11849955
chr1	11861645	11871645	chr1	11846493	11856493
chr1	11865331	11875331	chr1	11861645	11871645
chr1	11872283	11882283	chr1	11868565	11878565
[truncated: 174,080 more rows]
