# Supplementary material for: Modeling and analysis of Hi-C data by HiSIF identifies characteristic promoter-distal loops
Source: Genome Med. 2020 Aug 12;12:69. doi: 10.1186/s13073-020-00769-8 (PMC7425017; doi:10.1186/s13073-020-00769-8)
Supplement: Supplementary file 5 — Additional file 5. Significant interacting fragments called by HICCUPS in K562 cells. [file 13073_2020_769_MOESM5_ESM.xlsx]

## Sheet: HICCUPS
Additional file 5. K562 HICCUPS
chr1	start1	end1	chr2	start2	end2
chr1	732500	742500	chr1	224207500	224217500
chr1	1057500	1067500	chr1	1182500	1192500
chr1	1577500	1587500	chr1	1642500	1652500
chr1	1710000	1720000	chr1	1830000	1840000
chr1	1887500	1897500	chr1	1967500	1977500
chr1	2107500	2117500	chr1	2457500	2467500
chr1	2117500	2127500	chr1	2317500	2327500
chr1	2342500	2352500	chr1	2477500	2487500
chr1	2357500	2367500	chr1	3332500	3342500
chr1	2920000	2930000	chr1	3340000	3350000
chr1	3362500	3372500	chr1	3397500	3407500
chr1	3402500	3412500	chr1	3532500	3542500
chr1	3407500	3417500	chr1	3632500	3642500
chr1	5560000	5570000	chr1	5800000	5810000
chr1	6110000	6120000	chr1	6400000	6410000
chr1	6302500	6312500	chr1	6402500	6412500
chr1	6402500	6412500	chr1	6457500	6467500
chr1	6452500	6462500	chr1	6607500	6617500
chr1	6532500	6542500	chr1	7282500	7292500
chr1	6780000	6790000	chr1	6950000	6960000
chr1	7720000	7730000	chr1	7960000	7970000
chr1	7727500	7737500	chr1	7807500	7817500
chr1	7732500	7742500	chr1	8382500	8392500
chr1	8077500	8087500	chr1	8367500	8377500
chr1	8617500	8627500	chr1	8907500	8917500
chr1	8620000	8630000	chr1	8730000	8740000
chr1	8970000	8980000	chr1	9160000	9170000
chr1	8972500	8982500	chr1	9062500	9072500
chr1	8982500	8992500	chr1	9257500	9267500
chr1	9170000	9180000	chr1	9250000	9260000
chr1	9340000	9350000	chr1	9510000	9520000
chr1	9342500	9352500	chr1	9547500	9557500
chr1	9680000	9690000	chr1	9920000	9930000
chr1	9837500	9847500	chr1	9922500	9932500
chr1	9927500	9937500	chr1	9997500	10007500
chr1	9930000	9940000	chr1	10090000	10100000
chr1	9930000	9940000	chr1	10480000	10490000
chr1	10432500	10442500	chr1	10482500	10492500
chr1	10432500	10442500	chr1	10547500	10557500
chr1	10487500	10497500	chr1	10547500	10557500
chr1	10560000	10570000	chr1	10920000	10930000
chr1	11090000	11100000	chr1	11700000	11710000
chr1	11300000	11310000	chr1	11690000	11700000
chr1	11712500	11722500	chr1	11772500	11782500
chr1	11897500	11907500	chr1	11947500	11957500
chr1	11967500	11977500	chr1	12032500	12042500
chr1	12182500	12192500	chr1	12267500	12277500
chr1	12182500	12192500	chr1	12707500	12717500
chr1	12182500	12192500	chr1	12832500	12842500
chr1	12370000	12380000	chr1	12710000	12720000
chr1	12370000	12380000	chr1	12830000	12840000
chr1	13982500	13992500	chr1	14282500	14292500
chr1	13990000	14000000	chr1	14150000	14160000
chr1	14150000	14160000	chr1	14280000	14290000
chr1	14432500	14442500	chr1	15357500	15367500
chr1	15242500	15252500	chr1	15347500	15357500
chr1	15450000	15460000	chr1	15590000	15600000
chr1	15460000	15470000	chr1	15750000	15760000
chr1	15652500	15662500	chr1	15747500	15757500
chr1	15920000	15930000	chr1	16060000	16070000
chr1	16112500	16122500	chr1	16322500	16332500
chr1	16332500	16342500	chr1	16507500	16517500
chr1	16400000	16410000	chr1	16680000	16690000
chr1	16402500	16412500	chr1	16507500	16517500
chr1	16402500	16412500	chr1	16567500	16577500
chr1	16830000	16840000	chr1	16970000	16980000
chr1	16830000	16840000	chr1	17070000	17080000
chr1	16830000	16840000	chr1	234910000	234920000
chr1	16882500	16892500	chr1	145382500	145392500
chr1	16890000	16900000	chr1	234910000	234920000
chr1	16922500	16932500	chr1	21777500	21787500
chr1	16940000	16950000	chr1	17370000	17380000
chr1	16960000	16970000	chr1	234910000	234920000
chr1	17000000	17010000	chr1	234910000	234920000
chr1	17007500	17017500	chr1	145382500	145392500
chr1	17047500	17057500	chr1	234912500	234922500
chr1	17277500	17287500	chr1	17372500	17382500
chr1	17380000	17390000	chr1	17550000	17560000
chr1	17447500	17457500	chr1	17552500	17562500
chr1	17827500	17837500	chr1	17922500	17932500
chr1	17990000	18000000	chr1	18900000	18910000
chr1	18240000	18250000	chr1	18900000	18910000
chr1	18922500	18932500	chr1	19142500	19152500
chr1	18922500	18932500	chr1	19197500	19207500
chr1	19210000	19220000	chr1	19560000	19570000
chr1	19210000	19220000	chr1	19980000	19990000
chr1	19660000	19670000	chr1	19970000	19980000
chr1	20237500	20247500	chr1	20477500	20487500
chr1	20237500	20247500	chr1	20817500	20827500
chr1	20532500	20542500	chr1	20807500	20817500
chr1	20692500	20702500	chr1	20812500	20822500
chr1	20842500	20852500	chr1	20962500	20972500
chr1	21017500	21027500	chr1	21527500	21537500
chr1	21290000	21300000	chr1	21510000	21520000
chr1	21557500	21567500	chr1	21807500	21817500
chr1	21577500	21587500	chr1	21687500	21697500
chr1	21597500	21607500	chr1	21657500	21667500
chr1	21690000	21700000	chr1	21980000	21990000
chr1	21707500	21717500	chr1	22307500	22317500
chr1	21747500	21757500	chr1	21797500	21807500
chr1	21830000	21840000	chr1	21980000	21990000
chr1	22452500	22462500	chr1	22737500	22747500
chr1	22457500	22467500	chr1	22957500	22967500
chr1	22737500	22747500	chr1	22967500	22977500
chr1	23297500	23307500	chr1	23417500	23427500
chr1	23297500	23307500	chr1	23507500	23517500
chr1	23407500	23417500	chr1	23607500	23617500
chr1	23417500	23427500	chr1	23507500	23517500
chr1	23867500	23877500	chr1	23957500	23967500
chr1	23867500	23877500	chr1	24072500	24082500
chr1	24130000	24140000	chr1	24240000	24250000
chr1	24522500	24532500	chr1	24712500	24722500
chr1	24530000	24540000	chr1	24950000	24960000
chr1	25012500	25022500	chr1	25137500	25147500
chr1	25170000	25180000	chr1	25360000	25370000
chr1	25170000	25180000	chr1	25420000	25430000
chr1	25572500	25582500	chr1	25662500	25672500
chr1	25607500	25617500	chr1	25722500	25732500
chr1	25607500	25617500	chr1	25747500	25757500
chr1	25720000	25730000	chr1	25840000	25850000
chr1	25732500	25742500	chr1	26132500	26142500
chr1	25930000	25940000	chr1	26120000	26130000
chr1	26217500	26227500	chr1	26322500	26332500
chr1	26362500	26372500	chr1	26417500	26427500
chr1	26362500	26372500	chr1	26467500	26477500
chr1	26427500	26437500	chr1	26467500	26477500
chr1	26600000	26610000	chr1	26710000	26720000
chr1	26912500	26922500	chr1	27202500	27212500
chr1	26927500	26937500	chr1	26997500	27007500
chr1	26927500	26937500	chr1	27112500	27122500
chr1	26942500	26952500	chr1	27012500	27022500
chr1	27317500	27327500	chr1	27412500	27422500
chr1	27367500	27377500	chr1	27422500	27432500
chr1	27422500	27432500	chr1	27602500	27612500
chr1	27422500	27432500	chr1	27707500	27717500
chr1	27622500	27632500	chr1	27707500	27717500
chr1	27640000	27650000	chr1	27930000	27940000
chr1	27722500	27732500	chr1	27927500	27937500
chr1	27932500	27942500	chr1	27982500	27992500
chr1	28182500	28192500	chr1	28292500	28302500
chr1	28182500	28192500	chr1	28532500	28542500
chr1	28412500	28422500	chr1	28527500	28537500
chr1	28570000	28580000	chr1	28680000	28690000
chr1	28730000	28740000	chr1	28830000	28840000
chr1	28730000	28740000	chr1	28920000	28930000
chr1	28837500	28847500	chr1	28922500	28932500
chr1	28977500	28987500	chr1	29187500	29197500
chr1	28982500	28992500	chr1	29507500	29517500
chr1	29100000	29110000	chr1	29530000	29540000
chr1	29107500	29117500	chr1	29197500	29207500
chr1	29110000	29120000	chr1	29350000	29360000
chr1	29202500	29212500	chr1	29357500	29367500
chr1	29202500	29212500	chr1	29517500	29527500
chr1	29557500	29567500	chr1	30582500	30592500
chr1	29557500	29567500	chr1	31177500	31187500
chr1	29560000	29570000	chr1	29660000	29670000
chr1	29700000	29710000	chr1	31180000	31190000
chr1	30580000	30590000	chr1	30700000	30710000
chr1	31192500	31202500	chr1	31382500	31392500
chr1	31197500	31207500	chr1	31247500	31257500
chr1	31267500	31277500	chr1	31382500	31392500
chr1	31652500	31662500	chr1	31887500	31897500
chr1	31657500	31667500	chr1	32007500	32017500
chr1	33057500	33067500	chr1	34057500	34067500
chr1	33680000	33690000	chr1	33930000	33940000
chr1	33757500	33767500	chr1	33827500	33837500
chr1	33757500	33767500	chr1	33917500	33927500
chr1	33757500	33767500	chr1	34082500	34092500
chr1	33832500	33842500	chr1	33917500	33927500
chr1	35247500	35257500	chr1	35312500	35322500
chr1	35910000	35920000	chr1	36180000	36190000
chr1	36027500	36037500	chr1	36177500	36187500
chr1	36027500	36037500	chr1	36232500	36242500
chr1	36320000	36330000	chr1	36550000	36560000
chr1	36557500	36567500	chr1	36647500	36657500
chr1	36562500	36572500	chr1	36747500	36757500
chr1	36607500	36617500	chr1	36882500	36892500
chr1	37917500	37927500	chr1	38147500	38157500
chr1	38350000	38360000	chr1	38430000	38440000
chr1	38500000	38510000	chr1	39290000	39300000
chr1	39072500	39082500	chr1	39287500	39297500
chr1	39557500	39567500	chr1	40007500	40017500
chr1	39557500	39567500	chr1	40182500	40192500
chr1	39562500	39572500	chr1	39717500	39727500
chr1	39567500	39577500	chr1	39642500	39652500
chr1	39662500	39672500	chr1	39717500	39727500
chr1	39982500	39992500	chr1	40222500	40232500
chr1	40067500	40077500	chr1	40107500	40117500
chr1	40070000	40080000	chr1	40180000	40190000
chr1	40160000	40170000	chr1	40260000	40270000
chr1	40282500	40292500	chr1	40367500	40377500
chr1	40287500	40297500	chr1	40432500	40442500
chr1	40382500	40392500	chr1	40432500	40442500
chr1	40387500	40397500	chr1	40497500	40507500
chr1	40610000	40620000	chr1	40770000	40780000
chr1	40612500	40622500	chr1	40867500	40877500
chr1	41050000	41060000	chr1	41310000	41320000
chr1	41080000	41090000	chr1	41310000	41320000
chr1	41082500	41092500	chr1	41407500	41417500
chr1	41237500	41247500	chr1	41412500	41422500
chr1	41242500	41252500	chr1	41307500	41317500
chr1	41307500	41317500	chr1	41412500	41422500
chr1	41727500	41737500	chr1	41892500	41902500
chr1	41787500	41797500	chr1	41892500	41902500
chr1	41790000	41800000	chr1	41870000	41880000
chr1	42032500	42042500	chr1	43207500	43217500
chr1	42607500	42617500	chr1	43207500	43217500
chr1	42807500	42817500	chr1	43207500	43217500
chr1	43032500	43042500	chr1	43532500	43542500
chr1	43050000	43060000	chr1	43200000	43210000
chr1	43237500	43247500	chr1	43532500	43542500
chr1	43240000	43250000	chr1	43380000	43390000
chr1	43382500	43392500	chr1	43527500	43537500
chr1	43682500	43692500	chr1	44407500	44417500
chr1	43687500	43697500	chr1	43877500	43887500
chr1	43987500	43997500	chr1	44397500	44407500
chr1	44232500	44242500	chr1	44397500	44407500
chr1	44467500	44477500	chr1	44502500	44512500
chr1	44557500	44567500	chr1	45057500	45067500
chr1	44570000	44580000	chr1	44760000	44770000
chr1	44837500	44847500	chr1	45057500	45067500
chr1	45072500	45082500	chr1	45112500	45122500
chr1	45182500	45192500	chr1	45757500	45767500
chr1	45190000	45200000	chr1	45470000	45480000
chr1	45250000	45260000	chr1	45950000	45960000
chr1	45257500	45267500	chr1	45757500	45767500
chr1	45470000	45480000	chr1	45950000	45960000
chr1	45472500	45482500	chr1	45762500	45772500
chr1	45810000	45820000	chr1	46030000	46040000
chr1	45822500	45832500	chr1	45952500	45962500
chr1	45972500	45982500	chr1	46027500	46037500
chr1	46497500	46507500	chr1	46642500	46652500
chr1	46907500	46917500	chr1	46987500	46997500
chr1	46907500	46917500	chr1	47557500	47567500
chr1	46910000	46920000	chr1	47190000	47200000
chr1	46937500	46947500	chr1	46987500	46997500
chr1	47007500	47017500	chr1	47187500	47197500
chr1	47007500	47017500	chr1	47557500	47567500
chr1	47077500	47087500	chr1	47182500	47192500
chr1	47347500	47357500	chr1	47542500	47552500
chr1	47632500	47642500	chr1	48157500	48167500
chr1	47640000	47650000	chr1	47890000	47900000
chr1	47642500	47652500	chr1	47727500	47737500
chr1	47907500	47917500	chr1	48182500	48192500
chr1	47990000	48000000	chr1	48180000	48190000
chr1	48557500	48567500	chr1	48957500	48967500
chr1	48572500	48582500	chr1	48662500	48672500
chr1	50830000	50840000	chr1	51650000	51660000
chr1	50832500	50842500	chr1	51057500	51067500
chr1	51232500	51242500	chr1	51507500	51517500
chr1	51240000	51250000	chr1	51650000	51660000
chr1	52090000	52100000	chr1	52230000	52240000
chr1	52357500	52367500	chr1	52757500	52767500
chr1	52362500	52372500	chr1	52457500	52467500
chr1	52582500	52592500	chr1	53132500	53142500
chr1	52587500	52597500	chr1	52757500	52767500
chr1	52860000	52870000	chr1	53140000	53150000
chr1	53737500	53747500	chr1	53852500	53862500
chr1	54330000	54340000	chr1	54540000	54550000
chr1	54332500	54342500	chr1	54417500	54427500
chr1	54582500	54592500	chr1	54957500	54967500
chr1	54582500	54592500	chr1	55257500	55267500
chr1	54867500	54877500	chr1	54947500	54957500
chr1	55132500	55142500	chr1	55457500	55467500
chr1	55137500	55147500	chr1	55252500	55262500
chr1	55407500	55417500	chr1	55457500	55467500
chr1	55602500	55612500	chr1	55737500	55747500
chr1	55757500	55767500	chr1	57057500	57067500
chr1	55757500	55767500	chr1	57282500	57292500
chr1	58980000	58990000	chr1	59110000	59120000
chr1	58982500	58992500	chr1	60207500	60217500
chr1	59197500	59207500	chr1	60217500	60227500
chr1	60432500	60442500	chr1	61432500	61442500
chr1	60432500	60442500	chr1	62307500	62317500
chr1	61430000	61440000	chr1	62300000	62310000
chr1	61432500	61442500	chr1	61907500	61917500
chr1	61432500	61442500	chr1	62057500	62067500
chr1	62632500	62642500	chr1	63207500	63217500
chr1	62637500	62647500	chr1	62872500	62882500
chr1	62990000	63000000	chr1	63210000	63220000
chr1	63782500	63792500	chr1	63902500	63912500
chr1	64080000	64090000	chr1	64700000	64710000
chr1	64730000	64740000	chr1	64950000	64960000
chr1	64730000	64740000	chr1	65280000	65290000
chr1	64732500	64742500	chr1	65482500	65492500
chr1	65150000	65160000	chr1	65280000	65290000
chr1	65530000	65540000	chr1	65670000	65680000
chr1	65530000	65540000	chr1	66150000	66160000
chr1	65532500	65542500	chr1	66407500	66417500
chr1	65680000	65690000	chr1	66150000	66160000
chr1	65682500	65692500	chr1	66407500	66417500
chr1	65690000	65700000	chr1	65890000	65900000
chr1	65890000	65900000	chr1	66150000	66160000
chr1	66180000	66190000	chr1	66700000	66710000
chr1	66182500	66192500	chr1	66407500	66417500
chr1	66430000	66440000	chr1	66700000	66710000
chr1	66707500	66717500	chr1	66907500	66917500
chr1	67220000	67230000	chr1	67960000	67970000
chr1	67222500	67232500	chr1	67607500	67617500
chr1	67232500	67242500	chr1	67407500	67417500
chr1	67457500	67467500	chr1	67957500	67967500
chr1	67462500	67472500	chr1	67607500	67617500
chr1	67682500	67692500	chr1	67957500	67967500
chr1	67807500	67817500	chr1	67962500	67972500
chr1	67982500	67992500	chr1	68532500	68542500
chr1	67992500	68002500	chr1	68222500	68232500
chr1	68310000	68320000	chr1	68570000	68580000
chr1	68310000	68320000	chr1	68800000	68810000
chr1	68320000	68330000	chr1	68470000	68480000
chr1	68582500	68592500	chr1	68802500	68812500
chr1	70490000	70500000	chr1	70950000	70960000
chr1	70500000	70510000	chr1	70590000	70600000
chr1	70590000	70600000	chr1	70970000	70980000
chr1	70600000	70610000	chr1	70950000	70960000
chr1	70990000	71000000	chr1	71510000	71520000
chr1	71132500	71142500	chr1	71507500	71517500
chr1	74657500	74667500	chr1	75182500	75192500
chr1	75232500	75242500	chr1	75657500	75667500
chr1	75732500	75742500	chr1	76082500	76092500
chr1	78470000	78480000	chr1	78570000	78580000
chr1	78607500	78617500	chr1	79132500	79142500
chr1	84382500	84392500	chr1	84907500	84917500
chr1	84382500	84392500	chr1	85057500	85067500
chr1	84382500	84392500	chr1	85232500	85242500
chr1	84390000	84400000	chr1	84580000	84590000
chr1	84607500	84617500	chr1	84882500	84892500
chr1	84900000	84910000	chr1	85060000	85070000
chr1	84902500	84912500	chr1	85212500	85222500
chr1	85407500	85417500	chr1	85717500	85727500
chr1	85580000	85590000	chr1	85720000	85730000
chr1	85980000	85990000	chr1	145720000	145730000
chr1	85982500	85992500	chr1	145432500	145442500
chr1	85982500	85992500	chr1	149282500	149292500
chr1	86857500	86867500	chr1	86957500	86967500
chr1	87300000	87310000	chr1	87540000	87550000
chr1	87757500	87767500	chr1	88407500	88417500
chr1	87800000	87810000	chr1	87900000	87910000
chr1	89432500	89442500	chr1	90457500	90467500
chr1	89457500	89467500	chr1	90057500	90067500
chr1	89960000	89970000	chr1	90220000	90230000
chr1	89980000	89990000	chr1	90060000	90070000
chr1	90090000	90100000	chr1	90220000	90230000
chr1	90267500	90277500	chr1	90452500	90462500
chr1	90270000	90280000	chr1	90410000	90420000
chr1	91182500	91192500	chr1	91432500	91442500
chr1	91182500	91192500	chr1	91607500	91617500
chr1	91630000	91640000	chr1	91740000	91750000
chr1	91632500	91642500	chr1	92382500	92392500
chr1	91982500	91992500	chr1	92757500	92767500
chr1	91992500	92002500	chr1	92387500	92397500
chr1	92457500	92467500	chr1	93082500	93092500
chr1	92770000	92780000	chr1	93060000	93070000
chr1	93312500	93322500	chr1	93452500	93462500
chr1	93487500	93497500	chr1	93522500	93532500
chr1	93900000	93910000	chr1	94080000	94090000
chr1	93900000	93910000	chr1	94300000	94310000
chr1	94100000	94110000	chr1	94300000	94310000
chr1	94507500	94517500	chr1	94932500	94942500
chr1	94507500	94517500	chr1	95257500	95267500
chr1	94520000	94530000	chr1	94800000	94810000
chr1	94990000	95000000	chr1	95270000	95280000
chr1	95317500	95327500	chr1	95502500	95512500
chr1	99632500	99642500	chr1	100157500	100167500
chr1	100257500	100267500	chr1	100907500	100917500
chr1	100270000	100280000	chr1	100500000	100510000
chr1	100270000	100280000	chr1	101330000	101340000
chr1	100957500	100967500	chr1	101332500	101342500
chr1	101380000	101390000	chr1	101750000	101760000
chr1	101382500	101392500	chr1	101707500	101717500
chr1	101700000	101710000	chr1	101750000	101760000
chr1	108317500	108327500	chr1	108662500	108672500
chr1	109047500	109057500	chr1	109102500	109112500
chr1	109050000	109060000	chr1	109180000	109190000
chr1	109357500	109367500	chr1	109437500	109447500
chr1	109370000	109380000	chr1	109650000	109660000
chr1	109790000	109800000	chr1	110020000	110030000
chr1	109790000	109800000	chr1	110070000	110080000
chr1	109802500	109812500	chr1	109937500	109947500
chr1	110032500	110042500	chr1	110067500	110077500
chr1	110080000	110090000	chr1	110520000	110530000
chr1	110082500	110092500	chr1	110167500	110177500
chr1	110082500	110092500	chr1	110312500	110322500
chr1	110182500	110192500	chr1	110312500	110322500
chr1	110182500	110192500	chr1	110532500	110542500
chr1	110317500	110327500	chr1	110517500	110527500
chr1	110592500	110602500	chr1	110642500	110652500
chr1	110740000	110750000	chr1	111030000	111040000
chr1	110742500	110752500	chr1	110847500	110857500
chr1	110742500	110752500	chr1	110992500	111002500
chr1	110952500	110962500	chr1	110992500	111002500
chr1	111057500	111067500	chr1	111307500	111317500
chr1	111057500	111067500	chr1	111532500	111542500
chr1	111170000	111180000	chr1	111530000	111540000
chr1	111172500	111182500	chr1	111317500	111327500
chr1	111320000	111330000	chr1	111530000	111540000
chr1	111760000	111770000	chr1	111930000	111940000
chr1	112020000	112030000	chr1	112290000	112300000
chr1	112050000	112060000	chr1	112190000	112200000
chr1	112252500	112262500	chr1	112292500	112302500
chr1	112927500	112937500	chr1	113247500	113257500
chr1	112932500	112942500	chr1	113002500	113012500
chr1	112932500	112942500	chr1	113157500	113167500
chr1	113040000	113050000	chr1	113150000	113160000
chr1	113257500	113267500	chr1	113342500	113352500
chr1	113257500	113267500	chr1	113582500	113592500
chr1	113347500	113357500	chr1	113582500	113592500
chr1	113417500	113427500	chr1	113577500	113587500
chr1	113680000	113690000	chr1	114220000	114230000
chr1	114520000	114530000	chr1	114820000	114830000
chr1	114890000	114900000	chr1	115100000	115110000
chr1	115677500	115687500	chr1	116132500	116142500
chr1	115680000	115690000	chr1	116010000	116020000
chr1	115682500	115692500	chr1	116307500	116317500
chr1	116147500	116157500	chr1	116242500	116252500
chr1	116150000	116160000	chr1	116310000	116320000
chr1	116350000	116360000	chr1	116520000	116530000
chr1	116682500	116692500	chr1	117032500	117042500
chr1	116900000	116910000	chr1	117020000	117030000
chr1	117120000	117130000	chr1	117590000	117600000
chr1	117280000	117290000	chr1	117590000	117600000
chr1	117610000	117620000	chr1	117820000	117830000
chr1	118070000	118080000	chr1	118300000	118310000
chr1	118072500	118082500	chr1	118207500	118217500
chr1	118690000	118700000	chr1	119530000	119540000
chr1	120157500	120167500	chr1	120197500	120207500
chr1	120340000	120350000	chr1	120510000	120520000
chr1	120557500	120567500	chr1	145252500	145262500
chr1	120602500	120612500	chr1	145207500	145217500
chr1	120617500	120627500	chr1	145067500	145077500
chr1	120622500	120632500	chr1	145187500	145197500
chr1	120640000	120650000	chr1	145170000	145180000
chr1	121130000	121140000	chr1	148850000	148860000
chr1	142660000	142670000	chr1	143420000	143430000
chr1	143160000	143170000	chr1	143420000	143430000
chr1	144912500	144922500	chr1	145052500	145062500
chr1	145382500	145392500	chr1	234907500	234917500
chr1	145417500	145427500	chr1	145582500	145592500
chr1	146640000	146650000	chr1	146700000	146710000
chr1	146732500	146742500	chr1	147107500	147117500
chr1	146742500	146752500	chr1	146857500	146867500
chr1	147110000	147120000	chr1	147360000	147370000
chr1	147190000	147200000	chr1	147360000	147370000
chr1	149307500	149317500	chr1	149692500	149702500
chr1	149340000	149350000	chr1	149720000	149730000
chr1	149350000	149360000	chr1	149740000	149750000
chr1	149927500	149937500	chr1	150142500	150152500
chr1	149932500	149942500	chr1	150022500	150032500
chr1	150047500	150057500	chr1	150132500	150142500
chr1	150230000	150240000	chr1	150960000	150970000
chr1	150530000	150540000	chr1	150780000	150790000
chr1	150530000	150540000	chr1	150960000	150970000
chr1	150980000	150990000	chr1	151120000	151130000
chr1	151160000	151170000	chr1	151310000	151320000
chr1	151267500	151277500	chr1	151312500	151322500
chr1	151270000	151280000	chr1	151370000	151380000
chr1	151500000	151510000	chr1	151800000	151810000
chr1	151897500	151907500	chr1	151967500	151977500
chr1	152017500	152027500	chr1	152152500	152162500
chr1	152030000	152040000	chr1	152410000	152420000
chr1	152160000	152170000	chr1	152410000	152420000
chr1	152632500	152642500	chr1	153182500	153192500
chr1	152930000	152940000	chr1	153160000	153170000
chr1	153322500	153332500	chr1	153367500	153377500
chr1	153322500	153332500	chr1	153472500	153482500
chr1	153480000	153490000	chr1	153740000	153750000
chr1	153480000	153490000	chr1	153950000	153960000
chr1	153482500	153492500	chr1	153532500	153542500
chr1	153642500	153652500	chr1	153952500	153962500
chr1	153650000	153660000	chr1	153710000	153720000
chr1	153650000	153660000	chr1	153740000	153750000
chr1	153770000	153780000	chr1	153950000	153960000
chr1	154160000	154170000	chr1	154310000	154320000
chr1	154242500	154252500	chr1	154297500	154307500
chr1	154320000	154330000	chr1	154440000	154450000
chr1	154447500	154457500	chr1	154512500	154522500
chr1	154530000	154540000	chr1	154720000	154730000
chr1	154530000	154540000	chr1	154910000	154920000
chr1	154640000	154650000	chr1	154910000	154920000
chr1	155062500	155072500	chr1	155137500	155147500
chr1	155240000	155250000	chr1	155560000	155570000
chr1	155902500	155912500	chr1	155957500	155967500
chr1	155902500	155912500	chr1	156032500	156042500
chr1	156057500	156067500	chr1	156097500	156107500
chr1	156057500	156067500	chr1	156192500	156202500
chr1	156107500	156117500	chr1	156187500	156197500
chr1	156107500	156117500	chr1	156282500	156292500
chr1	156352500	156362500	chr1	156407500	156417500
chr1	156420000	156430000	chr1	156570000	156580000
chr1	157057500	157067500	chr1	157127500	157137500
chr1	157132500	157142500	chr1	157657500	157667500
chr1	157132500	157142500	chr1	157907500	157917500
chr1	157132500	157142500	chr1	158082500	158092500
chr1	157157500	157167500	chr1	157462500	157472500
chr1	157160000	157170000	chr1	157270000	157280000
chr1	157160000	157170000	chr1	157340000	157350000
chr1	157277500	157287500	chr1	157452500	157462500
chr1	157337500	157347500	chr1	157452500	157462500
chr1	157930000	157940000	chr1	158090000	158100000
chr1	158770000	158780000	chr1	158960000	158970000
chr1	159122500	159132500	chr1	159162500	159172500
chr1	159760000	159770000	chr1	159970000	159980000
chr1	159902500	159912500	chr1	159972500	159982500
chr1	160070000	160080000	chr1	160340000	160350000
chr1	160160000	160170000	chr1	160350000	160360000
chr1	160392500	160402500	chr1	160572500	160582500
chr1	160392500	160402500	chr1	160647500	160657500
chr1	160802500	160812500	chr1	160917500	160927500
chr1	160807500	160817500	chr1	161057500	161067500
chr1	161177500	161187500	chr1	161347500	161357500
chr1	161457500	161467500	chr1	161707500	161717500
chr1	161522500	161532500	chr1	161602500	161612500
chr1	161530000	161540000	chr1	161700000	161710000
chr1	161612500	161622500	chr1	161702500	161712500
chr1	162020000	162030000	chr1	162240000	162250000
chr1	162590000	162600000	chr1	162770000	162780000
chr1	162810000	162820000	chr1	163280000	163290000
chr1	162820000	162830000	chr1	163150000	163160000
chr1	163370000	163380000	chr1	164750000	164760000
chr1	163380000	163390000	chr1	164580000	164590000
chr1	164637500	164647500	chr1	164752500	164762500
chr1	165107500	165117500	chr1	165332500	165342500
chr1	165107500	165117500	chr1	165532500	165542500
chr1	165357500	165367500	chr1	165557500	165567500
chr1	165357500	165367500	chr1	165682500	165692500
chr1	165360000	165370000	chr1	165880000	165890000
chr1	165562500	165572500	chr1	165877500	165887500
chr1	165682500	165692500	chr1	166132500	166142500
chr1	165687500	165697500	chr1	165862500	165872500
chr1	165732500	165742500	chr1	165792500	165802500
chr1	165900000	165910000	chr1	166390000	166400000
chr1	166877500	166887500	chr1	167022500	167032500
chr1	166882500	166892500	chr1	167632500	167642500
chr1	167030000	167040000	chr1	167650000	167660000
chr1	167032500	167042500	chr1	167407500	167417500
chr1	167032500	167042500	chr1	167492500	167502500
chr1	167230000	167240000	chr1	167490000	167500000
chr1	167232500	167242500	chr1	167407500	167417500
chr1	167557500	167567500	chr1	167657500	167667500
chr1	167680000	167690000	chr1	167770000	167780000
chr1	167682500	167692500	chr1	167722500	167732500
chr1	168407500	168417500	chr1	168532500	168542500
chr1	168407500	168417500	chr1	169307500	169317500
chr1	168570000	168580000	chr1	169310000	169320000
chr1	168582500	168592500	chr1	169507500	169517500
chr1	169437500	169447500	chr1	169507500	169517500
chr1	171610000	171620000	chr1	171950000	171960000
chr1	171770000	171780000	chr1	171950000	171960000
chr1	172182500	172192500	chr1	172607500	172617500
chr1	172410000	172420000	chr1	172680000	172690000
chr1	172707500	172717500	chr1	173167500	173177500
chr1	172707500	172717500	chr1	174032500	174042500
chr1	172710000	172720000	chr1	173380000	173390000
chr1	173222500	173232500	chr1	173382500	173392500
chr1	173382500	173392500	chr1	174707500	174717500
chr1	173400000	173410000	chr1	173790000	173800000
chr1	173407500	173417500	chr1	174032500	174042500
chr1	174057500	174067500	chr1	174707500	174717500
chr1	174222500	174232500	chr1	174702500	174712500
chr1	174730000	174740000	chr1	175090000	175100000
chr1	174732500	174742500	chr1	174962500	174972500
chr1	174732500	174742500	chr1	175282500	175292500
chr1	174850000	174860000	chr1	174950000	174960000
chr1	175000000	175010000	chr1	175090000	175100000
chr1	175000000	175010000	chr1	175290000	175300000
chr1	175117500	175127500	chr1	175287500	175297500
chr1	175132500	175142500	chr1	179007500	179017500
chr1	175332500	175342500	chr1	176032500	176042500
chr1	175332500	175342500	chr1	176807500	176817500
chr1	175340000	175350000	chr1	175400000	175410000
chr1	176332500	176342500	chr1	176807500	176817500
chr1	176522500	176532500	chr1	176847500	176857500
chr1	176860000	176870000	chr1	177910000	177920000
chr1	178500000	178510000	chr1	178730000	178740000
chr1	178500000	178510000	chr1	178970000	178980000
chr1	178730000	178740000	chr1	178970000	178980000
chr1	178732500	178742500	chr1	179332500	179342500
chr1	179057500	179067500	chr1	179332500	179342500
chr1	179217500	179227500	chr1	179332500	179342500
chr1	179670000	179680000	chr1	180140000	180150000
chr1	179680000	179690000	chr1	179770000	179780000
chr1	179682500	179692500	chr1	180382500	180392500
chr1	179832500	179842500	chr1	180137500	180147500
chr1	180150000	180160000	chr1	180380000	180390000
chr1	180152500	180162500	chr1	180447500	180457500
chr1	180217500	180227500	chr1	180382500	180392500
chr1	180217500	180227500	chr1	180442500	180452500
chr1	180470000	180480000	chr1	181120000	181130000
chr1	180482500	180492500	chr1	181382500	181392500
chr1	180492500	180502500	chr1	180817500	180827500
chr1	180500000	180510000	chr1	180590000	180600000
chr1	180847500	180857500	chr1	181117500	181127500
chr1	180907500	180917500	chr1	181382500	181392500
chr1	181002500	181012500	chr1	181107500	181117500
chr1	181052500	181062500	chr1	181107500	181117500
chr1	181082500	181092500	chr1	182807500	182817500
chr1	181152500	181162500	chr1	181387500	181397500
chr1	181157500	181167500	chr1	181907500	181917500
chr1	181440000	181450000	chr1	181900000	181910000
chr1	182050000	182060000	chr1	182360000	182370000
chr1	182050000	182060000	chr1	182750000	182760000
chr1	182057500	182067500	chr1	182557500	182567500
chr1	182107500	182117500	chr1	182362500	182372500
chr1	182410000	182420000	chr1	182560000	182570000
chr1	182410000	182420000	chr1	182750000	182760000
chr1	182562500	182572500	chr1	182752500	182762500
chr1	182832500	182842500	chr1	186307500	186317500
chr1	183250000	183260000	chr1	183590000	183600000
chr1	183430000	183440000	chr1	183590000	183600000
chr1	183620000	183630000	chr1	183880000	183890000
chr1	183882500	183892500	chr1	184182500	184192500
chr1	184040000	184050000	chr1	184190000	184200000
chr1	184772500	184782500	chr1	184937500	184947500
chr1	184772500	184782500	chr1	185127500	185137500
chr1	185682500	185692500	chr1	186182500	186192500
chr1	185782500	185792500	chr1	186182500	186192500
chr1	186300000	186310000	chr1	187030000	187040000
chr1	186860000	186870000	chr1	188260000	188270000
chr1	192432500	192442500	chr1	192982500	192992500
chr1	192782500	192792500	chr1	192982500	192992500
chr1	195857500	195867500	chr1	196282500	196292500
chr1	196107500	196117500	chr1	196632500	196642500
chr1	196282500	196292500	chr1	196632500	196642500
chr1	197490000	197500000	chr1	197890000	197900000
chr1	197732500	197742500	chr1	219307500	219317500
chr1	197932500	197942500	chr1	199907500	199917500
chr1	199657500	199667500	chr1	200457500	200467500
chr1	200240000	200250000	chr1	200450000	200460000
chr1	200587500	200597500	chr1	200767500	200777500
chr1	200930000	200940000	chr1	201080000	201090000
chr1	200942500	200952500	chr1	201007500	201017500
chr1	201227500	201237500	chr1	201327500	201337500
chr1	201522500	201532500	chr1	201667500	201677500
chr1	201522500	201532500	chr1	201752500	201762500
chr1	201677500	201687500	chr1	201752500	201762500
chr1	201862500	201872500	chr1	201932500	201942500
chr1	201862500	201872500	chr1	202087500	202097500
chr1	201967500	201977500	chr1	202082500	202092500
chr1	202152500	202162500	chr1	202282500	202292500
chr1	202157500	202167500	chr1	202582500	202592500
chr1	202160000	202170000	chr1	202680000	202690000
chr1	202430000	202440000	chr1	202680000	202690000
chr1	202472500	202482500	chr1	202532500	202542500
chr1	202997500	203007500	chr1	203182500	203192500
chr1	203000000	203010000	chr1	203140000	203150000
chr1	203237500	203247500	chr1	203302500	203312500
chr1	203240000	203250000	chr1	203450000	203460000
chr1	203310000	203320000	chr1	203450000	203460000
chr1	203467500	203477500	chr1	203667500	203677500
chr1	203577500	203587500	chr1	203667500	203677500
chr1	203827500	203837500	chr1	204092500	204102500
chr1	203832500	203842500	chr1	204332500	204342500
chr1	204127500	204137500	chr1	204172500	204182500
chr1	204132500	204142500	chr1	204757500	204767500
chr1	204177500	204187500	chr1	204327500	204337500
chr1	204397500	204407500	chr1	204467500	204477500
chr1	204532500	204542500	chr1	204732500	204742500
chr1	204532500	204542500	chr1	204772500	204782500
chr1	204780000	204790000	chr1	204910000	204920000
chr1	204942500	204952500	chr1	205022500	205032500
chr1	204942500	204952500	chr1	205222500	205232500
chr1	205242500	205252500	chr1	205287500	205297500
chr1	205362500	205372500	chr1	205452500	205462500
chr1	205452500	205462500	chr1	205487500	205497500
chr1	205552500	205562500	chr1	205622500	205632500
chr1	205557500	205567500	chr1	205682500	205692500
chr1	205637500	205647500	chr1	205672500	205682500
chr1	205757500	205767500	chr1	205872500	205882500
chr1	206182500	206192500	chr1	206632500	206642500
chr1	206182500	206192500	chr1	206757500	206767500
chr1	206227500	206237500	chr1	206302500	206312500
chr1	206650000	206660000	chr1	207080000	207090000
chr1	206657500	206667500	chr1	207657500	207667500
chr1	206667500	206677500	chr1	206752500	206762500
chr1	206712500	206722500	chr1	206752500	206762500
chr1	206760000	206770000	chr1	207080000	207090000
chr1	206800000	206810000	chr1	206980000	206990000
chr1	206897500	206907500	chr1	207082500	207092500
chr1	206900000	206910000	chr1	207150000	207160000
chr1	206907500	206917500	chr1	206967500	206977500
chr1	207102500	207112500	chr1	207147500	207157500
chr1	207257500	207267500	chr1	207682500	207692500
chr1	207260000	207270000	chr1	207570000	207580000
chr1	207757500	207767500	chr1	207862500	207872500
chr1	207970000	207980000	chr1	208130000	208140000
chr1	208067500	208077500	chr1	208132500	208142500
chr1	208182500	208192500	chr1	209382500	209392500
chr1	208187500	208197500	chr1	208412500	208422500
chr1	208300000	208310000	chr1	208410000	208420000
chr1	209732500	209742500	chr1	210157500	210167500
chr1	209742500	209752500	chr1	209862500	209872500
chr1	210032500	210042500	chr1	210157500	210167500
chr1	210032500	210042500	chr1	210482500	210492500
chr1	210307500	210317500	chr1	210482500	210492500
chr1	210307500	210317500	chr1	211307500	211317500
chr1	210320000	210330000	chr1	210820000	210830000
chr1	210632500	210642500	chr1	211307500	211317500
chr1	210757500	210767500	chr1	211307500	211317500
chr1	211482500	211492500	chr1	211832500	211842500
chr1	211490000	211500000	chr1	211650000	211660000
chr1	211687500	211697500	chr1	211822500	211832500
chr1	211747500	211757500	chr1	211822500	211832500
chr1	211852500	211862500	chr1	212622500	212632500
chr1	211857500	211867500	chr1	212107500	212117500
chr1	211857500	211867500	chr1	212207500	212217500
chr1	211857500	211867500	chr1	212532500	212542500
chr1	211867500	211877500	chr1	212002500	212012500
chr1	212240000	212250000	chr1	212620000	212630000
chr1	212250000	212260000	chr1	212460000	212470000
chr1	212632500	212642500	chr1	213157500	213167500
chr1	212830000	212840000	chr1	212940000	212950000
chr1	212840000	212850000	chr1	213160000	213170000
chr1	214382500	214392500	chr1	215682500	215692500
chr1	214387500	214397500	chr1	214497500	214507500
chr1	214427500	214437500	chr1	214497500	214507500
chr1	214507500	214517500	chr1	215707500	215717500
chr1	214832500	214842500	chr1	215707500	215717500
chr1	218507500	218517500	chr1	219557500	219567500
chr1	218507500	218517500	chr1	219982500	219992500
chr1	220000000	220010000	chr1	220950000	220960000
chr1	220040000	220050000	chr1	220150000	220160000
chr1	220532500	220542500	chr1	222332500	222342500
chr1	221040000	221050000	chr1	221370000	221380000
chr1	222632500	222642500	chr1	222807500	222817500
chr1	222632500	222642500	chr1	223257500	223267500
chr1	222632500	222642500	chr1	228157500	228167500
chr1	222640000	222650000	chr1	224130000	224140000
chr1	222960000	222970000	chr1	223260000	223270000
chr1	223310000	223320000	chr1	223870000	223880000
chr1	223880000	223890000	chr1	224230000	224240000
chr1	223882500	223892500	chr1	223932500	223942500
chr1	224140000	224150000	chr1	243220000	243230000
chr1	224300000	224310000	chr1	224510000	224520000
chr1	224307500	224317500	chr1	224632500	224642500
chr1	224697500	224707500	chr1	224817500	224827500
chr1	224702500	224712500	chr1	225032500	225042500
chr1	225657500	225667500	chr1	226307500	226317500
chr1	225660000	225670000	chr1	225960000	225970000
chr1	225660000	225670000	chr1	226030000	226040000
chr1	225662500	225672500	chr1	226162500	226172500
chr1	226187500	226197500	chr1	226242500	226252500
chr1	226190000	226200000	chr1	226300000	226310000
chr1	226247500	226257500	chr1	226297500	226307500
chr1	226310000	226320000	chr1	226380000	226390000
chr1	226817500	226827500	chr1	227012500	227022500
chr1	226820000	226830000	chr1	227630000	227640000
chr1	227057500	227067500	chr1	227632500	227642500
chr1	227100000	227110000	chr1	227620000	227630000
chr1	227500000	227510000	chr1	227610000	227620000
chr1	227662500	227672500	chr1	228137500	228147500
chr1	227932500	227942500	chr1	228132500	228142500
chr1	228182500	228192500	chr1	228707500	228717500
chr1	228310000	228320000	chr1	228700000	228710000
chr1	228520000	228530000	chr1	228700000	228710000
chr1	228642500	228652500	chr1	228697500	228707500
chr1	228800000	228810000	chr1	229360000	229370000
chr1	229390000	229400000	chr1	229610000	229620000
chr1	229390000	229400000	chr1	230440000	230450000
chr1	229692500	229702500	chr1	229757500	229767500
chr1	229850000	229860000	chr1	230440000	230450000
chr1	230930000	230940000	chr1	231230000	231240000
chr1	230930000	230940000	chr1	231340000	231350000
chr1	231492500	231502500	chr1	231722500	231732500
chr1	233532500	233542500	chr1	234207500	234217500
chr1	233570000	233580000	chr1	233930000	233940000
chr1	234242500	234252500	chr1	234442500	234452500
chr1	234630000	234640000	chr1	234880000	234890000
chr1	234632500	234642500	chr1	234727500	234737500
chr1	234632500	234642500	chr1	235007500	235017500
chr1	234740000	234750000	chr1	234860000	234870000
chr1	234740000	234750000	chr1	235010000	235020000
chr1	235400000	235410000	chr1	235570000	235580000
chr1	235682500	235692500	chr1	235932500	235942500
chr1	236257500	236267500	chr1	237032500	237042500
chr1	236267500	236277500	chr1	236652500	236662500
chr1	236270000	236280000	chr1	237550000	237560000
chr1	236757500	236767500	chr1	237032500	237042500
chr1	236770000	236780000	chr1	237550000	237560000
chr1	236910000	236920000	chr1	237030000	237040000
chr1	241682500	241692500	chr1	242007500	242017500
chr1	241770000	241780000	chr1	241990000	242000000
chr1	241770000	241780000	chr1	242150000	242160000
chr1	242050000	242060000	chr1	242160000	242170000
chr1	242207500	242217500	chr1	243482500	243492500
chr1	242607500	242617500	chr1	243482500	243492500
chr1	243207500	243217500	chr1	243482500	243492500
chr1	243507500	243517500	chr1	243907500	243917500
chr1	243507500	243517500	chr1	244432500	244442500
chr1	244180000	244190000	chr1	244430000	244440000
chr1	244762500	244772500	chr1	244952500	244962500
chr1	244960000	244970000	chr1	245200000	245210000
chr1	245020000	245030000	chr1	245130000	245140000
chr1	245020000	245030000	chr1	245200000	245210000
chr1	245307500	245317500	chr1	246432500	246442500
chr1	245307500	245317500	chr1	246657500	246667500
chr1	245310000	245320000	chr1	246160000	246170000
chr1	245320000	245330000	chr1	245540000	245550000
chr1	246170000	246180000	chr1	246440000	246450000
chr1	246170000	246180000	chr1	246610000	246620000
chr1	246660000	246670000	chr1	246860000	246870000
chr1	248600000	248610000	chr1	248820000	248830000
chr2	3782500	3792500	chr2	6907500	6917500
chr2	4000000	4010000	chr2	6910000	6920000
chr2	6960000	6970000	chr2	7170000	7180000
chr2	7232500	7242500	chr2	7807500	7817500
chr2	7232500	7242500	chr2	8832500	8842500
chr2	8662500	8672500	chr2	8822500	8832500
chr2	9277500	9287500	chr2	9507500	9517500
chr2	9932500	9942500	chr2	10557500	10567500
chr2	9940000	9950000	chr2	10180000	10190000
chr2	10210000	10220000	chr2	10570000	10580000
chr2	10270000	10280000	chr2	10570000	10580000
chr2	10410000	10420000	chr2	10550000	10560000
chr2	10590000	10600000	chr2	10790000	10800000
chr2	10972500	10982500	chr2	11257500	11267500
chr2	11267500	11277500	chr2	11547500	11557500
chr2	11267500	11277500	chr2	11717500	11727500
chr2	11610000	11620000	chr2	11820000	11830000
chr2	11612500	11622500	chr2	11717500	11727500
chr2	11827500	11837500	chr2	11917500	11927500
chr2	11960000	11970000	chr2	12850000	12860000
chr2	11970000	11980000	chr2	13140000	13150000
chr2	12857500	12867500	chr2	13132500	13142500
chr2	15770000	15780000	chr2	15880000	15890000
chr2	15782500	15792500	chr2	16682500	16692500
chr2	16082500	16092500	chr2	16682500	16692500
chr2	16710000	16720000	chr2	16930000	16940000
chr2	16797500	16807500	chr2	16932500	16942500
chr2	16952500	16962500	chr2	17487500	17497500
chr2	16957500	16967500	chr2	17857500	17867500
chr2	17657500	17667500	chr2	17857500	17867500
chr2	18032500	18042500	chr2	18357500	18367500
chr2	18032500	18042500	chr2	18557500	18567500
chr2	18707500	18717500	chr2	19557500	19567500
chr2	18707500	18717500	chr2	20057500	20067500
chr2	18932500	18942500	chr2	20057500	20067500
chr2	19550000	19560000	chr2	20060000	20070000
chr2	20157500	20167500	chr2	20287500	20297500
chr2	20220000	20230000	chr2	20290000	20300000
chr2	20307500	20317500	chr2	20832500	20842500
chr2	20640000	20650000	chr2	20830000	20840000
chr2	21257500	21267500	chr2	21532500	21542500
chr2	24627500	24637500	chr2	25047500	25057500
chr2	24632500	24642500	chr2	25357500	25367500
chr2	25200000	25210000	chr2	25350000	25360000
chr2	26157500	26167500	chr2	26682500	26692500
chr2	26167500	26177500	chr2	26362500	26372500
chr2	26207500	26217500	chr2	26362500	26372500
chr2	26817500	26827500	chr2	26962500	26972500
chr2	27057500	27067500	chr2	27507500	27517500
chr2	27060000	27070000	chr2	27170000	27180000
chr2	27060000	27070000	chr2	27240000	27250000
chr2	27177500	27187500	chr2	27232500	27242500
chr2	27177500	27187500	chr2	27302500	27312500
chr2	27317500	27327500	chr2	27502500	27512500
chr2	27322500	27332500	chr2	27407500	27417500
chr2	28370000	28380000	chr2	28620000	28630000
chr2	28782500	28792500	chr2	29407500	29417500
chr2	29032500	29042500	chr2	29432500	29442500
chr2	29040000	29050000	chr2	29170000	29180000
chr2	29177500	29187500	chr2	29412500	29422500
chr2	29182500	29192500	chr2	30282500	30292500
chr2	30380000	30390000	chr2	30920000	30930000
chr2	30420000	30430000	chr2	30910000	30920000
chr2	30930000	30940000	chr2	31390000	31400000
chr2	30930000	30940000	chr2	31550000	31560000
chr2	32782500	32792500	chr2	33257500	33267500
chr2	32782500	32792500	chr2	33807500	33817500
chr2	32982500	32992500	chr2	33807500	33817500
chr2	32990000	33000000	chr2	33590000	33600000
chr2	33257500	33267500	chr2	33607500	33617500
chr2	33632500	33642500	chr2	33807500	33817500
chr2	36570000	36580000	chr2	36890000	36900000
chr2	37032500	37042500	chr2	37232500	37242500
chr2	37032500	37042500	chr2	38107500	38117500
chr2	37382500	37392500	chr2	38107500	38117500
chr2	37620000	37630000	chr2	38060000	38070000
chr2	37620000	37630000	chr2	38100000	38110000
chr2	37620000	37630000	chr2	38500000	38510000
chr2	38207500	38217500	chr2	38482500	38492500
chr2	38540000	38550000	chr2	38960000	38970000
chr2	38542500	38552500	chr2	38732500	38742500
chr2	38820000	38830000	chr2	38940000	38950000
chr2	39290000	39300000	chr2	39450000	39460000
chr2	42082500	42092500	chr2	42457500	42467500
chr2	42092500	42102500	chr2	42307500	42317500
chr2	42320000	42330000	chr2	42430000	42440000
chr2	42320000	42330000	chr2	42460000	42470000
chr2	42730000	42740000	chr2	42890000	42900000
chr2	42732500	42742500	chr2	43007500	43017500
chr2	43070000	43080000	chr2	43460000	43470000
chr2	43077500	43087500	chr2	43157500	43167500
chr2	43080000	43090000	chr2	43710000	43720000
chr2	43180000	43190000	chr2	43450000	43460000
chr2	43182500	43192500	chr2	43707500	43717500
chr2	43247500	43257500	chr2	43452500	43462500
chr2	43350000	43360000	chr2	43450000	43460000
chr2	43360000	43370000	chr2	43710000	43720000
chr2	43392500	43402500	chr2	43437500	43447500
chr2	43460000	43470000	chr2	43700000	43710000
chr2	44257500	44267500	chr2	45182500	45192500
chr2	44507500	44517500	chr2	45182500	45192500
chr2	45202500	45212500	chr2	45717500	45727500
chr2	45867500	45877500	chr2	46157500	46167500
chr2	46210000	46220000	chr2	47110000	47120000
chr2	46212500	46222500	chr2	46682500	46692500
chr2	46220000	46230000	chr2	46870000	46880000
chr2	46232500	46242500	chr2	47532500	47542500
chr2	46682500	46692500	chr2	47112500	47122500
chr2	46692500	46702500	chr2	46872500	46882500
chr2	46877500	46887500	chr2	47112500	47122500
chr2	46880000	46890000	chr2	47000000	47010000
chr2	47030000	47040000	chr2	47100000	47110000
chr2	47212500	47222500	chr2	47547500	47557500
chr2	47400000	47410000	chr2	47490000	47500000
chr2	47557500	47567500	chr2	47612500	47622500
chr2	47660000	47670000	chr2	47990000	48000000
chr2	48077500	48087500	chr2	48327500	48337500
chr2	48082500	48092500	chr2	48657500	48667500
chr2	48332500	48342500	chr2	48532500	48542500
chr2	48332500	48342500	chr2	48642500	48652500
chr2	54332500	54342500	chr2	54932500	54942500
chr2	55117500	55127500	chr2	55392500	55402500
chr2	55270000	55280000	chr2	55360000	55370000
chr2	55270000	55280000	chr2	55390000	55400000
chr2	55932500	55942500	chr2	56357500	56367500
chr2	55982500	55992500	chr2	56182500	56192500
chr2	60932500	60942500	chr2	61222500	61232500
chr2	61032500	61042500	chr2	61207500	61217500
chr2	62140000	62150000	chr2	62630000	62640000
chr2	62212500	62222500	chr2	62632500	62642500
chr2	62520000	62530000	chr2	62630000	62640000
chr2	62672500	62682500	chr2	62997500	63007500
chr2	62682500	62692500	chr2	63407500	63417500
chr2	63157500	63167500	chr2	63657500	63667500
chr2	63910000	63920000	chr2	64080000	64090000
chr2	64270000	64280000	chr2	64550000	64560000
chr2	64282500	64292500	chr2	64707500	64717500
chr2	64552500	64562500	chr2	64707500	64717500
chr2	64557500	64567500	chr2	65107500	65117500
chr2	64557500	64567500	chr2	65257500	65267500
chr2	64817500	64827500	chr2	65092500	65102500
chr2	64870000	64880000	chr2	65080000	65090000
chr2	65132500	65142500	chr2	65407500	65417500
chr2	65140000	65150000	chr2	65790000	65800000
chr2	65142500	65152500	chr2	65262500	65272500
chr2	65290000	65300000	chr2	65400000	65410000
chr2	65290000	65300000	chr2	65790000	65800000
chr2	65482500	65492500	chr2	65777500	65787500
chr2	66650000	66660000	chr2	66800000	66810000
chr2	66660000	66670000	chr2	66780000	66790000
chr2	68587500	68597500	chr2	68662500	68672500
chr2	68700000	68710000	chr2	69140000	69150000
chr2	68710000	68720000	chr2	68930000	68940000
chr2	68957500	68967500	chr2	69132500	69142500
chr2	69062500	69072500	chr2	69137500	69147500
chr2	69260000	69270000	chr2	69520000	69530000
chr2	69782500	69792500	chr2	69937500	69947500
chr2	69947500	69957500	chr2	70032500	70042500
chr2	69950000	69960000	chr2	70120000	70130000
chr2	70132500	70142500	chr2	70507500	70517500
chr2	70132500	70142500	chr2	70857500	70867500
chr2	70140000	70150000	chr2	70290000	70300000
chr2	70140000	70150000	chr2	70370000	70380000
chr2	70312500	70322500	chr2	70347500	70357500
chr2	70530000	70540000	chr2	70870000	70880000
chr2	70530000	70540000	chr2	71000000	71010000
chr2	70560000	70570000	chr2	70870000	70880000
chr2	70880000	70890000	chr2	71000000	71010000
chr2	70882500	70892500	chr2	71157500	71167500
chr2	71010000	71020000	chr2	71170000	71180000
chr2	71090000	71100000	chr2	71140000	71150000
chr2	71380000	71390000	chr2	71730000	71740000
chr2	71520000	71530000	chr2	71730000	71740000
chr2	71780000	71790000	chr2	72010000	72020000
chr2	71782500	71792500	chr2	72382500	72392500
chr2	71782500	71792500	chr2	72807500	72817500
chr2	72030000	72040000	chr2	72370000	72380000
chr2	72032500	72042500	chr2	72957500	72967500
chr2	72157500	72167500	chr2	72807500	72817500
chr2	72382500	72392500	chr2	72807500	72817500
chr2	72992500	73002500	chr2	73077500	73087500
chr2	73120000	73130000	chr2	73400000	73410000
chr2	73210000	73220000	chr2	73380000	73390000
chr2	73312500	73322500	chr2	73382500	73392500
chr2	73382500	73392500	chr2	87307500	87317500
chr2	74470000	74480000	chr2	74620000	74630000
chr2	74702500	74712500	chr2	74807500	74817500
chr2	74907500	74917500	chr2	75832500	75842500
chr2	74910000	74920000	chr2	75100000	75110000
chr2	75132500	75142500	chr2	75632500	75642500
chr2	75132500	75142500	chr2	75832500	75842500
chr2	75140000	75150000	chr2	75460000	75470000
chr2	75282500	75292500	chr2	75832500	75842500
chr2	75957500	75967500	chr2	79207500	79217500
chr2	76007500	76017500	chr2	76807500	76817500
chr2	84707500	84717500	chr2	85507500	85517500
chr2	84720000	84730000	chr2	85080000	85090000
chr2	85290000	85300000	chr2	85520000	85530000
chr2	85642500	85652500	chr2	85767500	85777500
chr2	85962500	85972500	chr2	86037500	86047500
chr2	86047500	86057500	chr2	86302500	86312500
chr2	87032500	87042500	chr2	87432500	87442500
chr2	87070000	87080000	chr2	107120000	107130000
chr2	87107500	87117500	chr2	112632500	112642500
chr2	87132500	87142500	chr2	88282500	88292500
chr2	87450000	87460000	chr2	112490000	112500000
chr2	87490000	87500000	chr2	112350000	112360000
chr2	87530000	87540000	chr2	112310000	112320000
chr2	87827500	87837500	chr2	112177500	112187500
chr2	87932500	87942500	chr2	112057500	112067500
chr2	88352500	88362500	chr2	88452500	88462500
chr2	88482500	88492500	chr2	88757500	88767500
chr2	88490000	88500000	chr2	88610000	88620000
chr2	88887500	88897500	chr2	88962500	88972500
chr2	96682500	96692500	chr2	97157500	97167500
chr2	96780000	96790000	chr2	97170000	97180000
chr2	96802500	96812500	chr2	96837500	96847500
chr2	97207500	97217500	chr2	97632500	97642500
chr2	97517500	97527500	chr2	97612500	97622500
chr2	97790000	97800000	chr2	98190000	98200000
chr2	98210000	98220000	chr2	98310000	98320000
chr2	98310000	98320000	chr2	98990000	99000000
chr2	98407500	98417500	chr2	98982500	98992500
chr2	99007500	99017500	chr2	99457500	99467500
chr2	99020000	99030000	chr2	99180000	99190000
chr2	99257500	99267500	chr2	99682500	99692500
chr2	99260000	99270000	chr2	99450000	99460000
chr2	100170000	100180000	chr2	100860000	100870000
chr2	100877500	100887500	chr2	100997500	101007500
chr2	101057500	101067500	chr2	101582500	101592500
chr2	101210000	101220000	chr2	101600000	101610000
chr2	102030000	102040000	chr2	102440000	102450000
chr2	102632500	102642500	chr2	102757500	102767500
chr2	102632500	102642500	chr2	102852500	102862500
chr2	102640000	102650000	chr2	103060000	103070000
chr2	102850000	102860000	chr2	103060000	103070000
chr2	102860000	102870000	chr2	102970000	102980000
chr2	102970000	102980000	chr2	103060000	103070000
chr2	105727500	105737500	chr2	105852500	105862500
chr2	105732500	105742500	chr2	106157500	106167500
chr2	105957500	105967500	chr2	106407500	106417500
chr2	105982500	105992500	chr2	106137500	106147500
chr2	106182500	106192500	chr2	106507500	106517500
chr2	106182500	106192500	chr2	107157500	107167500
chr2	106707500	106717500	chr2	107082500	107092500
chr2	106707500	106717500	chr2	107157500	107167500
chr2	106980000	106990000	chr2	112620000	112630000
chr2	108970000	108980000	chr2	109200000	109210000
chr2	109132500	109142500	chr2	113107500	113117500
chr2	111557500	111567500	chr2	112457500	112467500
chr2	112232500	112242500	chr2	112457500	112467500
chr2	112640000	112650000	chr2	113340000	113350000
chr2	112647500	112657500	chr2	112802500	112812500
chr2	112882500	112892500	chr2	113332500	113342500
chr2	113007500	113017500	chr2	113182500	113192500
chr2	113010000	113020000	chr2	113330000	113340000
chr2	113230000	113240000	chr2	113330000	113340000
chr2	113357500	113367500	chr2	113707500	113717500
chr2	113377500	113387500	chr2	113482500	113492500
chr2	113497500	113507500	chr2	113642500	113652500
chr2	113500000	113510000	chr2	113700000	113710000
chr2	113890000	113900000	chr2	114130000	114140000
chr2	113957500	113967500	chr2	114132500	114142500
chr2	114280000	114290000	chr2	114350000	114360000
chr2	114282500	114292500	chr2	114457500	114467500
chr2	114520000	114530000	chr2	114630000	114640000
chr2	118782500	118792500	chr2	119607500	119617500
chr2	118980000	118990000	chr2	119620000	119630000
chr2	119132500	119142500	chr2	119607500	119617500
chr2	119782500	119792500	chr2	120057500	120067500
chr2	120157500	120167500	chr2	120232500	120242500
chr2	120450000	120460000	chr2	120930000	120940000
chr2	120500000	120510000	chr2	120580000	120590000
chr2	120860000	120870000	chr2	121060000	121070000
chr2	120960000	120970000	chr2	121060000	121070000
chr2	121100000	121110000	chr2	121430000	121440000
chr2	121447500	121457500	chr2	121832500	121842500
chr2	121457500	121467500	chr2	122082500	122092500
chr2	121882500	121892500	chr2	122082500	122092500
chr2	122150000	122160000	chr2	122500000	122510000
chr2	122280000	122290000	chr2	122490000	122500000
chr2	122732500	122742500	chr2	123207500	123217500
chr2	127007500	127017500	chr2	127532500	127542500
chr2	127280000	127290000	chr2	127530000	127540000
chr2	127957500	127967500	chr2	128207500	128217500
chr2	128082500	128092500	chr2	128207500	128217500
chr2	130690000	130700000	chr2	131900000	131910000
chr2	130882500	130892500	chr2	131957500	131967500
chr2	130907500	130917500	chr2	131082500	131092500
chr2	131082500	131092500	chr2	131982500	131992500
chr2	131550000	131560000	chr2	131630000	131640000
chr2	132157500	132167500	chr2	132557500	132567500
chr2	132157500	132167500	chr2	132907500	132917500
chr2	132170000	132180000	chr2	132420000	132430000
chr2	134857500	134867500	chr2	135182500	135192500
chr2	134870000	134880000	chr2	135000000	135010000
chr2	135207500	135217500	chr2	135657500	135667500
chr2	135740000	135750000	chr2	136470000	136480000
chr2	135757500	135767500	chr2	137132500	137142500
chr2	136670000	136680000	chr2	137140000	137150000
chr2	137182500	137192500	chr2	138582500	138592500
chr2	138640000	138650000	chr2	139580000	139590000
chr2	138697500	138707500	chr2	138827500	138837500
chr2	147832500	147842500	chr2	148657500	148667500
chr2	148757500	148767500	chr2	149257500	149267500
chr2	149870000	149880000	chr2	150410000	150420000
chr2	150440000	150450000	chr2	152090000	152100000
chr2	152332500	152342500	chr2	152857500	152867500
chr2	152457500	152467500	chr2	152632500	152642500
chr2	152457500	152467500	chr2	152857500	152867500
chr2	152890000	152900000	chr2	153490000	153500000
chr2	153040000	153050000	chr2	153490000	153500000
chr2	156232500	156242500	chr2	158032500	158042500
chr2	158182500	158192500	chr2	158857500	158867500
chr2	158342500	158352500	chr2	158857500	158867500
chr2	158357500	158367500	chr2	159607500	159617500
chr2	158632500	158642500	chr2	158857500	158867500
chr2	158632500	158642500	chr2	159607500	159617500
chr2	158877500	158887500	chr2	159597500	159607500
chr2	159760000	159770000	chr2	159970000	159980000
chr2	159760000	159770000	chr2	160040000	160050000
chr2	160957500	160967500	chr2	161832500	161842500
chr2	162132500	162142500	chr2	162982500	162992500
chr2	165150000	165160000	chr2	171830000	171840000
chr2	167032500	167042500	chr2	167282500	167292500
chr2	167390000	167400000	chr2	168970000	168980000
chr2	169197500	169207500	chr2	169772500	169782500
chr2	169200000	169210000	chr2	169560000	169570000
chr2	169200000	169210000	chr2	169610000	169620000
chr2	169630000	169640000	chr2	169770000	169780000
chr2	169642500	169652500	chr2	169702500	169712500
chr2	169807500	169817500	chr2	169957500	169967500
chr2	169820000	169830000	chr2	170080000	170090000
chr2	169960000	169970000	chr2	170250000	170260000
chr2	169962500	169972500	chr2	170072500	170082500
chr2	170680000	170690000	chr2	170780000	170790000
chr2	170782500	170792500	chr2	171657500	171667500
chr2	171092500	171102500	chr2	171667500	171677500
chr2	171220000	171230000	chr2	171670000	171680000
chr2	171822500	171832500	chr2	172267500	172277500
chr2	172420000	172430000	chr2	172980000	172990000
chr2	172432500	172442500	chr2	173332500	173342500
chr2	172440000	172450000	chr2	172970000	172980000
chr2	172552500	172562500	chr2	172967500	172977500
chr2	172670000	172680000	chr2	172970000	172980000
chr2	173032500	173042500	chr2	173322500	173332500
chr2	173032500	173042500	chr2	173557500	173567500
chr2	173887500	173897500	chr2	174072500	174082500
chr2	174260000	174270000	chr2	175210000	175220000
chr2	174432500	174442500	chr2	175207500	175217500
chr2	174732500	174742500	chr2	175207500	175217500
chr2	175020000	175030000	chr2	175190000	175200000
chr2	175322500	175332500	chr2	175407500	175417500
chr2	175322500	175332500	chr2	175542500	175552500
chr2	175630000	175640000	chr2	175840000	175850000
chr2	175882500	175892500	chr2	176957500	176967500
chr2	176230000	176240000	chr2	176950000	176960000
chr2	176532500	176542500	chr2	176957500	176967500
chr2	176987500	176997500	chr2	177497500	177507500
chr2	176987500	176997500	chr2	178012500	178022500
chr2	177000000	177010000	chr2	177680000	177690000
chr2	177002500	177012500	chr2	177312500	177322500
chr2	178027500	178037500	chr2	178117500	178127500
chr2	178027500	178037500	chr2	178192500	178202500
chr2	178027500	178037500	chr2	178587500	178597500
chr2	178030000	178040000	chr2	178280000	178290000
chr2	178190000	178200000	chr2	178620000	178630000
chr2	178197500	178207500	chr2	178277500	178287500
chr2	178200000	178210000	chr2	178590000	178600000
chr2	178970000	178980000	chr2	179280000	179290000
chr2	180082500	180092500	chr2	180607500	180617500
chr2	180707500	180717500	chr2	180932500	180942500
chr2	180982500	180992500	chr2	181932500	181942500
chr2	180982500	180992500	chr2	182582500	182592500
chr2	181932500	181942500	chr2	182582500	182592500
chr2	182607500	182617500	chr2	183507500	183517500
chr2	183050000	183060000	chr2	183510000	183520000
chr2	183632500	183642500	chr2	183832500	183842500
chr2	187732500	187742500	chr2	188307500	188317500
chr2	188362500	188372500	chr2	188442500	188452500
chr2	188370000	188380000	chr2	188420000	188430000
chr2	189382500	189392500	chr2	190157500	190167500
chr2	190340000	190350000	chr2	190500000	190510000
chr2	190950000	190960000	chr2	191040000	191050000
chr2	190950000	190960000	chr2	191150000	191160000
chr2	190957500	190967500	chr2	191382500	191392500
chr2	192407500	192417500	chr2	192657500	192667500
chr2	192407500	192417500	chr2	193032500	193042500
chr2	192427500	192437500	chr2	192542500	192552500
chr2	192450000	192460000	chr2	192500000	192510000
chr2	192670000	192680000	chr2	193020000	193030000
chr2	196982500	196992500	chr2	197307500	197317500
chr2	196990000	197000000	chr2	197140000	197150000
chr2	197160000	197170000	chr2	197310000	197320000
chr2	197980000	197990000	chr2	198050000	198060000
chr2	197982500	197992500	chr2	198232500	198242500
chr2	198057500	198067500	chr2	198232500	198242500
chr2	198570000	198580000	chr2	198630000	198640000
chr2	198660000	198670000	chr2	198990000	199000000
chr2	198660000	198670000	chr2	199160000	199170000
chr2	199182500	199192500	chr2	200357500	200367500
chr2	200357500	200367500	chr2	200607500	200617500
chr2	200832500	200842500	chr2	201582500	201592500
chr2	200842500	200852500	chr2	201332500	201342500
chr2	201770000	201780000	chr2	202040000	202050000
chr2	202040000	202050000	chr2	202090000	202100000
chr2	202100000	202110000	chr2	202220000	202230000
chr2	202657500	202667500	chr2	203032500	203042500
chr2	203432500	203442500	chr2	204682500	204692500
chr2	203682500	203692500	chr2	204307500	204317500
chr2	205182500	205192500	chr2	205557500	205567500
chr2	206632500	206642500	chr2	206782500	206792500
chr2	207557500	207567500	chr2	208332500	208342500
chr2	207660000	207670000	chr2	208330000	208340000
chr2	207832500	207842500	chr2	208332500	208342500
chr2	208207500	208217500	chr2	208332500	208342500
chr2	208610000	208620000	chr2	208920000	208930000
chr2	209257500	209267500	chr2	210182500	210192500
chr2	209257500	209267500	chr2	210282500	210292500
chr2	209257500	209267500	chr2	210432500	210442500
chr2	209257500	209267500	chr2	210832500	210842500
chr2	209257500	209267500	chr2	211057500	211067500
chr2	210840000	210850000	chr2	211060000	211070000
chr2	214107500	214117500	chr2	216782500	216792500
chr2	216307500	216317500	chr2	216782500	216792500
chr2	217080000	217090000	chr2	217260000	217270000
chr2	217082500	217092500	chr2	217532500	217542500
chr2	217377500	217387500	chr2	217527500	217537500
chr2	217382500	217392500	chr2	218357500	218367500
chr2	217537500	217547500	chr2	218372500	218382500
chr2	217557500	217567500	chr2	218032500	218042500
chr2	218032500	218042500	chr2	218582500	218592500
chr2	218647500	218657500	chr2	218747500	218757500
chr2	218647500	218657500	chr2	218847500	218857500
chr2	219147500	219157500	chr2	219257500	219267500
chr2	219160000	219170000	chr2	219210000	219220000
chr2	219587500	219597500	chr2	219702500	219712500
chr2	219732500	219742500	chr2	219982500	219992500
chr2	219890000	219900000	chr2	220010000	220020000
chr2	219907500	219917500	chr2	220182500	220192500
chr2	219932500	219942500	chr2	219977500	219987500
chr2	219940000	219950000	chr2	220010000	220020000
chr2	220262500	220272500	chr2	220387500	220397500
chr2	220340000	220350000	chr2	220390000	220400000
chr2	220400000	220410000	chr2	220500000	220510000
chr2	222907500	222917500	chr2	223807500	223817500
chr2	223550000	223560000	chr2	223770000	223780000
chr2	223832500	223842500	chr2	224657500	224667500
chr2	223840000	223850000	chr2	223960000	223970000
chr2	224857500	224867500	chr2	225132500	225142500
chr2	224857500	224867500	chr2	225507500	225517500
chr2	225207500	225217500	chr2	225632500	225642500
chr2	225220000	225230000	chr2	225510000	225520000
chr2	226530000	226540000	chr2	227970000	227980000
chr2	226532500	226542500	chr2	227857500	227867500
chr2	227982500	227992500	chr2	228632500	228642500
chr2	228257500	228267500	chr2	228632500	228642500
chr2	228270000	228280000	chr2	228330000	228340000
chr2	230870000	230880000	chr2	231020000	231030000
chr2	230870000	230880000	chr2	231470000	231480000
chr2	231480000	231490000	chr2	231570000	231580000
chr2	231690000	231700000	chr2	231850000	231860000
chr2	231760000	231770000	chr2	231850000	231860000
chr2	232090000	232100000	chr2	232310000	232320000
chr2	232467500	232477500	chr2	232572500	232582500
chr2	232477500	232487500	chr2	232532500	232542500
chr2	232537500	232547500	chr2	232572500	232582500
chr2	232757500	232767500	chr2	233382500	233392500
chr2	232770000	232780000	chr2	233190000	233200000
chr2	232780000	232790000	chr2	233000000	233010000
chr2	233310000	233320000	chr2	233380000	233390000
chr2	235457500	235467500	chr2	236007500	236017500
chr2	236032500	236042500	chr2	236657500	236667500
chr2	236332500	236342500	chr2	236657500	236667500
chr2	236682500	236692500	chr2	237082500	237092500
chr2	237407500	237417500	chr2	237957500	237967500
chr2	238060000	238070000	chr2	238470000	238480000
chr2	238417500	238427500	chr2	238477500	238487500
chr2	238757500	238767500	chr2	239157500	239167500
chr2	239260000	239270000	chr2	239370000	239380000
chr2	241167500	241177500	chr2	241372500	241382500
chr3	3230000	3240000	chr3	4330000	4340000
chr3	4387500	4397500	chr3	4677500	4687500
chr3	4757500	4767500	chr3	5097500	5107500
chr3	4762500	4772500	chr3	5012500	5022500
chr3	5022500	5032500	chr3	5057500	5067500
chr3	5332500	5342500	chr3	8457500	8467500
chr3	5457500	5467500	chr3	5782500	5792500
chr3	5470000	5480000	chr3	5600000	5610000
chr3	9007500	9017500	chr3	9102500	9112500
chr3	9007500	9017500	chr3	9337500	9347500
chr3	10380000	10390000	chr3	10780000	10790000
chr3	10792500	10802500	chr3	11097500	11107500
chr3	11107500	11117500	chr3	11682500	11692500
chr3	11257500	11267500	chr3	11682500	11692500
chr3	11272500	11282500	chr3	11377500	11387500
chr3	11420000	11430000	chr3	11690000	11700000
chr3	12177500	12187500	chr3	12212500	12222500
chr3	12177500	12187500	chr3	12517500	12527500
chr3	12182500	12192500	chr3	12932500	12942500
chr3	12897500	12907500	chr3	12932500	12942500
chr3	13132500	13142500	chr3	13507500	13517500
chr3	13132500	13142500	chr3	13682500	13692500
chr3	13537500	13547500	chr3	13687500	13697500
chr3	13540000	13550000	chr3	13920000	13930000
chr3	13697500	13707500	chr3	13922500	13932500
chr3	14300000	14310000	chr3	14500000	14510000
chr3	14707500	14717500	chr3	14957500	14967500
chr3	14832500	14842500	chr3	14957500	14967500
chr3	15150000	15160000	chr3	15430000	15440000
chr3	15240000	15250000	chr3	15590000	15600000
chr3	15307500	15317500	chr3	15417500	15427500
chr3	15657500	15667500	chr3	16282500	16292500
chr3	15657500	15667500	chr3	16582500	16592500
chr3	15660000	15670000	chr3	15850000	15860000
chr3	15850000	15860000	chr3	16280000	16290000
chr3	15857500	15867500	chr3	16207500	16217500
chr3	16090000	16100000	chr3	16280000	16290000
chr3	16327500	16337500	chr3	16582500	16592500
chr3	16632500	16642500	chr3	17257500	17267500
chr3	16632500	16642500	chr3	17457500	17467500
chr3	17300000	17310000	chr3	17450000	17460000
chr3	17307500	17317500	chr3	17882500	17892500
chr3	17470000	17480000	chr3	17880000	17890000
chr3	17680000	17690000	chr3	17870000	17880000
chr3	19382500	19392500	chr3	19907500	19917500
chr3	25682500	25692500	chr3	25882500	25892500
chr3	25700000	25710000	chr3	25820000	25830000
chr3	27757500	27767500	chr3	28357500	28367500
chr3	30807500	30817500	chr3	31807500	31817500
chr3	32062500	32072500	chr3	32172500	32182500
chr3	32547500	32557500	chr3	32702500	32712500
chr3	32550000	32560000	chr3	32970000	32980000
chr3	32982500	32992500	chr3	33407500	33417500
chr3	32987500	32997500	chr3	33117500	33127500
chr3	33170000	33180000	chr3	33410000	33420000
chr3	33180000	33190000	chr3	33830000	33840000
chr3	33670000	33680000	chr3	33820000	33830000
chr3	33922500	33932500	chr3	34042500	34052500
chr3	33922500	33932500	chr3	34722500	34732500
chr3	34282500	34292500	chr3	36732500	36742500
chr3	36770000	36780000	chr3	36900000	36910000
chr3	36770000	36780000	chr3	37000000	37010000
chr3	36770000	36780000	chr3	37250000	37260000
chr3	37892500	37902500	chr3	37997500	38007500
chr3	38157500	38167500	chr3	38682500	38692500
chr3	38160000	38170000	chr3	38520000	38530000
chr3	39162500	39172500	chr3	39222500	39232500
chr3	39162500	39172500	chr3	39322500	39332500
chr3	39227500	39237500	chr3	39322500	39332500
chr3	39582500	39592500	chr3	40207500	40217500
chr3	40227500	40237500	chr3	40352500	40362500
chr3	40232500	40242500	chr3	40482500	40492500
chr3	40362500	40372500	chr3	40472500	40482500
chr3	40622500	40632500	chr3	41917500	41927500
chr3	41732500	41742500	chr3	41907500	41917500
chr3	41932500	41942500	chr3	42132500	42142500
chr3	41932500	41942500	chr3	42257500	42267500
chr3	42282500	42292500	chr3	42782500	42792500
chr3	42287500	42297500	chr3	42482500	42492500
chr3	42290000	42300000	chr3	42580000	42590000
chr3	42810000	42820000	chr3	42920000	42930000
chr3	42870000	42880000	chr3	42920000	42930000
chr3	43677500	43687500	chr3	43722500	43732500
chr3	44370000	44380000	chr3	44550000	44560000
chr3	44570000	44580000	chr3	44950000	44960000
chr3	45057500	45067500	chr3	45957500	45967500
chr3	45057500	45067500	chr3	46107500	46117500
chr3	45070000	45080000	chr3	45370000	45380000
chr3	45070000	45080000	chr3	45550000	45560000
chr3	45070000	45080000	chr3	45700000	45710000
chr3	45077500	45087500	chr3	45247500	45257500
chr3	45257500	45267500	chr3	45707500	45717500
chr3	45260000	45270000	chr3	45370000	45380000
chr3	45260000	45270000	chr3	45530000	45540000
chr3	45547500	45557500	chr3	45697500	45707500
chr3	45550000	45560000	chr3	45960000	45970000
chr3	45792500	45802500	chr3	45967500	45977500
chr3	45800000	45810000	chr3	46120000	46130000
chr3	45977500	45987500	chr3	46117500	46127500
chr3	46250000	46260000	chr3	46410000	46420000
chr3	46527500	46537500	chr3	46597500	46607500
chr3	46742500	46752500	chr3	46932500	46942500
chr3	46757500	46767500	chr3	47407500	47417500
chr3	47287500	47297500	chr3	47362500	47372500
chr3	47457500	47467500	chr3	48182500	48192500
chr3	47460000	47470000	chr3	47830000	47840000
chr3	47557500	47567500	chr3	47832500	47842500
chr3	47557500	47567500	chr3	48182500	48192500
chr3	47870000	47880000	chr3	48030000	48040000
chr3	47870000	47880000	chr3	48190000	48200000
chr3	48232500	48242500	chr3	48472500	48482500
chr3	48307500	48317500	chr3	48472500	48482500
chr3	48437500	48447500	chr3	48472500	48482500
chr3	49207500	49217500	chr3	49482500	49492500
chr3	49370000	49380000	chr3	49480000	49490000
chr3	49580000	49590000	chr3	49710000	49720000
chr3	49740000	49750000	chr3	49870000	49880000
chr3	50157500	50167500	chr3	50217500	50227500
chr3	50307500	50317500	chr3	50357500	50367500
chr3	50382500	50392500	chr3	50577500	50587500
chr3	50470000	50480000	chr3	50580000	50590000
chr3	50657500	50667500	chr3	51407500	51417500
chr3	51007500	51017500	chr3	51407500	51417500
chr3	51530000	51540000	chr3	51710000	51720000
chr3	52032500	52042500	chr3	52167500	52177500
chr3	52032500	52042500	chr3	52407500	52417500
chr3	52322500	52332500	chr3	52372500	52382500
chr3	52880000	52890000	chr3	53110000	53120000
chr3	52882500	52892500	chr3	53232500	53242500
chr3	53142500	53152500	chr3	53227500	53237500
chr3	53332500	53342500	chr3	53732500	53742500
chr3	56742500	56752500	chr3	57017500	57027500
chr3	57207500	57217500	chr3	57807500	57817500
chr3	57982500	57992500	chr3	58282500	58292500
chr3	57990000	58000000	chr3	58150000	58160000
chr3	58170000	58180000	chr3	58280000	58290000
chr3	58182500	58192500	chr3	58507500	58517500
chr3	58310000	58320000	chr3	58390000	58400000
chr3	58310000	58320000	chr3	58510000	58520000
chr3	58550000	58560000	chr3	58610000	58620000
chr3	59557500	59567500	chr3	61357500	61367500
chr3	59732500	59742500	chr3	60072500	60082500
chr3	60480000	60490000	chr3	60530000	60540000
chr3	62182500	62192500	chr3	62532500	62542500
chr3	63330000	63340000	chr3	63800000	63810000
chr3	64010000	64020000	chr3	64460000	64470000
chr3	66320000	66330000	chr3	66860000	66870000
chr3	66457500	66467500	chr3	66857500	66867500
chr3	66982500	66992500	chr3	68932500	68942500
chr3	67157500	67167500	chr3	68932500	68942500
chr3	67432500	67442500	chr3	67832500	67842500
chr3	69200000	69210000	chr3	69350000	69360000
chr3	69207500	69217500	chr3	69482500	69492500
chr3	69207500	69217500	chr3	69707500	69717500
chr3	69730000	69740000	chr3	69990000	70000000
chr3	69740000	69750000	chr3	69840000	69850000
chr3	70107500	70117500	chr3	71707500	71717500
chr3	70582500	70592500	chr3	71707500	71717500
chr3	71757500	71767500	chr3	72307500	72317500
chr3	71757500	71767500	chr3	72882500	72892500
chr3	71777500	71787500	chr3	71897500	71907500
chr3	71920000	71930000	chr3	72310000	72320000
chr3	72007500	72017500	chr3	72307500	72317500
chr3	72540000	72550000	chr3	72690000	72700000
chr3	72710000	72720000	chr3	72870000	72880000
chr3	72980000	72990000	chr3	73100000	73110000
chr3	73150000	73160000	chr3	73550000	73560000
chr3	73157500	73167500	chr3	73457500	73467500
chr3	75332500	75342500	chr3	75607500	75617500
chr3	75460000	75470000	chr3	129800000	129810000
chr3	77082500	77092500	chr3	77297500	77307500
chr3	87357500	87367500	chr3	88057500	88067500
chr3	88257500	88267500	chr3	90232500	90242500
chr3	97510000	97520000	chr3	97740000	97750000
chr3	97757500	97767500	chr3	98032500	98042500
chr3	97757500	97767500	chr3	98532500	98542500
chr3	98307500	98317500	chr3	98707500	98717500
chr3	98320000	98330000	chr3	98530000	98540000
chr3	98527500	98537500	chr3	98707500	98717500
chr3	98732500	98742500	chr3	99482500	99492500
chr3	99550000	99560000	chr3	99970000	99980000
chr3	99557500	99567500	chr3	99782500	99792500
chr3	99557500	99567500	chr3	100307500	100317500
chr3	99780000	99790000	chr3	99970000	99980000
chr3	100032500	100042500	chr3	100307500	100317500
chr3	100180000	100190000	chr3	100300000	100310000
chr3	100782500	100792500	chr3	100907500	100917500
chr3	101522500	101532500	chr3	101937500	101947500
chr3	106957500	106967500	chr3	107257500	107267500
chr3	106982500	106992500	chr3	107132500	107142500
chr3	108207500	108217500	chr3	108632500	108642500
chr3	108382500	108392500	chr3	108607500	108617500
chr3	111432500	111442500	chr3	111682500	111692500
chr3	111832500	111842500	chr3	112232500	112242500
chr3	112007500	112017500	chr3	112232500	112242500
chr3	112360000	112370000	chr3	112690000	112700000
chr3	112457500	112467500	chr3	112682500	112692500
chr3	112757500	112767500	chr3	113332500	113342500
chr3	112760000	112770000	chr3	113000000	113010000
chr3	113560000	113570000	chr3	113630000	113640000
chr3	114932500	114942500	chr3	115507500	115517500
chr3	114940000	114950000	chr3	115410000	115420000
chr3	115857500	115867500	chr3	116482500	116492500
chr3	116482500	116492500	chr3	118532500	118542500
chr3	118597500	118607500	chr3	118812500	118822500
chr3	118600000	118610000	chr3	118750000	118760000
chr3	118607500	118617500	chr3	119107500	119117500
chr3	119607500	119617500	chr3	119907500	119917500
chr3	119957500	119967500	chr3	120132500	120142500
chr3	119957500	119967500	chr3	120257500	120267500
chr3	119957500	119967500	chr3	120507500	120517500
chr3	120280000	120290000	chr3	120510000	120520000
chr3	121257500	121267500	chr3	121707500	121717500
chr3	121257500	121267500	chr3	121982500	121992500
chr3	122270000	122280000	chr3	122390000	122400000
chr3	123732500	123742500	chr3	124257500	124267500
chr3	124057500	124067500	chr3	124257500	124267500
chr3	124070000	124080000	chr3	124180000	124190000
chr3	124277500	124287500	chr3	124402500	124412500
chr3	124282500	124292500	chr3	124607500	124617500
chr3	124477500	124487500	chr3	124617500	124627500
chr3	124482500	124492500	chr3	125307500	125317500
chr3	125482500	125492500	chr3	129707500	129717500
chr3	125970000	125980000	chr3	126100000	126110000
chr3	126470000	126480000	chr3	126700000	126710000
chr3	128680000	128690000	chr3	128960000	128970000
chr3	128690000	128700000	chr3	128800000	128810000
chr3	129082500	129092500	chr3	129532500	129542500
chr3	129210000	129220000	chr3	129540000	129550000
chr3	129357500	129367500	chr3	129807500	129817500
chr3	129370000	129380000	chr3	129540000	129550000
chr3	129372500	129382500	chr3	129647500	129657500
chr3	129657500	129667500	chr3	129807500	129817500
chr3	129740000	129750000	chr3	129810000	129820000
chr3	129857500	129867500	chr3	130257500	130267500
chr3	129982500	129992500	chr3	130232500	130242500
chr3	130480000	130490000	chr3	130610000	130620000
chr3	131970000	131980000	chr3	132060000	132070000
chr3	132260000	132270000	chr3	132360000	132370000
chr3	132457500	132467500	chr3	133107500	133117500
chr3	132757500	132767500	chr3	133107500	133117500
chr3	133382500	133392500	chr3	133632500	133642500
chr3	133537500	133547500	chr3	133612500	133622500
chr3	134022500	134032500	chr3	134187500	134197500
chr3	135780000	135790000	chr3	136730000	136740000
chr3	135782500	135792500	chr3	136457500	136467500
chr3	135782500	135792500	chr3	137682500	137692500
chr3	136107500	136117500	chr3	136457500	136467500
chr3	136107500	136117500	chr3	136732500	136742500
chr3	136472500	136482500	chr3	136727500	136737500
chr3	136807500	136817500	chr3	137682500	137692500
chr3	137782500	137792500	chr3	137832500	137842500
chr3	138180000	138190000	chr3	138650000	138660000
chr3	138310000	138320000	chr3	138640000	138650000
chr3	138420000	138430000	chr3	138630000	138640000
chr3	138547500	138557500	chr3	138627500	138637500
chr3	138650000	138660000	chr3	139050000	139060000
chr3	138822500	138832500	chr3	139042500	139052500
chr3	140607500	140617500	chr3	140907500	140917500
chr3	140720000	140730000	chr3	140820000	140830000
chr3	140720000	140730000	chr3	140900000	140910000
chr3	141020000	141030000	chr3	141280000	141290000
chr3	141022500	141032500	chr3	141172500	141182500
chr3	141170000	141180000	chr3	141280000	141290000
chr3	141187500	141197500	chr3	141272500	141282500
chr3	141737500	141747500	chr3	141992500	142002500
chr3	141840000	141850000	chr3	141990000	142000000
chr3	142300000	142310000	chr3	142530000	142540000
chr3	142300000	142310000	chr3	142710000	142720000
chr3	142540000	142550000	chr3	142710000	142720000
chr3	142642500	142652500	chr3	142707500	142717500
chr3	145930000	145940000	chr3	146300000	146310000
chr3	148667500	148677500	chr3	148987500	148997500
chr3	148682500	148692500	chr3	149207500	149217500
chr3	148827500	148837500	chr3	148987500	148997500
chr3	149232500	149242500	chr3	149432500	149442500
chr3	149657500	149667500	chr3	149932500	149942500
chr3	149657500	149667500	chr3	150207500	150217500
chr3	149940000	149950000	chr3	150210000	150220000
chr3	150232500	150242500	chr3	150582500	150592500
chr3	150232500	150242500	chr3	150857500	150867500
chr3	150430000	150440000	chr3	150580000	150590000
chr3	150432500	150442500	chr3	150857500	150867500
chr3	150507500	150517500	chr3	150857500	150867500
chr3	150880000	150890000	chr3	150990000	151000000
chr3	151150000	151160000	chr3	151550000	151560000
chr3	151150000	151160000	chr3	151630000	151640000
chr3	151182500	151192500	chr3	151357500	151367500
chr3	151900000	151910000	chr3	152160000	152170000
chr3	152732500	152742500	chr3	153307500	153317500
chr3	152732500	152742500	chr3	153482500	153492500
chr3	152757500	152767500	chr3	153007500	153017500
chr3	152762500	152772500	chr3	152877500	152887500
chr3	152882500	152892500	chr3	153307500	153317500
chr3	154482500	154492500	chr3	155032500	155042500
chr3	154657500	154667500	chr3	155032500	155042500
chr3	155082500	155092500	chr3	155407500	155417500
chr3	155857500	155867500	chr3	156857500	156867500
chr3	155870000	155880000	chr3	156090000	156100000
chr3	155870000	155880000	chr3	156230000	156240000
chr3	156270000	156280000	chr3	156370000	156380000
chr3	156390000	156400000	chr3	156850000	156860000
chr3	156917500	156927500	chr3	157207500	157217500
chr3	157582500	157592500	chr3	158157500	158167500
chr3	158257500	158267500	chr3	158507500	158517500
chr3	158377500	158387500	chr3	158507500	158517500
chr3	158442500	158452500	chr3	158502500	158512500
chr3	158557500	158567500	chr3	159532500	159542500
chr3	158560000	158570000	chr3	158970000	158980000
chr3	158982500	158992500	chr3	159532500	159542500
chr3	158982500	158992500	chr3	159707500	159717500
chr3	159750000	159760000	chr3	160190000	160200000
chr3	159880000	159890000	chr3	160060000	160070000
chr3	160407500	160417500	chr3	160657500	160667500
chr3	160632500	160642500	chr3	161132500	161142500
chr3	167632500	167642500	chr3	167882500	167892500
chr3	167642500	167652500	chr3	167752500	167762500
chr3	167762500	167772500	chr3	167872500	167882500
chr3	167932500	167942500	chr3	168557500	168567500
chr3	170130000	170140000	chr3	170520000	170530000
chr3	170132500	170142500	chr3	170407500	170417500
chr3	170410000	170420000	chr3	170520000	170530000
chr3	170682500	170692500	chr3	171282500	171292500
chr3	170757500	170767500	chr3	171282500	171292500
chr3	170900000	170910000	chr3	171280000	171290000
chr3	170907500	170917500	chr3	171157500	171167500
chr3	171650000	171660000	chr3	171750000	171760000
chr3	172200000	172210000	chr3	172310000	172320000
chr3	172700000	172710000	chr3	172990000	173000000
chr3	172702500	172712500	chr3	172757500	172767500
chr3	176230000	176240000	chr3	176380000	176390000
chr3	176232500	176242500	chr3	176657500	176667500
chr3	176232500	176242500	chr3	178107500	178117500
chr3	176912500	176922500	chr3	177072500	177082500
chr3	178160000	178170000	chr3	178680000	178690000
chr3	178727500	178737500	chr3	179027500	179037500
chr3	178732500	178742500	chr3	179282500	179292500
chr3	178820000	178830000	chr3	179030000	179040000
chr3	179050000	179060000	chr3	179270000	179280000
chr3	181432500	181442500	chr3	182332500	182342500
chr3	182430000	182440000	chr3	182550000	182560000
chr3	182432500	182442500	chr3	182832500	182842500
chr3	182432500	182442500	chr3	183107500	183117500
chr3	182840000	182850000	chr3	182890000	182900000
chr3	182840000	182850000	chr3	183100000	183110000
chr3	182897500	182907500	chr3	183097500	183107500
chr3	183182500	183192500	chr3	183477500	183487500
chr3	183607500	183617500	chr3	183957500	183967500
chr3	183610000	183620000	chr3	183830000	183840000
chr3	183610000	183620000	chr3	184000000	184010000
chr3	183620000	183630000	chr3	183730000	183740000
chr3	184090000	184100000	chr3	184250000	184260000
chr3	184107500	184117500	chr3	184482500	184492500
chr3	184277500	184287500	chr3	184487500	184497500
chr3	184282500	184292500	chr3	184907500	184917500
chr3	184582500	184592500	chr3	184907500	184917500
chr3	185382500	185392500	chr3	185957500	185967500
chr3	185690000	185700000	chr3	186250000	186260000
chr3	185700000	185710000	chr3	185970000	185980000
chr3	185970000	185980000	chr3	186250000	186260000
chr3	186330000	186340000	chr3	186470000	186480000
chr3	186330000	186340000	chr3	186530000	186540000
chr3	186560000	186570000	chr3	186880000	186890000
chr3	186562500	186572500	chr3	186642500	186652500
chr3	186932500	186942500	chr3	187392500	187402500
chr3	187032500	187042500	chr3	187392500	187402500
chr3	187032500	187042500	chr3	188657500	188667500
chr3	187450000	187460000	chr3	188670000	188680000
chr3	187457500	187467500	chr3	188857500	188867500
chr3	189682500	189692500	chr3	192157500	192167500
chr3	191130000	191140000	chr3	192160000	192170000
chr3	192182500	192192500	chr3	192507500	192517500
chr3	192282500	192292500	chr3	192507500	192517500
chr3	192282500	192292500	chr3	193282500	193292500
chr3	192530000	192540000	chr3	193280000	193290000
chr3	192532500	192542500	chr3	192757500	192767500
chr3	192532500	192542500	chr3	194032500	194042500
chr3	192907500	192917500	chr3	193282500	193292500
chr3	193500000	193510000	chr3	193720000	193730000
chr3	193502500	193512500	chr3	193837500	193847500
chr3	193502500	193512500	chr3	194027500	194037500
chr3	193850000	193860000	chr3	194030000	194040000
chr3	194050000	194060000	chr3	194300000	194310000
chr3	194052500	194062500	chr3	194122500	194132500
chr3	194382500	194392500	chr3	195232500	195242500
chr3	194390000	194400000	chr3	194970000	194980000
chr3	194400000	194410000	chr3	194820000	194830000
chr3	194987500	194997500	chr3	195242500	195252500
chr3	195340000	195350000	chr3	195470000	195480000
chr3	195340000	195350000	chr3	195570000	195580000
chr3	195342500	195352500	chr3	195442500	195452500
chr3	195352500	195362500	chr3	197382500	197392500
chr3	195370000	195380000	chr3	197360000	197370000
chr3	195392500	195402500	chr3	195697500	195707500
chr3	195432500	195442500	chr3	195932500	195942500
chr3	195432500	195442500	chr3	196232500	196242500
chr3	195460000	195470000	chr3	195570000	195580000
chr3	195582500	195592500	chr3	195617500	195627500
chr3	195582500	195592500	chr3	196232500	196242500
chr3	195710000	195720000	chr3	197340000	197350000
chr3	195742500	195752500	chr3	196242500	196252500
chr3	195747500	195757500	chr3	195922500	195932500
chr3	195802500	195812500	chr3	195917500	195927500
chr3	195970000	195980000	chr3	196240000	196250000
chr3	196250000	196260000	chr3	196410000	196420000
chr3	196257500	196267500	chr3	196682500	196692500
chr3	196257500	196267500	chr3	196907500	196917500
chr3	196332500	196342500	chr3	196407500	196417500
chr3	196732500	196742500	chr3	197232500	197242500
chr3	196982500	196992500	chr3	197232500	197242500
chr4	1132500	1142500	chr4	1632500	1642500
chr4	1240000	1250000	chr4	1330000	1340000
chr4	1350000	1360000	chr4	1620000	1630000
chr4	1740000	1750000	chr4	1810000	1820000
chr4	3890000	3900000	chr4	3940000	3950000
chr4	3990000	4000000	chr4	4090000	4100000
chr4	4007500	4017500	chr4	9632500	9642500
chr4	4482500	4492500	chr4	4882500	4892500
chr4	4990000	5000000	chr4	5140000	5150000
chr4	5407500	5417500	chr4	5782500	5792500
chr4	5990000	6000000	chr4	6320000	6330000
chr4	6262500	6272500	chr4	6322500	6332500
chr4	6717500	6727500	chr4	7067500	7077500
chr4	6720000	6730000	chr4	6860000	6870000
chr4	7802500	7812500	chr4	7982500	7992500
chr4	8242500	8252500	chr4	8397500	8407500
chr4	8457500	8467500	chr4	8592500	8602500
chr4	8682500	8692500	chr4	8907500	8917500
chr4	9700000	9710000	chr4	10010000	10020000
chr4	9757500	9767500	chr4	10012500	10022500
chr4	10157500	10167500	chr4	10402500	10412500
chr4	10157500	10167500	chr4	10547500	10557500
chr4	10157500	10167500	chr4	12632500	12642500
chr4	10582500	10592500	chr4	12632500	12642500
chr4	12732500	12742500	chr4	13557500	13567500
chr4	12847500	12857500	chr4	13547500	13557500
chr4	15482500	15492500	chr4	15957500	15967500
chr4	15802500	15812500	chr4	15952500	15962500
chr4	16030000	16040000	chr4	16250000	16260000
chr4	16282500	16292500	chr4	17332500	17342500
chr4	17340000	17350000	chr4	17460000	17470000
chr4	17540000	17550000	chr4	18590000	18600000
chr4	17807500	17817500	chr4	18582500	18592500
chr4	20417500	20427500	chr4	20682500	20692500
chr4	21782500	21792500	chr4	22382500	22392500
chr4	21782500	21792500	chr4	22682500	22692500
chr4	22407500	22417500	chr4	22682500	22692500
chr4	24482500	24492500	chr4	24682500	24692500
chr4	24482500	24492500	chr4	24982500	24992500
chr4	26057500	26067500	chr4	26407500	26417500
chr4	26457500	26467500	chr4	27007500	27017500
chr4	26460000	26470000	chr4	26710000	26720000
chr4	28580000	28590000	chr4	28800000	28810000
chr4	37450000	37460000	chr4	37560000	37570000
chr4	37607500	37617500	chr4	37782500	37792500
chr4	37607500	37617500	chr4	38032500	38042500
chr4	37800000	37810000	chr4	38030000	38040000
chr4	38057500	38067500	chr4	39132500	39142500
chr4	38060000	38070000	chr4	38730000	38740000
chr4	38077500	38087500	chr4	38167500	38177500
chr4	38177500	38187500	chr4	38727500	38737500
chr4	38320000	38330000	chr4	38670000	38680000
chr4	38757500	38767500	chr4	39132500	39142500
chr4	38882500	38892500	chr4	39432500	39442500
chr4	38900000	38910000	chr4	39130000	39140000
chr4	39470000	39480000	chr4	39970000	39980000
chr4	40060000	40070000	chr4	40310000	40320000
chr4	40147500	40157500	chr4	40312500	40322500
chr4	40732500	40742500	chr4	40907500	40917500
chr4	40957500	40967500	chr4	41657500	41667500
chr4	40970000	40980000	chr4	41210000	41220000
chr4	41280000	41290000	chr4	41650000	41660000
chr4	41280000	41290000	chr4	41880000	41890000
chr4	41692500	41702500	chr4	41882500	41892500
chr4	42280000	42290000	chr4	42520000	42530000
chr4	42557500	42567500	chr4	42857500	42867500
chr4	44757500	44767500	chr4	47382500	47392500
chr4	47700000	47710000	chr4	47920000	47930000
chr4	47707500	47717500	chr4	48082500	48092500
chr4	48130000	48140000	chr4	48540000	48550000
chr4	48140000	48150000	chr4	48270000	48280000
chr4	48307500	48317500	chr4	48532500	48542500
chr4	48560000	48570000	chr4	48950000	48960000
chr4	49230000	49240000	chr4	49560000	49570000
chr4	49260000	49270000	chr4	49530000	49540000
chr4	53240000	53250000	chr4	53840000	53850000
chr4	53432500	53442500	chr4	53832500	53842500
chr4	53882500	53892500	chr4	55082500	55092500
chr4	54057500	54067500	chr4	55082500	55092500
chr4	54770000	54780000	chr4	55090000	55100000
chr4	55182500	55192500	chr4	55807500	55817500
chr4	55182500	55192500	chr4	56182500	56192500
chr4	55857500	55867500	chr4	56182500	56192500
chr4	56200000	56210000	chr4	56600000	56610000
chr4	56307500	56317500	chr4	56607500	56617500
chr4	57530000	57540000	chr4	57660000	57670000
chr4	68850000	68860000	chr4	69040000	69050000
chr4	71457500	71467500	chr4	72582500	72592500
chr4	72132500	72142500	chr4	72582500	72592500
chr4	72632500	72642500	chr4	73132500	73142500
chr4	73157500	73167500	chr4	73882500	73892500
chr4	74182500	74192500	chr4	74982500	74992500
chr4	74200000	74210000	chr4	74520000	74530000
chr4	74450000	74460000	chr4	74510000	74520000
chr4	74520000	74530000	chr4	75000000	75010000
chr4	75050000	75060000	chr4	75170000	75180000
chr4	75182500	75192500	chr4	75592500	75602500
chr4	76490000	76500000	chr4	76760000	76770000
chr4	76820000	76830000	chr4	76980000	76990000
chr4	76912500	76922500	chr4	76982500	76992500
chr4	77350000	77360000	chr4	77420000	77430000
chr4	77432500	77442500	chr4	77957500	77967500
chr4	77960000	77970000	chr4	78120000	78130000
chr4	78307500	78317500	chr4	78507500	78517500
chr4	78882500	78892500	chr4	79432500	79442500
chr4	78982500	78992500	chr4	79432500	79442500
chr4	79870000	79880000	chr4	81260000	81270000
chr4	79882500	79892500	chr4	81957500	81967500
chr4	79957500	79967500	chr4	80482500	80492500
chr4	80482500	80492500	chr4	81257500	81267500
chr4	81280000	81290000	chr4	81910000	81920000
chr4	82320000	82330000	chr4	82760000	82770000
chr4	82320000	82330000	chr4	83120000	83130000
chr4	82380000	82390000	chr4	83120000	83130000
chr4	83290000	83300000	chr4	83340000	83350000
chr4	83380000	83390000	chr4	83650000	83660000
chr4	83990000	84000000	chr4	84170000	84180000
chr4	84427500	84437500	chr4	84552500	84562500
chr4	84432500	84442500	chr4	85407500	85417500
chr4	85507500	85517500	chr4	85882500	85892500
chr4	85657500	85667500	chr4	85882500	85892500
chr4	86057500	86067500	chr4	86957500	86967500
chr4	86332500	86342500	chr4	86657500	86667500
chr4	87407500	87417500	chr4	88407500	88417500
chr4	87410000	87420000	chr4	87810000	87820000
chr4	87820000	87830000	chr4	88390000	88400000
chr4	87832500	87842500	chr4	88157500	88167500
chr4	87837500	87847500	chr4	88012500	88022500
chr4	87850000	87860000	chr4	87920000	87930000
chr4	88070000	88080000	chr4	88150000	88160000
chr4	88182500	88192500	chr4	88757500	88767500
chr4	88190000	88200000	chr4	88380000	88390000
chr4	88600000	88610000	chr4	88760000	88770000
chr4	88770000	88780000	chr4	89130000	89140000
chr4	88770000	88780000	chr4	89430000	89440000
chr4	88950000	88960000	chr4	89430000	89440000
chr4	88952500	88962500	chr4	89127500	89137500
chr4	89142500	89152500	chr4	89432500	89442500
chr4	89450000	89460000	chr4	89940000	89950000
chr4	89457500	89467500	chr4	89582500	89592500
chr4	89730000	89740000	chr4	89940000	89950000
chr4	91232500	91242500	chr4	94682500	94692500
chr4	95232500	95242500	chr4	95507500	95517500
chr4	95320000	95330000	chr4	95510000	95520000
chr4	96082500	96092500	chr4	96432500	96442500
chr4	99382500	99392500	chr4	100307500	100317500
chr4	100032500	100042500	chr4	100307500	100317500
chr4	100482500	100492500	chr4	100722500	100732500
chr4	100730000	100740000	chr4	100790000	100800000
chr4	103350000	103360000	chr4	103930000	103940000
chr4	103350000	103360000	chr4	104010000	104020000
chr4	103370000	103380000	chr4	103530000	103540000
chr4	103537500	103547500	chr4	103922500	103932500
chr4	103537500	103547500	chr4	104007500	104017500
chr4	106057500	106067500	chr4	106382500	106392500
chr4	107157500	107167500	chr4	107432500	107442500
chr4	108500000	108510000	chr4	108640000	108650000
chr4	108670000	108680000	chr4	108830000	108840000
chr4	108930000	108940000	chr4	109490000	109500000
chr4	109757500	109767500	chr4	110232500	110242500
chr4	110332500	110342500	chr4	111432500	111442500
chr4	110340000	110350000	chr4	110900000	110910000
chr4	110342500	110352500	chr4	110727500	110737500
chr4	110917500	110927500	chr4	111432500	111442500
chr4	110932500	110942500	chr4	111232500	111242500
chr4	110932500	110942500	chr4	112957500	112967500
chr4	111230000	111240000	chr4	111420000	111430000
chr4	111557500	111567500	chr4	112932500	112942500
chr4	113007500	113017500	chr4	113432500	113442500
chr4	113020000	113030000	chr4	113150000	113160000
chr4	113232500	113242500	chr4	113682500	113692500
chr4	113537500	113547500	chr4	113677500	113687500
chr4	113557500	113567500	chr4	113857500	113867500
chr4	114307500	114317500	chr4	115307500	115317500
chr4	115307500	115317500	chr4	115607500	115617500
chr4	119690000	119700000	chr4	119800000	119810000
chr4	119907500	119917500	chr4	120982500	120992500
chr4	119957500	119967500	chr4	120207500	120217500
chr4	120230000	120240000	chr4	120970000	120980000
chr4	120532500	120542500	chr4	120957500	120967500
chr4	122290000	122300000	chr4	122650000	122660000
chr4	122810000	122820000	chr4	123500000	123510000
chr4	123220000	123230000	chr4	123490000	123500000
chr4	123520000	123530000	chr4	123630000	123640000
chr4	123520000	123530000	chr4	123840000	123850000
chr4	123680000	123690000	chr4	123840000	123850000
chr4	126232500	126242500	chr4	128307500	128317500
chr4	128530000	128540000	chr4	128640000	128650000
chr4	129380000	129390000	chr4	129480000	129490000
chr4	138952500	138962500	chr4	139597500	139607500
chr4	138957500	138967500	chr4	139782500	139792500
chr4	139600000	139610000	chr4	139790000	139800000
chr4	139950000	139960000	chr4	140450000	140460000
chr4	140007500	140017500	chr4	140207500	140217500
chr4	140517500	140527500	chr4	140567500	140577500
chr4	141070000	141080000	chr4	141170000	141180000
chr4	141257500	141267500	chr4	141757500	141767500
chr4	141282500	141292500	chr4	141507500	141517500
chr4	144132500	144142500	chr4	144407500	144417500
chr4	144482500	144492500	chr4	145057500	145067500
chr4	144682500	144692500	chr4	144932500	144942500
chr4	144690000	144700000	chr4	144820000	144830000
chr4	144690000	144700000	chr4	145060000	145070000
chr4	144807500	144817500	chr4	145057500	145067500
chr4	145082500	145092500	chr4	145982500	145992500
chr4	145532500	145542500	chr4	145982500	145992500
chr4	146157500	146167500	chr4	146482500	146492500
chr4	147007500	147017500	chr4	147832500	147842500
chr4	147257500	147267500	chr4	147832500	147842500
chr4	147932500	147942500	chr4	148507500	148517500
chr4	147932500	147942500	chr4	148782500	148792500
chr4	148082500	148092500	chr4	148507500	148517500
chr4	150932500	150942500	chr4	151132500	151142500
chr4	150932500	150942500	chr4	151782500	151792500
chr4	151207500	151217500	chr4	151782500	151792500
chr4	153380000	153390000	chr4	153650000	153660000
chr4	153760000	153770000	chr4	154000000	154010000
chr4	153782500	153792500	chr4	154232500	154242500
chr4	154060000	154070000	chr4	154230000	154240000
chr4	154262500	154272500	chr4	154492500	154502500
chr4	154347500	154357500	chr4	154482500	154492500
chr4	155317500	155327500	chr4	155422500	155432500
chr4	155467500	155477500	chr4	155532500	155542500
chr4	155550000	155560000	chr4	155690000	155700000
chr4	158907500	158917500	chr4	159082500	159092500
chr4	159157500	159167500	chr4	160357500	160367500
chr4	159182500	159192500	chr4	159532500	159542500
chr4	159650000	159660000	chr4	159770000	159780000
chr4	159770000	159780000	chr4	160090000	160100000
chr4	159770000	159780000	chr4	160120000	160130000
chr4	159770000	159780000	chr4	160360000	160370000
chr4	160022500	160032500	chr4	160092500	160102500
chr4	160407500	160417500	chr4	163957500	163967500
chr4	160407500	160417500	chr4	165657500	165667500
chr4	160480000	160490000	chr4	163620000	163630000
chr4	164400000	164410000	chr4	164460000	164470000
chr4	164482500	164492500	chr4	165657500	165667500
chr4	164582500	164592500	chr4	165657500	165667500
chr4	165707500	165717500	chr4	166007500	166017500
chr4	166047500	166057500	chr4	166387500	166397500
chr4	166057500	166067500	chr4	167007500	167017500
chr4	166457500	166467500	chr4	167007500	167017500
chr4	169107500	169117500	chr4	169832500	169842500
chr4	169832500	169842500	chr4	170407500	170417500
chr4	170532500	170542500	chr4	170957500	170967500
chr4	170537500	170547500	chr4	170572500	170582500
chr4	170730000	170740000	chr4	170960000	170970000
chr4	171050000	171060000	chr4	173750000	173760000
chr4	173932500	173942500	chr4	174332500	174342500
chr4	173942500	173952500	chr4	174172500	174182500
chr4	174232500	174242500	chr4	174332500	174342500
chr4	175282500	175292500	chr4	175532500	175542500
chr4	175300000	175310000	chr4	175630000	175640000
chr4	183382500	183392500	chr4	184182500	184192500
chr4	183850000	183860000	chr4	183990000	184000000
chr4	183850000	183860000	chr4	184180000	184190000
chr4	183987500	183997500	chr4	184167500	184177500
chr4	184190000	184200000	chr4	184320000	184330000
chr4	184390000	184400000	chr4	184520000	184530000
chr4	184757500	184767500	chr4	185007500	185017500
chr4	184757500	184767500	chr4	185082500	185092500
chr4	185180000	185190000	chr4	185450000	185460000
chr4	185952500	185962500	chr4	186057500	186067500
chr4	186557500	186567500	chr4	186932500	186942500
chr4	187212500	187222500	chr4	187502500	187512500
chr5	680000	690000	chr5	770000	780000
chr5	702500	712500	chr5	792500	802500
chr5	920000	930000	chr5	1150000	1160000
chr5	932500	942500	chr5	1632500	1642500
chr5	1157500	1167500	chr5	1632500	1642500
chr5	1470000	1480000	chr5	1640000	1650000
chr5	1770000	1780000	chr5	2010000	2020000
chr5	4882500	4892500	chr5	5407500	5417500
chr5	5130000	5140000	chr5	5390000	5400000
chr5	6630000	6640000	chr5	6710000	6720000
chr5	6807500	6817500	chr5	7757500	7767500
chr5	7932500	7942500	chr5	9207500	9217500
chr5	10277500	10287500	chr5	10362500	10372500
chr5	10447500	10457500	chr5	10622500	10632500
chr5	13980000	13990000	chr5	14640000	14650000
chr5	13982500	13992500	chr5	14357500	14367500
chr5	13982500	13992500	chr5	15007500	15017500
chr5	14350000	14360000	chr5	14640000	14650000
chr5	14357500	14367500	chr5	15007500	15017500
chr5	14727500	14737500	chr5	15007500	15017500
chr5	16780000	16790000	chr5	17180000	17190000
chr5	17210000	17220000	chr5	18300000	18310000
chr5	20850000	20860000	chr5	34340000	34350000
chr5	20930000	20940000	chr5	34260000	34270000
chr5	21477500	21487500	chr5	34187500	34197500
chr5	21482500	21492500	chr5	33982500	33992500
chr5	21482500	21492500	chr5	34457500	34467500
chr5	21482500	21492500	chr5	99707500	99717500
chr5	22402500	22412500	chr5	22437500	22447500
chr5	31570000	31580000	chr5	32090000	32100000
chr5	31580000	31590000	chr5	31810000	31820000
chr5	31582500	31592500	chr5	32607500	32617500
chr5	31830000	31840000	chr5	32090000	32100000
chr5	32232500	32242500	chr5	32607500	32617500
chr5	32490000	32500000	chr5	32580000	32590000
chr5	33430000	33440000	chr5	33920000	33930000
chr5	33982500	33992500	chr5	34457500	34467500
chr5	34180000	34190000	chr5	34450000	34460000
chr5	34470000	34480000	chr5	35000000	35010000
chr5	34480000	34490000	chr5	34890000	34900000
chr5	34482500	34492500	chr5	35182500	35192500
chr5	34482500	34492500	chr5	35932500	35942500
[truncated: 4,475 more rows]
