# Supplementary material for: Modeling and analysis of Hi-C data by HiSIF identifies characteristic promoter-distal loops
Source: Genome Med. 2020 Aug 12;12:69. doi: 10.1186/s13073-020-00769-8 (PMC7425017; doi:10.1186/s13073-020-00769-8)
Supplement: Supplementary file 6 — Additional file 6. Significant interacting fragments called by Fit-Hi-C in K562 cells. [file 13073_2020_769_MOESM6_ESM.xlsx]

## Sheet: Fit-Hi-C
Additional file 6. K562 Fit-Hi-C
chr1	start1	end1	chr2	start1	end1
chr1	705000	715000	chr1	725000	735000
chr1	705000	715000	chr1	745000	755000
chr1	705000	715000	chr1	765000	775000
chr1	705000	715000	chr1	785000	795000
chr1	705000	715000	chr1	805000	815000
chr1	705000	715000	chr1	865000	875000
chr1	705000	715000	chr1	224165000	224175000
chr1	705000	715000	chr1	224185000	224195000
chr1	705000	715000	chr1	224205000	224215000
chr1	725000	735000	chr1	745000	755000
chr1	725000	735000	chr1	765000	775000
chr1	725000	735000	chr1	785000	795000
chr1	725000	735000	chr1	805000	815000
chr1	725000	735000	chr1	224185000	224195000
chr1	725000	735000	chr1	224205000	224215000
chr1	745000	755000	chr1	765000	775000
chr1	745000	755000	chr1	224205000	224215000
chr1	785000	795000	chr1	224205000	224215000
chr1	805000	815000	chr1	825000	835000
chr1	805000	815000	chr1	865000	875000
chr1	805000	815000	chr1	905000	915000
chr1	805000	815000	chr1	224205000	224215000
chr1	865000	875000	chr1	1225000	1235000
chr1	885000	895000	chr1	1225000	1235000
chr1	905000	915000	chr1	1005000	1015000
chr1	905000	915000	chr1	1185000	1195000
chr1	905000	915000	chr1	1225000	1235000
chr1	925000	935000	chr1	1225000	1235000
chr1	965000	975000	chr1	985000	995000
chr1	965000	975000	chr1	1005000	1015000
chr1	965000	975000	chr1	1185000	1195000
chr1	965000	975000	chr1	1225000	1235000
chr1	985000	995000	chr1	1185000	1195000
chr1	985000	995000	chr1	1225000	1235000
chr1	1005000	1015000	chr1	1045000	1055000
chr1	1005000	1015000	chr1	1145000	1155000
chr1	1005000	1015000	chr1	1165000	1175000
chr1	1005000	1015000	chr1	1185000	1195000
chr1	1005000	1015000	chr1	1205000	1215000
chr1	1005000	1015000	chr1	1225000	1235000
chr1	1045000	1055000	chr1	1185000	1195000
chr1	1045000	1055000	chr1	1225000	1235000
chr1	1065000	1075000	chr1	1145000	1155000
chr1	1065000	1075000	chr1	1165000	1175000
chr1	1065000	1075000	chr1	1185000	1195000
chr1	1065000	1075000	chr1	1225000	1235000
chr1	1225000	1235000	chr1	1245000	1255000
chr1	1225000	1235000	chr1	1265000	1275000
chr1	1245000	1255000	chr1	1265000	1275000
chr1	1265000	1275000	chr1	1285000	1295000
chr1	1265000	1275000	chr1	1445000	1455000
chr1	1285000	1295000	chr1	1425000	1435000
chr1	1285000	1295000	chr1	1445000	1455000
chr1	1405000	1415000	chr1	1425000	1435000
chr1	1445000	1455000	chr1	1465000	1475000
chr1	1445000	1455000	chr1	1565000	1575000
chr1	1465000	1475000	chr1	1565000	1575000
chr1	1545000	1555000	chr1	1565000	1575000
chr1	1565000	1575000	chr1	1585000	1595000
chr1	1565000	1575000	chr1	1625000	1635000
chr1	1565000	1575000	chr1	1645000	1655000
chr1	1565000	1575000	chr1	1665000	1675000
chr1	1585000	1595000	chr1	1625000	1635000
chr1	1585000	1595000	chr1	1645000	1655000
chr1	1585000	1595000	chr1	1665000	1675000
chr1	1605000	1615000	chr1	1625000	1635000
chr1	1625000	1635000	chr1	1645000	1655000
chr1	1625000	1635000	chr1	1665000	1675000
chr1	1625000	1635000	chr1	1685000	1695000
chr1	1645000	1655000	chr1	1665000	1675000
chr1	2205000	2215000	chr1	2225000	2235000
chr1	2345000	2355000	chr1	2685000	2695000
chr1	2345000	2355000	chr1	2705000	2715000
chr1	2345000	2355000	chr1	2725000	2735000
chr1	2365000	2375000	chr1	2685000	2695000
chr1	2365000	2375000	chr1	2705000	2715000
chr1	2685000	2695000	chr1	2705000	2715000
chr1	2685000	2695000	chr1	2785000	2795000
chr1	2725000	2735000	chr1	3325000	3335000
chr1	2745000	2755000	chr1	3305000	3315000
chr1	2765000	2775000	chr1	3325000	3335000
chr1	2785000	2795000	chr1	2805000	2815000
chr1	2785000	2795000	chr1	3305000	3315000
chr1	2785000	2795000	chr1	3325000	3335000
chr1	2785000	2795000	chr1	3345000	3355000
chr1	2885000	2895000	chr1	3325000	3335000
chr1	2925000	2935000	chr1	3325000	3335000
chr1	2925000	2935000	chr1	3345000	3355000
chr1	2945000	2955000	chr1	3325000	3335000
chr1	2985000	2995000	chr1	3005000	3015000
chr1	2985000	2995000	chr1	3325000	3335000
chr1	3405000	3415000	chr1	3525000	3535000
chr1	3425000	3435000	chr1	3485000	3495000
chr1	3485000	3495000	chr1	3505000	3515000
chr1	3825000	3835000	chr1	5805000	5815000
chr1	8025000	8035000	chr1	8405000	8415000
chr1	8045000	8055000	chr1	8405000	8415000
chr1	8065000	8075000	chr1	8385000	8395000
chr1	8065000	8075000	chr1	8405000	8415000
chr1	8085000	8095000	chr1	8365000	8375000
chr1	8085000	8095000	chr1	8385000	8395000
chr1	8085000	8095000	chr1	8405000	8415000
chr1	9325000	9335000	chr1	9525000	9535000
chr1	9325000	9335000	chr1	9545000	9555000
chr1	9345000	9355000	chr1	9505000	9515000
chr1	9345000	9355000	chr1	9525000	9535000
chr1	9345000	9355000	chr1	9545000	9555000
chr1	11085000	11095000	chr1	11685000	11695000
chr1	11085000	11095000	chr1	11705000	11715000
chr1	11105000	11115000	chr1	11705000	11715000
chr1	12925000	12935000	chr1	13205000	13215000
chr1	12945000	12955000	chr1	13205000	13215000
chr1	14405000	14415000	chr1	15385000	15395000
chr1	14425000	14435000	chr1	15365000	15375000
chr1	16405000	16415000	chr1	16505000	16515000
chr1	16605000	16615000	chr1	145365000	145375000
chr1	16725000	16735000	chr1	234925000	234935000
chr1	16805000	16815000	chr1	234925000	234935000
chr1	16825000	16835000	chr1	234925000	234935000
chr1	16845000	16855000	chr1	234925000	234935000
chr1	16865000	16875000	chr1	17185000	17195000
chr1	16865000	16875000	chr1	234925000	234935000
chr1	16905000	16915000	chr1	145365000	145375000
chr1	16905000	16915000	chr1	234925000	234935000
chr1	17005000	17015000	chr1	144605000	144615000
chr1	17005000	17015000	chr1	145365000	145375000
chr1	17005000	17015000	chr1	145385000	145395000
chr1	17005000	17015000	chr1	234925000	234935000
chr1	17005000	17015000	chr1	234945000	234955000
chr1	17025000	17035000	chr1	145365000	145375000
chr1	17025000	17035000	chr1	145385000	145395000
chr1	17025000	17035000	chr1	234925000	234935000
chr1	17025000	17035000	chr1	234945000	234955000
chr1	17085000	17095000	chr1	234925000	234935000
chr1	17085000	17095000	chr1	234945000	234955000
chr1	17085000	17095000	chr1	234965000	234975000
chr1	17105000	17115000	chr1	145365000	145375000
chr1	17105000	17115000	chr1	234925000	234935000
chr1	17105000	17115000	chr1	234945000	234955000
chr1	17185000	17195000	chr1	234925000	234935000
chr1	17205000	17215000	chr1	234925000	234935000
chr1	17245000	17255000	chr1	234925000	234935000
chr1	17265000	17275000	chr1	234925000	234935000
chr1	17305000	17315000	chr1	234925000	234935000
chr1	17985000	17995000	chr1	18885000	18895000
chr1	17985000	17995000	chr1	18905000	18915000
chr1	18925000	18935000	chr1	19145000	19155000
chr1	18925000	18935000	chr1	19185000	19195000
chr1	21025000	21035000	chr1	21505000	21515000
chr1	21025000	21035000	chr1	21525000	21535000
chr1	21745000	21755000	chr1	21805000	21815000
chr1	22745000	22755000	chr1	22965000	22975000
chr1	23005000	23015000	chr1	23245000	23255000
chr1	23025000	23035000	chr1	23245000	23255000
chr1	24525000	24535000	chr1	24705000	24715000
chr1	24525000	24535000	chr1	24725000	24735000
chr1	25005000	25015000	chr1	25145000	25155000
chr1	25605000	25615000	chr1	25625000	25635000
chr1	25605000	25615000	chr1	25725000	25735000
chr1	25625000	25635000	chr1	25705000	25715000
chr1	25725000	25735000	chr1	25825000	25835000
chr1	26925000	26935000	chr1	27205000	27215000
chr1	27425000	27435000	chr1	27605000	27615000
chr1	29825000	29835000	chr1	30025000	30035000
chr1	29845000	29855000	chr1	30025000	30035000
chr1	29865000	29875000	chr1	30025000	30035000
chr1	29865000	29875000	chr1	30045000	30055000
chr1	31265000	31275000	chr1	31385000	31395000
chr1	34085000	34095000	chr1	35205000	35215000
chr1	39985000	39995000	chr1	40225000	40235000
chr1	41725000	41735000	chr1	41885000	41895000
chr1	41745000	41755000	chr1	41885000	41895000
chr1	45485000	45495000	chr1	45765000	45775000
chr1	46505000	46515000	chr1	46645000	46655000
chr1	47205000	47215000	chr1	47545000	47555000
chr1	47225000	47235000	chr1	47545000	47555000
chr1	47245000	47255000	chr1	47545000	47555000
chr1	47305000	47315000	chr1	47345000	47355000
chr1	47305000	47315000	chr1	47545000	47555000
chr1	47325000	47335000	chr1	47545000	47555000
chr1	47345000	47355000	chr1	47485000	47495000
chr1	47345000	47355000	chr1	47525000	47535000
chr1	47345000	47355000	chr1	47545000	47555000
chr1	47345000	47355000	chr1	47565000	47575000
chr1	47345000	47355000	chr1	47585000	47595000
chr1	47345000	47355000	chr1	47605000	47615000
chr1	47345000	47355000	chr1	47625000	47635000
chr1	47365000	47375000	chr1	47545000	47555000
chr1	47385000	47395000	chr1	47545000	47555000
chr1	47405000	47415000	chr1	47545000	47555000
chr1	48565000	48575000	chr1	48665000	48675000
chr1	48585000	48595000	chr1	48665000	48675000
chr1	48745000	48755000	chr1	50345000	50355000
chr1	48805000	48815000	chr1	48865000	48875000
chr1	48805000	48815000	chr1	48885000	48895000
chr1	48825000	48835000	chr1	48845000	48855000
chr1	48825000	48835000	chr1	50345000	50355000
chr1	48905000	48915000	chr1	50445000	50455000
chr1	48925000	48935000	chr1	50345000	50355000
chr1	49005000	49015000	chr1	50765000	50775000
chr1	49005000	49015000	chr1	50805000	50815000
chr1	49045000	49055000	chr1	50745000	50755000
chr1	49125000	49135000	chr1	50785000	50795000
chr1	49165000	49175000	chr1	50785000	50795000
chr1	49325000	49335000	chr1	50345000	50355000
chr1	49365000	49375000	chr1	50345000	50355000
chr1	49445000	49455000	chr1	49465000	49475000
chr1	49445000	49455000	chr1	50345000	50355000
chr1	49465000	49475000	chr1	49965000	49975000
chr1	49525000	49535000	chr1	49545000	49555000
chr1	49545000	49555000	chr1	49585000	49595000
chr1	49545000	49555000	chr1	50605000	50615000
chr1	49745000	49755000	chr1	50305000	50315000
chr1	49925000	49935000	chr1	60705000	60715000
chr1	49945000	49955000	chr1	49965000	49975000
chr1	49965000	49975000	chr1	50305000	50315000
chr1	50145000	50155000	chr1	50345000	50355000
chr1	50285000	50295000	chr1	50305000	50315000
chr1	50305000	50315000	chr1	50345000	50355000
chr1	50325000	50335000	chr1	50345000	50355000
chr1	50345000	50355000	chr1	50365000	50375000
chr1	50345000	50355000	chr1	50405000	50415000
chr1	55605000	55615000	chr1	55725000	55735000
chr1	55625000	55635000	chr1	55725000	55735000
chr1	55745000	55755000	chr1	57045000	57055000
chr1	55745000	55755000	chr1	57165000	57175000
chr1	55765000	55775000	chr1	57025000	57035000
chr1	55765000	55775000	chr1	57045000	57055000
chr1	55765000	55775000	chr1	57065000	57075000
chr1	55785000	55795000	chr1	57025000	57035000
chr1	55785000	55795000	chr1	57045000	57055000
chr1	55785000	55795000	chr1	57165000	57175000
chr1	55785000	55795000	chr1	57185000	57195000
chr1	55805000	55815000	chr1	57045000	57055000
chr1	55805000	55815000	chr1	57165000	57175000
chr1	55825000	55835000	chr1	57025000	57035000
chr1	55825000	55835000	chr1	57045000	57055000
chr1	55825000	55835000	chr1	57065000	57075000
chr1	55825000	55835000	chr1	57145000	57155000
chr1	55845000	55855000	chr1	57045000	57055000
chr1	55845000	55855000	chr1	57125000	57135000
chr1	55865000	55875000	chr1	57045000	57055000
chr1	55865000	55875000	chr1	57065000	57075000
chr1	55905000	55915000	chr1	57025000	57035000
chr1	55905000	55915000	chr1	57045000	57055000
chr1	55905000	55915000	chr1	57165000	57175000
chr1	55905000	55915000	chr1	57185000	57195000
chr1	55945000	55955000	chr1	57045000	57055000
chr1	55965000	55975000	chr1	57045000	57055000
chr1	56065000	56075000	chr1	56125000	56135000
chr1	56065000	56075000	chr1	57045000	57055000
chr1	56065000	56075000	chr1	57085000	57095000
chr1	56085000	56095000	chr1	56105000	56115000
chr1	56085000	56095000	chr1	56125000	56135000
chr1	56085000	56095000	chr1	56645000	56655000
chr1	56085000	56095000	chr1	57165000	57175000
chr1	56085000	56095000	chr1	57185000	57195000
chr1	56105000	56115000	chr1	56125000	56135000
chr1	56105000	56115000	chr1	57085000	57095000
chr1	56125000	56135000	chr1	56145000	56155000
chr1	56125000	56135000	chr1	56225000	56235000
chr1	56125000	56135000	chr1	56485000	56495000
chr1	56125000	56135000	chr1	56745000	56755000
chr1	56125000	56135000	chr1	56805000	56815000
chr1	56125000	56135000	chr1	56825000	56835000
chr1	56125000	56135000	chr1	57045000	57055000
chr1	56125000	56135000	chr1	57085000	57095000
chr1	56125000	56135000	chr1	57125000	57135000
chr1	56125000	56135000	chr1	57145000	57155000
chr1	56125000	56135000	chr1	57205000	57215000
chr1	56145000	56155000	chr1	57025000	57035000
chr1	56185000	56195000	chr1	56385000	56395000
chr1	56205000	56215000	chr1	56225000	56235000
chr1	56205000	56215000	chr1	56665000	56675000
chr1	56225000	56235000	chr1	56245000	56255000
chr1	56345000	56355000	chr1	56385000	56395000
chr1	56365000	56375000	chr1	56385000	56395000
chr1	56365000	56375000	chr1	56605000	56615000
chr1	56365000	56375000	chr1	57165000	57175000
chr1	56385000	56395000	chr1	56405000	56415000
chr1	56385000	56395000	chr1	56425000	56435000
chr1	56385000	56395000	chr1	56485000	56495000
chr1	56385000	56395000	chr1	56505000	56515000
chr1	56385000	56395000	chr1	56545000	56555000
chr1	56385000	56395000	chr1	56625000	56635000
chr1	56385000	56395000	chr1	56645000	56655000
chr1	56385000	56395000	chr1	56665000	56675000
chr1	56385000	56395000	chr1	57145000	57155000
chr1	56385000	56395000	chr1	57165000	57175000
chr1	56405000	56415000	chr1	56425000	56435000
chr1	56405000	56415000	chr1	56445000	56455000
chr1	56405000	56415000	chr1	56485000	56495000
chr1	56405000	56415000	chr1	56565000	56575000
chr1	56425000	56435000	chr1	56685000	56695000
chr1	56445000	56455000	chr1	56465000	56475000
chr1	56445000	56455000	chr1	56485000	56495000
chr1	56445000	56455000	chr1	56685000	56695000
chr1	56445000	56455000	chr1	57065000	57075000
chr1	56465000	56475000	chr1	56485000	56495000
chr1	56485000	56495000	chr1	56505000	56515000
chr1	56485000	56495000	chr1	56545000	56555000
chr1	56485000	56495000	chr1	56605000	56615000
chr1	56485000	56495000	chr1	57065000	57075000
chr1	56505000	56515000	chr1	56685000	56695000
chr1	56545000	56555000	chr1	56565000	56575000
chr1	56625000	56635000	chr1	56645000	56655000
chr1	56625000	56635000	chr1	56665000	56675000
chr1	56645000	56655000	chr1	56665000	56675000
chr1	56665000	56675000	chr1	56685000	56695000
chr1	56665000	56675000	chr1	57165000	57175000
chr1	56685000	56695000	chr1	56705000	56715000
chr1	56765000	56775000	chr1	56785000	56795000
chr1	56785000	56795000	chr1	57165000	57175000
chr1	56785000	56795000	chr1	70265000	70275000
chr1	56805000	56815000	chr1	56825000	56835000
chr1	57165000	57175000	chr1	57205000	57215000
chr1	57185000	57195000	chr1	57205000	57215000
chr1	57285000	57295000	chr1	58505000	58515000
chr1	57285000	57295000	chr1	58525000	58535000
chr1	57965000	57975000	chr1	57985000	57995000
chr1	57985000	57995000	chr1	58005000	58015000
chr1	57985000	57995000	chr1	58025000	58035000
chr1	58165000	58175000	chr1	58245000	58255000
chr1	58545000	58555000	chr1	60385000	60395000
chr1	58645000	58655000	chr1	58725000	58735000
chr1	58725000	58735000	chr1	60305000	60315000
chr1	58805000	58815000	chr1	60285000	60295000
chr1	58985000	58995000	chr1	59105000	59115000
chr1	58985000	58995000	chr1	59125000	59135000
chr1	58985000	58995000	chr1	60225000	60235000
chr1	59125000	59135000	chr1	60185000	60195000
chr1	59145000	59155000	chr1	60205000	60215000
chr1	59165000	59175000	chr1	60165000	60175000
chr1	59165000	59175000	chr1	60185000	60195000
chr1	59185000	59195000	chr1	59705000	59715000
chr1	59185000	59195000	chr1	60145000	60155000
chr1	59185000	59195000	chr1	60165000	60175000
chr1	59185000	59195000	chr1	60185000	60195000
chr1	59185000	59195000	chr1	60205000	60215000
chr1	59185000	59195000	chr1	60225000	60235000
chr1	59205000	59215000	chr1	60145000	60155000
chr1	59205000	59215000	chr1	60165000	60175000
chr1	59205000	59215000	chr1	60185000	60195000
chr1	59205000	59215000	chr1	60205000	60215000
chr1	59205000	59215000	chr1	60225000	60235000
chr1	59225000	59235000	chr1	60145000	60155000
chr1	59225000	59235000	chr1	60165000	60175000
chr1	59705000	59715000	chr1	60165000	60175000
chr1	59745000	59755000	chr1	60145000	60155000
chr1	59745000	59755000	chr1	60165000	60175000
chr1	60305000	60315000	chr1	60325000	60335000
chr1	60385000	60395000	chr1	62325000	62335000
chr1	60405000	60415000	chr1	62305000	62315000
chr1	60425000	60435000	chr1	61225000	61235000
chr1	60425000	60435000	chr1	62305000	62315000
chr1	60425000	60435000	chr1	62325000	62335000
chr1	60445000	60455000	chr1	61225000	61235000
chr1	60445000	60455000	chr1	61245000	61255000
chr1	60445000	60455000	chr1	62305000	62315000
chr1	60445000	60455000	chr1	62325000	62335000
chr1	60445000	60455000	chr1	62345000	62355000
chr1	60465000	60475000	chr1	60665000	60675000
chr1	60485000	60495000	chr1	60905000	60915000
chr1	60505000	60515000	chr1	60525000	60535000
chr1	60505000	60515000	chr1	60625000	60635000
chr1	60505000	60515000	chr1	60725000	60735000
chr1	60505000	60515000	chr1	61225000	61235000
chr1	60525000	60535000	chr1	60545000	60555000
chr1	60545000	60555000	chr1	60565000	60575000
chr1	60565000	60575000	chr1	60585000	60595000
chr1	60565000	60575000	chr1	60605000	60615000
chr1	60565000	60575000	chr1	60625000	60635000
chr1	60565000	60575000	chr1	61165000	61175000
chr1	60565000	60575000	chr1	61245000	61255000
chr1	60605000	60615000	chr1	60645000	60655000
chr1	60605000	60615000	chr1	60665000	60675000
chr1	60605000	60615000	chr1	61245000	61255000
chr1	60625000	60635000	chr1	60645000	60655000
chr1	60625000	60635000	chr1	60665000	60675000
chr1	60625000	60635000	chr1	60685000	60695000
chr1	60625000	60635000	chr1	60725000	60735000
chr1	60625000	60635000	chr1	60765000	60775000
chr1	60625000	60635000	chr1	61185000	61195000
chr1	60645000	60655000	chr1	60665000	60675000
chr1	60645000	60655000	chr1	60685000	60695000
chr1	60645000	60655000	chr1	60705000	60715000
chr1	60645000	60655000	chr1	60765000	60775000
chr1	60645000	60655000	chr1	60905000	60915000
chr1	60645000	60655000	chr1	60925000	60935000
chr1	60645000	60655000	chr1	60945000	60955000
chr1	60645000	60655000	chr1	61205000	61215000
chr1	60645000	60655000	chr1	61245000	61255000
chr1	60665000	60675000	chr1	60685000	60695000
chr1	60665000	60675000	chr1	60705000	60715000
chr1	60665000	60675000	chr1	60725000	60735000
chr1	60665000	60675000	chr1	60925000	60935000
chr1	60685000	60695000	chr1	60705000	60715000
chr1	60685000	60695000	chr1	60725000	60735000
chr1	60685000	60695000	chr1	60765000	60775000
chr1	60685000	60695000	chr1	60945000	60955000
chr1	60705000	60715000	chr1	60725000	60735000
chr1	60725000	60735000	chr1	60745000	60755000
chr1	60725000	60735000	chr1	60785000	60795000
chr1	60725000	60735000	chr1	60905000	60915000
chr1	60725000	60735000	chr1	60965000	60975000
chr1	60725000	60735000	chr1	61205000	61215000
chr1	60745000	60755000	chr1	60765000	60775000
chr1	60745000	60755000	chr1	60905000	60915000
chr1	60745000	60755000	chr1	61205000	61215000
chr1	60745000	60755000	chr1	61225000	61235000
chr1	60765000	60775000	chr1	61245000	61255000
chr1	60785000	60795000	chr1	60805000	60815000
chr1	60785000	60795000	chr1	60965000	60975000
chr1	60825000	60835000	chr1	60845000	60855000
chr1	60845000	60855000	chr1	60865000	60875000
chr1	60845000	60855000	chr1	60905000	60915000
chr1	60845000	60855000	chr1	60945000	60955000
chr1	60885000	60895000	chr1	60905000	60915000
chr1	60885000	60895000	chr1	60925000	60935000
chr1	60905000	60915000	chr1	60925000	60935000
chr1	60905000	60915000	chr1	60965000	60975000
chr1	60925000	60935000	chr1	60945000	60955000
chr1	60925000	60935000	chr1	60965000	60975000
chr1	60925000	60935000	chr1	61205000	61215000
chr1	60945000	60955000	chr1	60965000	60975000
chr1	61005000	61015000	chr1	61225000	61235000
chr1	61205000	61215000	chr1	62305000	62315000
chr1	61245000	61255000	chr1	62065000	62075000
chr1	61245000	61255000	chr1	62325000	62335000
chr1	61305000	61315000	chr1	62045000	62055000
chr1	61305000	61315000	chr1	62065000	62075000
chr1	61305000	61315000	chr1	62305000	62315000
chr1	61325000	61335000	chr1	62305000	62315000
chr1	61425000	61435000	chr1	62045000	62055000
chr1	61425000	61435000	chr1	62305000	62315000
chr1	62645000	62655000	chr1	62865000	62875000
chr1	62965000	62975000	chr1	63205000	63215000
chr1	62965000	62975000	chr1	63225000	63235000
chr1	62985000	62995000	chr1	63185000	63195000
chr1	62985000	62995000	chr1	63205000	63215000
chr1	62985000	62995000	chr1	63225000	63235000
chr1	63005000	63015000	chr1	63205000	63215000
chr1	63785000	63795000	chr1	63905000	63915000
chr1	64045000	64055000	chr1	64705000	64715000
chr1	64065000	64075000	chr1	64665000	64675000
chr1	64065000	64075000	chr1	64685000	64695000
chr1	64065000	64075000	chr1	64705000	64715000
chr1	64065000	64075000	chr1	64725000	64735000
chr1	64085000	64095000	chr1	64645000	64655000
chr1	64085000	64095000	chr1	64665000	64675000
chr1	64085000	64095000	chr1	64685000	64695000
chr1	64085000	64095000	chr1	64705000	64715000
chr1	64085000	64095000	chr1	64725000	64735000
chr1	64105000	64115000	chr1	64625000	64635000
chr1	64105000	64115000	chr1	64645000	64655000
chr1	64105000	64115000	chr1	64665000	64675000
chr1	64105000	64115000	chr1	64685000	64695000
chr1	64105000	64115000	chr1	64705000	64715000
chr1	64125000	64135000	chr1	64685000	64695000
chr1	64125000	64135000	chr1	64705000	64715000
chr1	64145000	64155000	chr1	64685000	64695000
chr1	64145000	64155000	chr1	64705000	64715000
chr1	64725000	64735000	chr1	65285000	65295000
chr1	65145000	65155000	chr1	65285000	65295000
chr1	65525000	65535000	chr1	66145000	66155000
chr1	65665000	65675000	chr1	66145000	66155000
chr1	65685000	65695000	chr1	66145000	66155000
chr1	65905000	65915000	chr1	66025000	66035000
chr1	65905000	65915000	chr1	66145000	66155000
chr1	66005000	66015000	chr1	66025000	66035000
chr1	66305000	66315000	chr1	66345000	66355000
chr1	66425000	66435000	chr1	66465000	66475000
chr1	66425000	66435000	chr1	66645000	66655000
chr1	66425000	66435000	chr1	66665000	66675000
chr1	66425000	66435000	chr1	66685000	66695000
chr1	66425000	66435000	chr1	66705000	66715000
chr1	66425000	66435000	chr1	66725000	66735000
chr1	66425000	66435000	chr1	66885000	66895000
chr1	66425000	66435000	chr1	66905000	66915000
chr1	66425000	66435000	chr1	66925000	66935000
chr1	66425000	66435000	chr1	66965000	66975000
chr1	66445000	66455000	chr1	66705000	66715000
chr1	66445000	66455000	chr1	66905000	66915000
chr1	66465000	66475000	chr1	66485000	66495000
chr1	66465000	66475000	chr1	66545000	66555000
chr1	66465000	66475000	chr1	66565000	66575000
chr1	66465000	66475000	chr1	66685000	66695000
chr1	66465000	66475000	chr1	66725000	66735000
chr1	66485000	66495000	chr1	66525000	66535000
chr1	66485000	66495000	chr1	66645000	66655000
chr1	66505000	66515000	chr1	66525000	66535000
chr1	66505000	66515000	chr1	66545000	66555000
chr1	66505000	66515000	chr1	66685000	66695000
chr1	66525000	66535000	chr1	66545000	66555000
chr1	66525000	66535000	chr1	66565000	66575000
chr1	66545000	66555000	chr1	66565000	66575000
chr1	66565000	66575000	chr1	66605000	66615000
chr1	66605000	66615000	chr1	66645000	66655000
chr1	66645000	66655000	chr1	66665000	66675000
chr1	66645000	66655000	chr1	73085000	73095000
chr1	66665000	66675000	chr1	66685000	66695000
chr1	66705000	66715000	chr1	66905000	66915000
chr1	66725000	66735000	chr1	66905000	66915000
chr1	66725000	66735000	chr1	66925000	66935000
chr1	66745000	66755000	chr1	66905000	66915000
chr1	66965000	66975000	chr1	67165000	67175000
chr1	67025000	67035000	chr1	67165000	67175000
chr1	67085000	67095000	chr1	67165000	67175000
chr1	67125000	67135000	chr1	67145000	67155000
chr1	67125000	67135000	chr1	67165000	67175000
chr1	67465000	67475000	chr1	67605000	67615000
chr1	67805000	67815000	chr1	67965000	67975000
chr1	67985000	67995000	chr1	68225000	68235000
chr1	68005000	68015000	chr1	68225000	68235000
chr1	68025000	68035000	chr1	68225000	68235000
chr1	68305000	68315000	chr1	68525000	68535000
chr1	68305000	68315000	chr1	68565000	68575000
chr1	68325000	68335000	chr1	68565000	68575000
chr1	68565000	68575000	chr1	70185000	70195000
chr1	68585000	68595000	chr1	68785000	68795000
chr1	68585000	68595000	chr1	68805000	68815000
chr1	68585000	68595000	chr1	70185000	70195000
chr1	68805000	68815000	chr1	70205000	70215000
chr1	68865000	68875000	chr1	69785000	69795000
chr1	68865000	68875000	chr1	70185000	70195000
chr1	68885000	68895000	chr1	70185000	70195000
chr1	68905000	68915000	chr1	69825000	69835000
chr1	68905000	68915000	chr1	70185000	70195000
chr1	68905000	68915000	chr1	70205000	70215000
chr1	68925000	68935000	chr1	70185000	70195000
chr1	68925000	68935000	chr1	70205000	70215000
chr1	68945000	68955000	chr1	70205000	70215000
chr1	68965000	68975000	chr1	69585000	69595000
chr1	68965000	68975000	chr1	70185000	70195000
chr1	68985000	68995000	chr1	69005000	69015000
chr1	68985000	68995000	chr1	70225000	70235000
chr1	69005000	69015000	chr1	69025000	69035000
chr1	69005000	69015000	chr1	69205000	69215000
chr1	69005000	69015000	chr1	69485000	69495000
chr1	69005000	69015000	chr1	69705000	69715000
chr1	69005000	69015000	chr1	70105000	70115000
chr1	69005000	69015000	chr1	70205000	70215000
chr1	69025000	69035000	chr1	69045000	69055000
chr1	69025000	69035000	chr1	70205000	70215000
chr1	69045000	69055000	chr1	69085000	69095000
chr1	69045000	69055000	chr1	69105000	69115000
chr1	69045000	69055000	chr1	69205000	69215000
chr1	69045000	69055000	chr1	69525000	69535000
chr1	69045000	69055000	chr1	70185000	70195000
chr1	69045000	69055000	chr1	70285000	70295000
chr1	69065000	69075000	chr1	69085000	69095000
chr1	69065000	69075000	chr1	69105000	69115000
chr1	69065000	69075000	chr1	69205000	69215000
chr1	69065000	69075000	chr1	69345000	69355000
chr1	69065000	69075000	chr1	70245000	70255000
chr1	69085000	69095000	chr1	69105000	69115000
chr1	69085000	69095000	chr1	69125000	69135000
chr1	69085000	69095000	chr1	69145000	69155000
chr1	69085000	69095000	chr1	69245000	69255000
chr1	69085000	69095000	chr1	69265000	69275000
chr1	69085000	69095000	chr1	69545000	69555000
chr1	69085000	69095000	chr1	69565000	69575000
chr1	69085000	69095000	chr1	70185000	70195000
chr1	69085000	69095000	chr1	70305000	70315000
chr1	69105000	69115000	chr1	69125000	69135000
chr1	69105000	69115000	chr1	69485000	69495000
chr1	69105000	69115000	chr1	69505000	69515000
chr1	69105000	69115000	chr1	69605000	69615000
chr1	69125000	69135000	chr1	69145000	69155000
chr1	69125000	69135000	chr1	70185000	70195000
chr1	69145000	69155000	chr1	69165000	69175000
chr1	69145000	69155000	chr1	69205000	69215000
chr1	69165000	69175000	chr1	69205000	69215000
chr1	69165000	69175000	chr1	69245000	69255000
chr1	69165000	69175000	chr1	69585000	69595000
chr1	69185000	69195000	chr1	69205000	69215000
chr1	69205000	69215000	chr1	69225000	69235000
chr1	69205000	69215000	chr1	69245000	69255000
chr1	69205000	69215000	chr1	69365000	69375000
chr1	69205000	69215000	chr1	69485000	69495000
chr1	69205000	69215000	chr1	69505000	69515000
chr1	69205000	69215000	chr1	70145000	70155000
chr1	69205000	69215000	chr1	70205000	70215000
chr1	69225000	69235000	chr1	69245000	69255000
chr1	69225000	69235000	chr1	70185000	70195000
chr1	69245000	69255000	chr1	69265000	69275000
chr1	69245000	69255000	chr1	69285000	69295000
chr1	69245000	69255000	chr1	69365000	69375000
chr1	69245000	69255000	chr1	70105000	70115000
chr1	69245000	69255000	chr1	70145000	70155000
chr1	69245000	69255000	chr1	70205000	70215000
chr1	69265000	69275000	chr1	69285000	69295000
chr1	69265000	69275000	chr1	69505000	69515000
chr1	69265000	69275000	chr1	69565000	69575000
chr1	69265000	69275000	chr1	70185000	70195000
chr1	69265000	69275000	chr1	70205000	70215000
chr1	69285000	69295000	chr1	69305000	69315000
chr1	69285000	69295000	chr1	69325000	69335000
chr1	69285000	69295000	chr1	69345000	69355000
chr1	69285000	69295000	chr1	69365000	69375000
chr1	69285000	69295000	chr1	69485000	69495000
chr1	69285000	69295000	chr1	70165000	70175000
chr1	69285000	69295000	chr1	70185000	70195000
chr1	69305000	69315000	chr1	69325000	69335000
chr1	69305000	69315000	chr1	69445000	69455000
chr1	69305000	69315000	chr1	69505000	69515000
chr1	69325000	69335000	chr1	69345000	69355000
chr1	69325000	69335000	chr1	69365000	69375000
chr1	69345000	69355000	chr1	69365000	69375000
chr1	69345000	69355000	chr1	69385000	69395000
chr1	69345000	69355000	chr1	69705000	69715000
chr1	69365000	69375000	chr1	69385000	69395000
chr1	69365000	69375000	chr1	69405000	69415000
chr1	69365000	69375000	chr1	69625000	69635000
chr1	69365000	69375000	chr1	70205000	70215000
chr1	69365000	69375000	chr1	70245000	70255000
chr1	69365000	69375000	chr1	70305000	70315000
chr1	69385000	69395000	chr1	69405000	69415000
chr1	69385000	69395000	chr1	69425000	69435000
chr1	69385000	69395000	chr1	69585000	69595000
chr1	69385000	69395000	chr1	70285000	70295000
chr1	69405000	69415000	chr1	69425000	69435000
chr1	69425000	69435000	chr1	69585000	69595000
chr1	69425000	69435000	chr1	70185000	70195000
chr1	69445000	69455000	chr1	70185000	70195000
chr1	69465000	69475000	chr1	69485000	69495000
chr1	69465000	69475000	chr1	69605000	69615000
chr1	69485000	69495000	chr1	69505000	69515000
chr1	69505000	69515000	chr1	69525000	69535000
chr1	69505000	69515000	chr1	69565000	69575000
chr1	69505000	69515000	chr1	69625000	69635000
chr1	69505000	69515000	chr1	69825000	69835000
chr1	69505000	69515000	chr1	70165000	70175000
chr1	69505000	69515000	chr1	70185000	70195000
chr1	69505000	69515000	chr1	70305000	70315000
chr1	69505000	69515000	chr1	72285000	72295000
chr1	69505000	69515000	chr1	98965000	98975000
chr1	69525000	69535000	chr1	69585000	69595000
chr1	69525000	69535000	chr1	70205000	70215000
chr1	69525000	69535000	chr1	70265000	70275000
chr1	69545000	69555000	chr1	69585000	69595000
chr1	69545000	69555000	chr1	70265000	70275000
chr1	69545000	69555000	chr1	70305000	70315000
chr1	69565000	69575000	chr1	69585000	69595000
chr1	69565000	69575000	chr1	70185000	70195000
chr1	69565000	69575000	chr1	70205000	70215000
chr1	69585000	69595000	chr1	69605000	69615000
chr1	69585000	69595000	chr1	69625000	69635000
chr1	69585000	69595000	chr1	69665000	69675000
chr1	69585000	69595000	chr1	70185000	70195000
chr1	69605000	69615000	chr1	69625000	69635000
chr1	69605000	69615000	chr1	69665000	69675000
chr1	69605000	69615000	chr1	70105000	70115000
chr1	69605000	69615000	chr1	70205000	70215000
chr1	69605000	69615000	chr1	70285000	70295000
chr1	69625000	69635000	chr1	69645000	69655000
chr1	69625000	69635000	chr1	69665000	69675000
chr1	69625000	69635000	chr1	69725000	69735000
chr1	69625000	69635000	chr1	70205000	70215000
chr1	69625000	69635000	chr1	70245000	70255000
chr1	69645000	69655000	chr1	70185000	70195000
chr1	69705000	69715000	chr1	69825000	69835000
chr1	69705000	69715000	chr1	70185000	70195000
chr1	69725000	69735000	chr1	69745000	69755000
chr1	69725000	69735000	chr1	70185000	70195000
chr1	69745000	69755000	chr1	70145000	70155000
chr1	69785000	69795000	chr1	69805000	69815000
chr1	69785000	69795000	chr1	70185000	70195000
chr1	69785000	69795000	chr1	70205000	70215000
chr1	69805000	69815000	chr1	69825000	69835000
chr1	69805000	69815000	chr1	70105000	70115000
chr1	69805000	69815000	chr1	70145000	70155000
chr1	69805000	69815000	chr1	70165000	70175000
chr1	69805000	69815000	chr1	70185000	70195000
chr1	69805000	69815000	chr1	70205000	70215000
chr1	69805000	69815000	chr1	70285000	70295000
chr1	69825000	69835000	chr1	69845000	69855000
chr1	69825000	69835000	chr1	69925000	69935000
chr1	69825000	69835000	chr1	70065000	70075000
chr1	69825000	69835000	chr1	70105000	70115000
chr1	69825000	69835000	chr1	70145000	70155000
chr1	69825000	69835000	chr1	70165000	70175000
chr1	69825000	69835000	chr1	70185000	70195000
chr1	69825000	69835000	chr1	70205000	70215000
chr1	69825000	69835000	chr1	70225000	70235000
chr1	69825000	69835000	chr1	70265000	70275000
chr1	69845000	69855000	chr1	70105000	70115000
chr1	69845000	69855000	chr1	70125000	70135000
chr1	69845000	69855000	chr1	70145000	70155000
chr1	69845000	69855000	chr1	70185000	70195000
chr1	69865000	69875000	chr1	70185000	70195000
chr1	69885000	69895000	chr1	69905000	69915000
chr1	69905000	69915000	chr1	70005000	70015000
chr1	69905000	69915000	chr1	70025000	70035000
chr1	69905000	69915000	chr1	70105000	70115000
chr1	69905000	69915000	chr1	70185000	70195000
chr1	69905000	69915000	chr1	70205000	70215000
chr1	69925000	69935000	chr1	69945000	69955000
chr1	69925000	69935000	chr1	69965000	69975000
chr1	69925000	69935000	chr1	70045000	70055000
chr1	69925000	69935000	chr1	70065000	70075000
chr1	69925000	69935000	chr1	70105000	70115000
chr1	69945000	69955000	chr1	69965000	69975000
chr1	69965000	69975000	chr1	70105000	70115000
chr1	69965000	69975000	chr1	70185000	70195000
chr1	70005000	70015000	chr1	70025000	70035000
chr1	70045000	70055000	chr1	70065000	70075000
chr1	70045000	70055000	chr1	70105000	70115000
chr1	70065000	70075000	chr1	70085000	70095000
chr1	70085000	70095000	chr1	70105000	70115000
chr1	70105000	70115000	chr1	70145000	70155000
chr1	70105000	70115000	chr1	70185000	70195000
chr1	70125000	70135000	chr1	70145000	70155000
chr1	70145000	70155000	chr1	70185000	70195000
chr1	70225000	70235000	chr1	70245000	70255000
chr1	70245000	70255000	chr1	70265000	70275000
chr1	70265000	70275000	chr1	70285000	70295000
chr1	70265000	70275000	chr1	70305000	70315000
chr1	70265000	70275000	chr1	70325000	70335000
chr1	70285000	70295000	chr1	70305000	70315000
chr1	70285000	70295000	chr1	70365000	70375000
chr1	70305000	70315000	chr1	70325000	70335000
chr1	70305000	70315000	chr1	70345000	70355000
chr1	70325000	70335000	chr1	70345000	70355000
chr1	70345000	70355000	chr1	70365000	70375000
chr1	70405000	70415000	chr1	72245000	72255000
chr1	70585000	70595000	chr1	70945000	70955000
chr1	70585000	70595000	chr1	70965000	70975000
chr1	70985000	70995000	chr1	71505000	71515000
chr1	70985000	70995000	chr1	71525000	71535000
chr1	71005000	71015000	chr1	71485000	71495000
chr1	71005000	71015000	chr1	71505000	71515000
chr1	71005000	71015000	chr1	71525000	71535000
chr1	71025000	71035000	chr1	71525000	71535000
chr1	71045000	71055000	chr1	71485000	71495000
chr1	71045000	71055000	chr1	75205000	75215000
chr1	71525000	71535000	chr1	75165000	75175000
chr1	71545000	71555000	chr1	74685000	74695000
chr1	71545000	71555000	chr1	75145000	75155000
chr1	71545000	71555000	chr1	75165000	75175000
chr1	71545000	71555000	chr1	75185000	75195000
chr1	71545000	71555000	chr1	75205000	75215000
chr1	71565000	71575000	chr1	74425000	74435000
chr1	71565000	71575000	chr1	74885000	74895000
chr1	71565000	71575000	chr1	75125000	75135000
chr1	71565000	71575000	chr1	75165000	75175000
chr1	71585000	71595000	chr1	73205000	73215000
chr1	71585000	71595000	chr1	74105000	74115000
chr1	71605000	71615000	chr1	71625000	71635000
chr1	71605000	71615000	chr1	72045000	72055000
chr1	71605000	71615000	chr1	72145000	72155000
chr1	71605000	71615000	chr1	72665000	72675000
chr1	71605000	71615000	chr1	73065000	73075000
chr1	71605000	71615000	chr1	75105000	75115000
chr1	71605000	71615000	chr1	75125000	75135000
chr1	71625000	71635000	chr1	71645000	71655000
chr1	71645000	71655000	chr1	75065000	75075000
chr1	71685000	71695000	chr1	71705000	71715000
chr1	71685000	71695000	chr1	71725000	71735000
chr1	71705000	71715000	chr1	71725000	71735000
chr1	71705000	71715000	chr1	71865000	71875000
chr1	71705000	71715000	chr1	73645000	73655000
chr1	71705000	71715000	chr1	74905000	74915000
chr1	71725000	71735000	chr1	71745000	71755000
chr1	71725000	71735000	chr1	72565000	72575000
chr1	71725000	71735000	chr1	73385000	73395000
chr1	71725000	71735000	chr1	74025000	74035000
chr1	71725000	71735000	chr1	75085000	75095000
chr1	71745000	71755000	chr1	71765000	71775000
chr1	71745000	71755000	chr1	71785000	71795000
chr1	71745000	71755000	chr1	74785000	74795000
chr1	71785000	71795000	chr1	71805000	71815000
chr1	71785000	71795000	chr1	71825000	71835000
chr1	71785000	71795000	chr1	73985000	73995000
chr1	71785000	71795000	chr1	74165000	74175000
chr1	71805000	71815000	chr1	71825000	71835000
chr1	71825000	71835000	chr1	71845000	71855000
chr1	71825000	71835000	chr1	71865000	71875000
chr1	71825000	71835000	chr1	71945000	71955000
chr1	71825000	71835000	chr1	74465000	74475000
chr1	71825000	71835000	chr1	75345000	75355000
chr1	71845000	71855000	chr1	74025000	74035000
chr1	71865000	71875000	chr1	71885000	71895000
chr1	71865000	71875000	chr1	73085000	73095000
chr1	71885000	71895000	chr1	71905000	71915000
chr1	71885000	71895000	chr1	72665000	72675000
chr1	71885000	71895000	chr1	73145000	73155000
chr1	71925000	71935000	chr1	71945000	71955000
chr1	71925000	71935000	chr1	72585000	72595000
chr1	71945000	71955000	chr1	71965000	71975000
chr1	71945000	71955000	chr1	72005000	72015000
chr1	71945000	71955000	chr1	72045000	72055000
chr1	71945000	71955000	chr1	72065000	72075000
chr1	71945000	71955000	chr1	72145000	72155000
chr1	71945000	71955000	chr1	72745000	72755000
chr1	71945000	71955000	chr1	73185000	73195000
chr1	71945000	71955000	chr1	73805000	73815000
chr1	71945000	71955000	chr1	73985000	73995000
chr1	71945000	71955000	chr1	74545000	74555000
chr1	71945000	71955000	chr1	74825000	74835000
chr1	71965000	71975000	chr1	74165000	74175000
chr1	72005000	72015000	chr1	73385000	73395000
chr1	72025000	72035000	chr1	72545000	72555000
chr1	72025000	72035000	chr1	75105000	75115000
chr1	72045000	72055000	chr1	72065000	72075000
chr1	72045000	72055000	chr1	72085000	72095000
chr1	72045000	72055000	chr1	72245000	72255000
chr1	72045000	72055000	chr1	72425000	72435000
chr1	72045000	72055000	chr1	72905000	72915000
chr1	72045000	72055000	chr1	73125000	73135000
chr1	72045000	72055000	chr1	73785000	73795000
chr1	72045000	72055000	chr1	74025000	74035000
chr1	72045000	72055000	chr1	74145000	74155000
chr1	72065000	72075000	chr1	72085000	72095000
chr1	72065000	72075000	chr1	72105000	72115000
chr1	72065000	72075000	chr1	72125000	72135000
chr1	72065000	72075000	chr1	72745000	72755000
chr1	72065000	72075000	chr1	72965000	72975000
chr1	72065000	72075000	chr1	73205000	73215000
chr1	72065000	72075000	chr1	73805000	73815000
chr1	72085000	72095000	chr1	72105000	72115000
chr1	72105000	72115000	chr1	72125000	72135000
chr1	72105000	72115000	chr1	72165000	72175000
chr1	72105000	72115000	chr1	73085000	73095000
chr1	72125000	72135000	chr1	72145000	72155000
chr1	72125000	72135000	chr1	72165000	72175000
chr1	72125000	72135000	chr1	73785000	73795000
chr1	72145000	72155000	chr1	72165000	72175000
chr1	72145000	72155000	chr1	72185000	72195000
chr1	72145000	72155000	chr1	72525000	72535000
chr1	72145000	72155000	chr1	72865000	72875000
chr1	72145000	72155000	chr1	73785000	73795000
chr1	72145000	72155000	chr1	74885000	74895000
chr1	72145000	72155000	chr1	74925000	74935000
chr1	72165000	72175000	chr1	72185000	72195000
chr1	72165000	72175000	chr1	72225000	72235000
chr1	72165000	72175000	chr1	72545000	72555000
chr1	72165000	72175000	chr1	73645000	73655000
chr1	72165000	72175000	chr1	74245000	74255000
chr1	72165000	72175000	chr1	74485000	74495000
chr1	72185000	72195000	chr1	73845000	73855000
chr1	72185000	72195000	chr1	75065000	75075000
chr1	72225000	72235000	chr1	72245000	72255000
chr1	72225000	72235000	chr1	75125000	75135000
chr1	72245000	72255000	chr1	72725000	72735000
chr1	72245000	72255000	chr1	74485000	74495000
chr1	72285000	72295000	chr1	72305000	72315000
chr1	72365000	72375000	chr1	72385000	72395000
chr1	72365000	72375000	chr1	72405000	72415000
chr1	72365000	72375000	chr1	72445000	72455000
chr1	72365000	72375000	chr1	72465000	72475000
chr1	72365000	72375000	chr1	73325000	73335000
chr1	72365000	72375000	chr1	73705000	73715000
chr1	72365000	72375000	chr1	75065000	75075000
chr1	72385000	72395000	chr1	72405000	72415000
chr1	72405000	72415000	chr1	72425000	72435000
chr1	72405000	72415000	chr1	72445000	72455000
chr1	72405000	72415000	chr1	72465000	72475000
chr1	72425000	72435000	chr1	72445000	72455000
chr1	72425000	72435000	chr1	74085000	74095000
chr1	72425000	72435000	chr1	75165000	75175000
chr1	72445000	72455000	chr1	72465000	72475000
chr1	72445000	72455000	chr1	72485000	72495000
chr1	72445000	72455000	chr1	72665000	72675000
chr1	72445000	72455000	chr1	74545000	74555000
chr1	72465000	72475000	chr1	72485000	72495000
chr1	72465000	72475000	chr1	72505000	72515000
chr1	72465000	72475000	chr1	72525000	72535000
chr1	72465000	72475000	chr1	72605000	72615000
chr1	72465000	72475000	chr1	72725000	72735000
chr1	72465000	72475000	chr1	73205000	73215000
chr1	72465000	72475000	chr1	73565000	73575000
chr1	72465000	72475000	chr1	73785000	73795000
chr1	72465000	72475000	chr1	74465000	74475000
chr1	72465000	72475000	chr1	74745000	74755000
chr1	72465000	72475000	chr1	97985000	97995000
chr1	72485000	72495000	chr1	72505000	72515000
chr1	72485000	72495000	chr1	72685000	72695000
chr1	72485000	72495000	chr1	72705000	72715000
chr1	72505000	72515000	chr1	72525000	72535000
chr1	72505000	72515000	chr1	72545000	72555000
chr1	72505000	72515000	chr1	72705000	72715000
chr1	72505000	72515000	chr1	73925000	73935000
chr1	72525000	72535000	chr1	72545000	72555000
chr1	72545000	72555000	chr1	72565000	72575000
chr1	72545000	72555000	chr1	72585000	72595000
chr1	72545000	72555000	chr1	72945000	72955000
chr1	72545000	72555000	chr1	73065000	73075000
chr1	72545000	72555000	chr1	74605000	74615000
chr1	72565000	72575000	chr1	72585000	72595000
chr1	72565000	72575000	chr1	72605000	72615000
chr1	72565000	72575000	chr1	74385000	74395000
chr1	72585000	72595000	chr1	72605000	72615000
chr1	72605000	72615000	chr1	72625000	72635000
chr1	72605000	72615000	chr1	72665000	72675000
chr1	72605000	72615000	chr1	73465000	73475000
chr1	72605000	72615000	chr1	74005000	74015000
chr1	72605000	72615000	chr1	74605000	74615000
chr1	72605000	72615000	chr1	104125000	104135000
chr1	72625000	72635000	chr1	72645000	72655000
chr1	72625000	72635000	chr1	72665000	72675000
chr1	72625000	72635000	chr1	75485000	75495000
chr1	72645000	72655000	chr1	72665000	72675000
chr1	72645000	72655000	chr1	74105000	74115000
chr1	72645000	72655000	chr1	74525000	74535000
chr1	72645000	72655000	chr1	74905000	74915000
chr1	72665000	72675000	chr1	72685000	72695000
chr1	72665000	72675000	chr1	72725000	72735000
chr1	72665000	72675000	chr1	72845000	72855000
chr1	72665000	72675000	chr1	72885000	72895000
chr1	72665000	72675000	chr1	72965000	72975000
chr1	72665000	72675000	chr1	73565000	73575000
chr1	72665000	72675000	chr1	73665000	73675000
chr1	72665000	72675000	chr1	74485000	74495000
chr1	72665000	72675000	chr1	75245000	75255000
chr1	72685000	72695000	chr1	72705000	72715000
chr1	72685000	72695000	chr1	72725000	72735000
chr1	72685000	72695000	chr1	72745000	72755000
chr1	72685000	72695000	chr1	72985000	72995000
chr1	72685000	72695000	chr1	73985000	73995000
chr1	72685000	72695000	chr1	74165000	74175000
chr1	72685000	72695000	chr1	74445000	74455000
chr1	72685000	72695000	chr1	75105000	75115000
chr1	72705000	72715000	chr1	72725000	72735000
chr1	72705000	72715000	chr1	72745000	72755000
chr1	72705000	72715000	chr1	73305000	73315000
chr1	72725000	72735000	chr1	72745000	72755000
chr1	72725000	72735000	chr1	72865000	72875000
chr1	72725000	72735000	chr1	74445000	74455000
chr1	72725000	72735000	chr1	75105000	75115000
chr1	72745000	72755000	chr1	72825000	72835000
chr1	72745000	72755000	chr1	72845000	72855000
chr1	72745000	72755000	chr1	72865000	72875000
chr1	72745000	72755000	chr1	73425000	73435000
chr1	72745000	72755000	chr1	73645000	73655000
chr1	72745000	72755000	chr1	73685000	73695000
chr1	72745000	72755000	chr1	74065000	74075000
chr1	72745000	72755000	chr1	74805000	74815000
chr1	72825000	72835000	chr1	72845000	72855000
chr1	72825000	72835000	chr1	73125000	73135000
chr1	72825000	72835000	chr1	73445000	73455000
chr1	72845000	72855000	chr1	72865000	72875000
chr1	72845000	72855000	chr1	73665000	73675000
chr1	72845000	72855000	chr1	74005000	74015000
chr1	72845000	72855000	chr1	75085000	75095000
chr1	72865000	72875000	chr1	72885000	72895000
chr1	72865000	72875000	chr1	74605000	74615000
chr1	72885000	72895000	chr1	72905000	72915000
chr1	72885000	72895000	chr1	72985000	72995000
chr1	72885000	72895000	chr1	74245000	74255000
chr1	72905000	72915000	chr1	72985000	72995000
chr1	72905000	72915000	chr1	74005000	74015000
chr1	72945000	72955000	chr1	72985000	72995000
chr1	72965000	72975000	chr1	72985000	72995000
chr1	72965000	72975000	chr1	73005000	73015000
chr1	72965000	72975000	chr1	73945000	73955000
chr1	72965000	72975000	chr1	74225000	74235000
chr1	72965000	72975000	chr1	74965000	74975000
chr1	72985000	72995000	chr1	73005000	73015000
chr1	72985000	72995000	chr1	73705000	73715000
chr1	72985000	72995000	chr1	74085000	74095000
chr1	72985000	72995000	chr1	74385000	74395000
chr1	72985000	72995000	chr1	74965000	74975000
chr1	73005000	73015000	chr1	73065000	73075000
chr1	73005000	73015000	chr1	73125000	73135000
chr1	73005000	73015000	chr1	74385000	74395000
chr1	73065000	73075000	chr1	73085000	73095000
chr1	73065000	73075000	chr1	73125000	73135000
chr1	73065000	73075000	chr1	73945000	73955000
chr1	73065000	73075000	chr1	74165000	74175000
chr1	73065000	73075000	chr1	74205000	74215000
chr1	73085000	73095000	chr1	73105000	73115000
chr1	73085000	73095000	chr1	73125000	73135000
chr1	73085000	73095000	chr1	73505000	73515000
chr1	73085000	73095000	chr1	73985000	73995000
chr1	73085000	73095000	chr1	75065000	75075000
chr1	73105000	73115000	chr1	73125000	73135000
chr1	73105000	73115000	chr1	74445000	74455000
chr1	73125000	73135000	chr1	73145000	73155000
chr1	73125000	73135000	chr1	73165000	73175000
chr1	73125000	73135000	chr1	73205000	73215000
chr1	73145000	73155000	chr1	73165000	73175000
chr1	73145000	73155000	chr1	73205000	73215000
chr1	73145000	73155000	chr1	73865000	73875000
chr1	73145000	73155000	chr1	75045000	75055000
chr1	73165000	73175000	chr1	73185000	73195000
chr1	73165000	73175000	chr1	75065000	75075000
chr1	73185000	73195000	chr1	73205000	73215000
chr1	73185000	73195000	chr1	73245000	73255000
chr1	73185000	73195000	chr1	73345000	73355000
chr1	73205000	73215000	chr1	73265000	73275000
chr1	73205000	73215000	chr1	73285000	73295000
chr1	73205000	73215000	chr1	73565000	73575000
chr1	73205000	73215000	chr1	74105000	74115000
chr1	73205000	73215000	chr1	74305000	74315000
chr1	73205000	73215000	chr1	74945000	74955000
chr1	73205000	73215000	chr1	75565000	75575000
chr1	73225000	73235000	chr1	73245000	73255000
chr1	73245000	73255000	chr1	73265000	73275000
chr1	73245000	73255000	chr1	73285000	73295000
chr1	73265000	73275000	chr1	73285000	73295000
chr1	73265000	73275000	chr1	73305000	73315000
chr1	73265000	73275000	chr1	73505000	73515000
chr1	73265000	73275000	chr1	74905000	74915000
chr1	73265000	73275000	chr1	75145000	75155000
chr1	73285000	73295000	chr1	73305000	73315000
chr1	73285000	73295000	chr1	73825000	73835000
chr1	73305000	73315000	chr1	73325000	73335000
chr1	73305000	73315000	chr1	73345000	73355000
chr1	73325000	73335000	chr1	73345000	73355000
chr1	73325000	73335000	chr1	73465000	73475000
chr1	73325000	73335000	chr1	73925000	73935000
chr1	73325000	73335000	chr1	74265000	74275000
chr1	73345000	73355000	chr1	73425000	73435000
chr1	73345000	73355000	chr1	74305000	74315000
chr1	73425000	73435000	chr1	73445000	73455000
chr1	73425000	73435000	chr1	73805000	73815000
chr1	73425000	73435000	chr1	73985000	73995000
chr1	73425000	73435000	chr1	75065000	75075000
chr1	73425000	73435000	chr1	75085000	75095000
chr1	73445000	73455000	chr1	73465000	73475000
chr1	73445000	73455000	chr1	74145000	74155000
chr1	73445000	73455000	chr1	74945000	74955000
chr1	73465000	73475000	chr1	73485000	73495000
chr1	73485000	73495000	chr1	73505000	73515000
chr1	73485000	73495000	chr1	74885000	74895000
chr1	73505000	73515000	chr1	73525000	73535000
chr1	73505000	73515000	chr1	73545000	73555000
chr1	73525000	73535000	chr1	73545000	73555000
chr1	73525000	73535000	chr1	73565000	73575000
chr1	73525000	73535000	chr1	73625000	73635000
chr1	73525000	73535000	chr1	73965000	73975000
chr1	73525000	73535000	chr1	75045000	75055000
chr1	73565000	73575000	chr1	73585000	73595000
chr1	73565000	73575000	chr1	73645000	73655000
chr1	73565000	73575000	chr1	73805000	73815000
chr1	73565000	73575000	chr1	74885000	74895000
chr1	73565000	73575000	chr1	75365000	75375000
chr1	73585000	73595000	chr1	75125000	75135000
chr1	73605000	73615000	chr1	74305000	74315000
chr1	73625000	73635000	chr1	73645000	73655000
chr1	73645000	73655000	chr1	73665000	73675000
chr1	73645000	73655000	chr1	73685000	73695000
chr1	73645000	73655000	chr1	74865000	74875000
chr1	73645000	73655000	chr1	74905000	74915000
chr1	73645000	73655000	chr1	75065000	75075000
chr1	73645000	73655000	chr1	75105000	75115000
chr1	73665000	73675000	chr1	73685000	73695000
chr1	73665000	73675000	chr1	74845000	74855000
chr1	73685000	73695000	chr1	73705000	73715000
chr1	73685000	73695000	chr1	73725000	73735000
chr1	73685000	73695000	chr1	74945000	74955000
chr1	73705000	73715000	chr1	73725000	73735000
chr1	73705000	73715000	chr1	73785000	73795000
chr1	73705000	73715000	chr1	74385000	74395000
chr1	73725000	73735000	chr1	73745000	73755000
chr1	73725000	73735000	chr1	73785000	73795000
chr1	73745000	73755000	chr1	73825000	73835000
chr1	73745000	73755000	chr1	73905000	73915000
chr1	73745000	73755000	chr1	74905000	74915000
chr1	73785000	73795000	chr1	73805000	73815000
chr1	73785000	73795000	chr1	74465000	74475000
chr1	73785000	73795000	chr1	75565000	75575000
chr1	73805000	73815000	chr1	73825000	73835000
chr1	73805000	73815000	chr1	73845000	73855000
chr1	73805000	73815000	chr1	73865000	73875000
chr1	73825000	73835000	chr1	73845000	73855000
chr1	73825000	73835000	chr1	73985000	73995000
chr1	73865000	73875000	chr1	73925000	73935000
chr1	73865000	73875000	chr1	73965000	73975000
chr1	73865000	73875000	chr1	74125000	74135000
chr1	73865000	73875000	chr1	74805000	74815000
chr1	73905000	73915000	chr1	73925000	73935000
chr1	73905000	73915000	chr1	73945000	73955000
chr1	73905000	73915000	chr1	73985000	73995000
chr1	73925000	73935000	chr1	73945000	73955000
chr1	73925000	73935000	chr1	73965000	73975000
chr1	73925000	73935000	chr1	73985000	73995000
chr1	73925000	73935000	chr1	75045000	75055000
chr1	73945000	73955000	chr1	73965000	73975000
chr1	73945000	73955000	chr1	73985000	73995000
chr1	73945000	73955000	chr1	74005000	74015000
chr1	73945000	73955000	chr1	74825000	74835000
chr1	73965000	73975000	chr1	73985000	73995000
chr1	73965000	73975000	chr1	74005000	74015000
chr1	73965000	73975000	chr1	74025000	74035000
chr1	73965000	73975000	chr1	74145000	74155000
chr1	73965000	73975000	chr1	74925000	74935000
chr1	73985000	73995000	chr1	74005000	74015000
chr1	73985000	73995000	chr1	74165000	74175000
chr1	73985000	73995000	chr1	75105000	75115000
chr1	74005000	74015000	chr1	74045000	74055000
chr1	74005000	74015000	chr1	75045000	75055000
chr1	74025000	74035000	chr1	74045000	74055000
chr1	74025000	74035000	chr1	74105000	74115000
chr1	74025000	74035000	chr1	74965000	74975000
chr1	74045000	74055000	chr1	74065000	74075000
chr1	74065000	74075000	chr1	74925000	74935000
chr1	74085000	74095000	chr1	74105000	74115000
chr1	74105000	74115000	chr1	74125000	74135000
chr1	74125000	74135000	chr1	74145000	74155000
chr1	74125000	74135000	chr1	75045000	75055000
chr1	74145000	74155000	chr1	74165000	74175000
chr1	74145000	74155000	chr1	74185000	74195000
chr1	74145000	74155000	chr1	74785000	74795000
chr1	74145000	74155000	chr1	74925000	74935000
chr1	74145000	74155000	chr1	75085000	75095000
chr1	74165000	74175000	chr1	74185000	74195000
chr1	74165000	74175000	chr1	74785000	74795000
chr1	74165000	74175000	chr1	74865000	74875000
chr1	74165000	74175000	chr1	74885000	74895000
chr1	74165000	74175000	chr1	74905000	74915000
chr1	74165000	74175000	chr1	74925000	74935000
chr1	74165000	74175000	chr1	75105000	75115000
chr1	74165000	74175000	chr1	75165000	75175000
chr1	74205000	74215000	chr1	74225000	74235000
chr1	74205000	74215000	chr1	74885000	74895000
chr1	74205000	74215000	chr1	74905000	74915000
chr1	74205000	74215000	chr1	74945000	74955000
chr1	74205000	74215000	chr1	74965000	74975000
chr1	74225000	74235000	chr1	74885000	74895000
chr1	74225000	74235000	chr1	74905000	74915000
chr1	74225000	74235000	chr1	74945000	74955000
chr1	74245000	74255000	chr1	74265000	74275000
chr1	74245000	74255000	chr1	74905000	74915000
chr1	74245000	74255000	chr1	74965000	74975000
chr1	74265000	74275000	chr1	74285000	74295000
chr1	74265000	74275000	chr1	74925000	74935000
chr1	74265000	74275000	chr1	74945000	74955000
chr1	74305000	74315000	chr1	74885000	74895000
chr1	74305000	74315000	chr1	74925000	74935000
chr1	74305000	74315000	chr1	74945000	74955000
chr1	74305000	74315000	chr1	75065000	75075000
chr1	74325000	74335000	chr1	74925000	74935000
chr1	74325000	74335000	chr1	74965000	74975000
chr1	74345000	74355000	chr1	74745000	74755000
chr1	74345000	74355000	chr1	74825000	74835000
chr1	74345000	74355000	chr1	74905000	74915000
chr1	74365000	74375000	chr1	75065000	75075000
chr1	74365000	74375000	chr1	75245000	75255000
chr1	74385000	74395000	chr1	74905000	74915000
chr1	74385000	74395000	chr1	74945000	74955000
chr1	74445000	74455000	chr1	74685000	74695000
chr1	74445000	74455000	chr1	74745000	74755000
chr1	74445000	74455000	chr1	74905000	74915000
chr1	74465000	74475000	chr1	74485000	74495000
chr1	74465000	74475000	chr1	74885000	74895000
chr1	74465000	74475000	chr1	74905000	74915000
chr1	74465000	74475000	chr1	75065000	75075000
chr1	74505000	74515000	chr1	74525000	74535000
chr1	74505000	74515000	chr1	74885000	74895000
chr1	74505000	74515000	chr1	74965000	74975000
chr1	74525000	74535000	chr1	74545000	74555000
chr1	74525000	74535000	chr1	74785000	74795000
chr1	74525000	74535000	chr1	74805000	74815000
chr1	74525000	74535000	chr1	74845000	74855000
chr1	74525000	74535000	chr1	74905000	74915000
chr1	74525000	74535000	chr1	74925000	74935000
chr1	74545000	74555000	chr1	74565000	74575000
chr1	74545000	74555000	chr1	74585000	74595000
chr1	74545000	74555000	chr1	74605000	74615000
chr1	74545000	74555000	chr1	74685000	74695000
chr1	74545000	74555000	chr1	74705000	74715000
chr1	74545000	74555000	chr1	74725000	74735000
chr1	74545000	74555000	chr1	74745000	74755000
chr1	74545000	74555000	chr1	74785000	74795000
chr1	74545000	74555000	chr1	74805000	74815000
chr1	74545000	74555000	chr1	74825000	74835000
chr1	74545000	74555000	chr1	74845000	74855000
chr1	74545000	74555000	chr1	74905000	74915000
chr1	74545000	74555000	chr1	74925000	74935000
chr1	74545000	74555000	chr1	75345000	75355000
chr1	74565000	74575000	chr1	74585000	74595000
chr1	74565000	74575000	chr1	74605000	74615000
chr1	74565000	74575000	chr1	74705000	74715000
chr1	74565000	74575000	chr1	74905000	74915000
chr1	74585000	74595000	chr1	74605000	74615000
chr1	74585000	74595000	chr1	74625000	74635000
chr1	74585000	74595000	chr1	74645000	74655000
chr1	74585000	74595000	chr1	74745000	74755000
chr1	74585000	74595000	chr1	74765000	74775000
chr1	74585000	74595000	chr1	74825000	74835000
chr1	74585000	74595000	chr1	74885000	74895000
chr1	74585000	74595000	chr1	74965000	74975000
chr1	74605000	74615000	chr1	74625000	74635000
chr1	74605000	74615000	chr1	74645000	74655000
chr1	74605000	74615000	chr1	74685000	74695000
chr1	74605000	74615000	chr1	74705000	74715000
chr1	74605000	74615000	chr1	74725000	74735000
chr1	74605000	74615000	chr1	74745000	74755000
chr1	74605000	74615000	chr1	74805000	74815000
chr1	74605000	74615000	chr1	74865000	74875000
chr1	74605000	74615000	chr1	74905000	74915000
chr1	74625000	74635000	chr1	74645000	74655000
chr1	74625000	74635000	chr1	74685000	74695000
chr1	74625000	74635000	chr1	74705000	74715000
chr1	74625000	74635000	chr1	74745000	74755000
chr1	74645000	74655000	chr1	74665000	74675000
chr1	74645000	74655000	chr1	74685000	74695000
chr1	74645000	74655000	chr1	74705000	74715000
chr1	74665000	74675000	chr1	74685000	74695000
chr1	74685000	74695000	chr1	74705000	74715000
chr1	74685000	74695000	chr1	74725000	74735000
chr1	74685000	74695000	chr1	74785000	74795000
chr1	74685000	74695000	chr1	74805000	74815000
chr1	74705000	74715000	chr1	74725000	74735000
chr1	74705000	74715000	chr1	74745000	74755000
chr1	74725000	74735000	chr1	74745000	74755000
chr1	74725000	74735000	chr1	74785000	74795000
chr1	74745000	74755000	chr1	74765000	74775000
chr1	74745000	74755000	chr1	74785000	74795000
chr1	74745000	74755000	chr1	74805000	74815000
chr1	74745000	74755000	chr1	74825000	74835000
chr1	74745000	74755000	chr1	74865000	74875000
chr1	74765000	74775000	chr1	74785000	74795000
chr1	74765000	74775000	chr1	74865000	74875000
chr1	74785000	74795000	chr1	74805000	74815000
chr1	74785000	74795000	chr1	74825000	74835000
chr1	74805000	74815000	chr1	74825000	74835000
chr1	74805000	74815000	chr1	74885000	74895000
chr1	74825000	74835000	chr1	74865000	74875000
chr1	74845000	74855000	chr1	74865000	74875000
chr1	74865000	74875000	chr1	74885000	74895000
chr1	74865000	74875000	chr1	74905000	74915000
chr1	74885000	74895000	chr1	74905000	74915000
chr1	74905000	74915000	chr1	74925000	74935000
chr1	74925000	74935000	chr1	74945000	74955000
chr1	74965000	74975000	chr1	74985000	74995000
chr1	75025000	75035000	chr1	75045000	75055000
chr1	75045000	75055000	chr1	75065000	75075000
chr1	75045000	75055000	chr1	75085000	75095000
chr1	75045000	75055000	chr1	75125000	75135000
chr1	75065000	75075000	chr1	75085000	75095000
chr1	75225000	75235000	chr1	75665000	75675000
chr1	75245000	75255000	chr1	75625000	75635000
chr1	75245000	75255000	chr1	75645000	75655000
chr1	75245000	75255000	chr1	75665000	75675000
chr1	75265000	75275000	chr1	75345000	75355000
chr1	75285000	75295000	chr1	75565000	75575000
chr1	75305000	75315000	chr1	75325000	75335000
chr1	75305000	75315000	chr1	75345000	75355000
chr1	75305000	75315000	chr1	75365000	75375000
chr1	75305000	75315000	chr1	75625000	75635000
chr1	75325000	75335000	chr1	75345000	75355000
chr1	75325000	75335000	chr1	75365000	75375000
chr1	75345000	75355000	chr1	75365000	75375000
chr1	75345000	75355000	chr1	75485000	75495000
chr1	75345000	75355000	chr1	75545000	75555000
chr1	75345000	75355000	chr1	75565000	75575000
chr1	75365000	75375000	chr1	75385000	75395000
chr1	75365000	75375000	chr1	75405000	75415000
chr1	75365000	75375000	chr1	75445000	75455000
chr1	75365000	75375000	chr1	75485000	75495000
chr1	75365000	75375000	chr1	75545000	75555000
chr1	75365000	75375000	chr1	75565000	75575000
chr1	75425000	75435000	chr1	75445000	75455000
chr1	75445000	75455000	chr1	75465000	75475000
chr1	75465000	75475000	chr1	75485000	75495000
chr1	75485000	75495000	chr1	75505000	75515000
chr1	75525000	75535000	chr1	75545000	75555000
chr1	75545000	75555000	chr1	75565000	75575000
chr1	75605000	75615000	chr1	75625000	75635000
chr1	75685000	75695000	chr1	76085000	76095000
chr1	75705000	75715000	chr1	76045000	76055000
chr1	75705000	75715000	chr1	76065000	76075000
chr1	75705000	75715000	chr1	76085000	76095000
chr1	75725000	75735000	chr1	76045000	76055000
chr1	75725000	75735000	chr1	76065000	76075000
chr1	75725000	75735000	chr1	76085000	76095000
chr1	75725000	75735000	chr1	76105000	76115000
chr1	75745000	75755000	chr1	76085000	76095000
chr1	75825000	75835000	chr1	75845000	75855000
chr1	75845000	75855000	chr1	76025000	76035000
chr1	75845000	75855000	chr1	76085000	76095000
chr1	76405000	76415000	chr1	77585000	77595000
chr1	76445000	76455000	chr1	77585000	77595000
chr1	76505000	76515000	chr1	77585000	77595000
chr1	76605000	76615000	chr1	77405000	77415000
chr1	76605000	76615000	chr1	77585000	77595000
chr1	76605000	76615000	chr1	77605000	77615000
chr1	76625000	76635000	chr1	77405000	77415000
chr1	76625000	76635000	chr1	77505000	77515000
chr1	76625000	76635000	chr1	77585000	77595000
chr1	76645000	76655000	chr1	77405000	77415000
chr1	76665000	76675000	chr1	76765000	76775000
chr1	76665000	76675000	chr1	76865000	76875000
chr1	76685000	76695000	chr1	76725000	76735000
chr1	76685000	76695000	chr1	76765000	76775000
chr1	76705000	76715000	chr1	78965000	78975000
chr1	76725000	76735000	chr1	76745000	76755000
chr1	76725000	76735000	chr1	76765000	76775000
chr1	76725000	76735000	chr1	76925000	76935000
chr1	76745000	76755000	chr1	76765000	76775000
chr1	76745000	76755000	chr1	76785000	76795000
chr1	76745000	76755000	chr1	77585000	77595000
chr1	76765000	76775000	chr1	76785000	76795000
chr1	76765000	76775000	chr1	76805000	76815000
chr1	76765000	76775000	chr1	76965000	76975000
chr1	76765000	76775000	chr1	77025000	77035000
chr1	76765000	76775000	chr1	77125000	77135000
chr1	76765000	76775000	chr1	77145000	77155000
chr1	76765000	76775000	chr1	77185000	77195000
chr1	76765000	76775000	chr1	77425000	77435000
chr1	76765000	76775000	chr1	77445000	77455000
chr1	76765000	76775000	chr1	77585000	77595000
chr1	76765000	76775000	chr1	79005000	79015000
chr1	76785000	76795000	chr1	76805000	76815000
chr1	76785000	76795000	chr1	77185000	77195000
chr1	76805000	76815000	chr1	77165000	77175000
chr1	76825000	76835000	chr1	77185000	77195000
chr1	76825000	76835000	chr1	77385000	77395000
chr1	76825000	76835000	chr1	77585000	77595000
chr1	76845000	76855000	chr1	76865000	76875000
chr1	76845000	76855000	chr1	76885000	76895000
chr1	76845000	76855000	chr1	76985000	76995000
chr1	76845000	76855000	chr1	77585000	77595000
chr1	76865000	76875000	chr1	76885000	76895000
chr1	76865000	76875000	chr1	76905000	76915000
chr1	76865000	76875000	chr1	76925000	76935000
chr1	76865000	76875000	chr1	77165000	77175000
chr1	76865000	76875000	chr1	77305000	77315000
chr1	76885000	76895000	chr1	76905000	76915000
chr1	76885000	76895000	chr1	76925000	76935000
chr1	76885000	76895000	chr1	77165000	77175000
chr1	76885000	76895000	chr1	77405000	77415000
chr1	76905000	76915000	chr1	76925000	76935000
chr1	76905000	76915000	chr1	76965000	76975000
chr1	76905000	76915000	chr1	76985000	76995000
chr1	76925000	76935000	chr1	76945000	76955000
chr1	76925000	76935000	chr1	76985000	76995000
chr1	76925000	76935000	chr1	77165000	77175000
chr1	76965000	76975000	chr1	76985000	76995000
chr1	76985000	76995000	chr1	77005000	77015000
chr1	76985000	76995000	chr1	77025000	77035000
chr1	77025000	77035000	chr1	77045000	77055000
chr1	77025000	77035000	chr1	77105000	77115000
chr1	77065000	77075000	chr1	77085000	77095000
chr1	77085000	77095000	chr1	77125000	77135000
chr1	77105000	77115000	chr1	77125000	77135000
chr1	77125000	77135000	chr1	77185000	77195000
chr1	77145000	77155000	chr1	77185000	77195000
chr1	77165000	77175000	chr1	77185000	77195000
chr1	77165000	77175000	chr1	77225000	77235000
chr1	77185000	77195000	chr1	77205000	77215000
chr1	77185000	77195000	chr1	77585000	77595000
chr1	77245000	77255000	chr1	77265000	77275000
chr1	77265000	77275000	chr1	77285000	77295000
chr1	77285000	77295000	chr1	77305000	77315000
chr1	77365000	77375000	chr1	78825000	78835000
chr1	77385000	77395000	chr1	77405000	77415000
chr1	77405000	77415000	chr1	77425000	77435000
chr1	77405000	77415000	chr1	77445000	77455000
chr1	77405000	77415000	chr1	77585000	77595000
chr1	78605000	78615000	chr1	79065000	79075000
chr1	78605000	78615000	chr1	79085000	79095000
chr1	78605000	78615000	chr1	79125000	79135000
chr1	78605000	78615000	chr1	79145000	79155000
chr1	78625000	78635000	chr1	79125000	79135000
chr1	78625000	78635000	chr1	79145000	79155000
chr1	78665000	78675000	chr1	78685000	78695000
chr1	78665000	78675000	chr1	79025000	79035000
chr1	78685000	78695000	chr1	78745000	78755000
chr1	78685000	78695000	chr1	78825000	78835000
chr1	78685000	78695000	chr1	79025000	79035000
chr1	78685000	78695000	chr1	79045000	79055000
chr1	78685000	78695000	chr1	79065000	79075000
chr1	78685000	78695000	chr1	79085000	79095000
chr1	78685000	78695000	chr1	79105000	79115000
chr1	78685000	78695000	chr1	81205000	81215000
chr1	78705000	78715000	chr1	79005000	79015000
chr1	78745000	78755000	chr1	79045000	79055000
chr1	78765000	78775000	chr1	78785000	78795000
chr1	78785000	78795000	chr1	78805000	78815000
chr1	78785000	78795000	chr1	78825000	78835000
chr1	78785000	78795000	chr1	78885000	78895000
chr1	78785000	78795000	chr1	78985000	78995000
chr1	78805000	78815000	chr1	78825000	78835000
chr1	78825000	78835000	chr1	78845000	78855000
chr1	78825000	78835000	chr1	78985000	78995000
chr1	78825000	78835000	chr1	79025000	79035000
chr1	78885000	78895000	chr1	78905000	78915000
chr1	78885000	78895000	chr1	78925000	78935000
chr1	78885000	78895000	chr1	78945000	78955000
chr1	78885000	78895000	chr1	78965000	78975000
chr1	78905000	78915000	chr1	78985000	78995000
chr1	78945000	78955000	chr1	78965000	78975000
chr1	78965000	78975000	chr1	78985000	78995000
chr1	78985000	78995000	chr1	79025000	79035000
chr1	79005000	79015000	chr1	79025000	79035000
chr1	79005000	79015000	chr1	79045000	79055000
chr1	79025000	79035000	chr1	79045000	79055000
chr1	79025000	79035000	chr1	81505000	81515000
chr1	79045000	79055000	chr1	79065000	79075000
chr1	79045000	79055000	chr1	79765000	79775000
chr1	79045000	79055000	chr1	96845000	96855000
chr1	79065000	79075000	chr1	79085000	79095000
chr1	79065000	79075000	chr1	84305000	84315000
chr1	79085000	79095000	chr1	79105000	79115000
chr1	79085000	79095000	chr1	79305000	79315000
chr1	79085000	79095000	chr1	80505000	80515000
chr1	79125000	79135000	chr1	79845000	79855000
chr1	79145000	79155000	chr1	80505000	80515000
chr1	79205000	79215000	chr1	79225000	79235000
chr1	79205000	79215000	chr1	81265000	81275000
chr1	79205000	79215000	chr1	82305000	82315000
chr1	79225000	79235000	chr1	80365000	80375000
chr1	79225000	79235000	chr1	84085000	84095000
chr1	79245000	79255000	chr1	79265000	79275000
chr1	79245000	79255000	chr1	80805000	80815000
chr1	79245000	79255000	chr1	80945000	80955000
chr1	79265000	79275000	chr1	81105000	81115000
chr1	79285000	79295000	chr1	79305000	79315000
chr1	79285000	79295000	chr1	80005000	80015000
chr1	79285000	79295000	chr1	80885000	80895000
chr1	79285000	79295000	chr1	83085000	83095000
chr1	79285000	79295000	chr1	83965000	83975000
chr1	79305000	79315000	chr1	79325000	79335000
chr1	79305000	79315000	chr1	79485000	79495000
chr1	79305000	79315000	chr1	79825000	79835000
chr1	79305000	79315000	chr1	80425000	80435000
chr1	79305000	79315000	chr1	80785000	80795000
chr1	79305000	79315000	chr1	81265000	81275000
chr1	79305000	79315000	chr1	81325000	81335000
chr1	79305000	79315000	chr1	81585000	81595000
chr1	79305000	79315000	chr1	81665000	81675000
chr1	79305000	79315000	chr1	82265000	82275000
chr1	79305000	79315000	chr1	84005000	84015000
chr1	79305000	79315000	chr1	84065000	84075000
chr1	79305000	79315000	chr1	84325000	84335000
chr1	79305000	79315000	chr1	86605000	86615000
chr1	79325000	79335000	chr1	79345000	79355000
chr1	79325000	79335000	chr1	81925000	81935000
chr1	79345000	79355000	chr1	79385000	79395000
chr1	79345000	79355000	chr1	80625000	80635000
chr1	79345000	79355000	chr1	81045000	81055000
chr1	79345000	79355000	chr1	81965000	81975000
chr1	79345000	79355000	chr1	82265000	82275000
chr1	79345000	79355000	chr1	82645000	82655000
chr1	79345000	79355000	chr1	85265000	85275000
chr1	79365000	79375000	chr1	79385000	79395000
chr1	79365000	79375000	chr1	79765000	79775000
chr1	79365000	79375000	chr1	82845000	82855000
chr1	79365000	79375000	chr1	83605000	83615000
chr1	79365000	79375000	chr1	86245000	86255000
chr1	79385000	79395000	chr1	79405000	79415000
chr1	79385000	79395000	chr1	79425000	79435000
chr1	79385000	79395000	chr1	80245000	80255000
chr1	79385000	79395000	chr1	81045000	81055000
chr1	79385000	79395000	chr1	81285000	81295000
chr1	79385000	79395000	chr1	81365000	81375000
chr1	79385000	79395000	chr1	81425000	81435000
chr1	79385000	79395000	chr1	83405000	83415000
chr1	79405000	79415000	chr1	79425000	79435000
chr1	79405000	79415000	chr1	79485000	79495000
chr1	79405000	79415000	chr1	79545000	79555000
chr1	79405000	79415000	chr1	81145000	81155000
chr1	79405000	79415000	chr1	81505000	81515000
chr1	79425000	79435000	chr1	79485000	79495000
chr1	79465000	79475000	chr1	79485000	79495000
chr1	79465000	79475000	chr1	79585000	79595000
chr1	79465000	79475000	chr1	79845000	79855000
chr1	79465000	79475000	chr1	81305000	81315000
chr1	79465000	79475000	chr1	82285000	82295000
chr1	79465000	79475000	chr1	82805000	82815000
chr1	79485000	79495000	chr1	79505000	79515000
chr1	79485000	79495000	chr1	79525000	79535000
chr1	79485000	79495000	chr1	79545000	79555000
chr1	79485000	79495000	chr1	80205000	80215000
chr1	79485000	79495000	chr1	80925000	80935000
chr1	79485000	79495000	chr1	82285000	82295000
chr1	79505000	79515000	chr1	79585000	79595000
chr1	79505000	79515000	chr1	80505000	80515000
chr1	79505000	79515000	chr1	81165000	81175000
chr1	79525000	79535000	chr1	79545000	79555000
chr1	79525000	79535000	chr1	81385000	81395000
chr1	79545000	79555000	chr1	79565000	79575000
chr1	79545000	79555000	chr1	79585000	79595000
chr1	79545000	79555000	chr1	79625000	79635000
chr1	79545000	79555000	chr1	79665000	79675000
chr1	79545000	79555000	chr1	81325000	81335000
chr1	79545000	79555000	chr1	82805000	82815000
chr1	79545000	79555000	chr1	99205000	99215000
chr1	79565000	79575000	chr1	79585000	79595000
chr1	79565000	79575000	chr1	81325000	81335000
chr1	79585000	79595000	chr1	79605000	79615000
chr1	79585000	79595000	chr1	79625000	79635000
chr1	79585000	79595000	chr1	80845000	80855000
chr1	79585000	79595000	chr1	102345000	102355000
chr1	79605000	79615000	chr1	79625000	79635000
chr1	79605000	79615000	chr1	79645000	79655000
chr1	79605000	79615000	chr1	79665000	79675000
chr1	79605000	79615000	chr1	80665000	80675000
chr1	79605000	79615000	chr1	80785000	80795000
chr1	79625000	79635000	chr1	79645000	79655000
chr1	79625000	79635000	chr1	79665000	79675000
chr1	79625000	79635000	chr1	81705000	81715000
chr1	79645000	79655000	chr1	79665000	79675000
chr1	79645000	79655000	chr1	80205000	80215000
chr1	79645000	79655000	chr1	80285000	80295000
chr1	79645000	79655000	chr1	81165000	81175000
chr1	79665000	79675000	chr1	79685000	79695000
chr1	79665000	79675000	chr1	79705000	79715000
chr1	79665000	79675000	chr1	82885000	82895000
chr1	79685000	79695000	chr1	79705000	79715000
chr1	79705000	79715000	chr1	81765000	81775000
chr1	79725000	79735000	chr1	79765000	79775000
chr1	79745000	79755000	chr1	79765000	79775000
chr1	79765000	79775000	chr1	79805000	79815000
chr1	79765000	79775000	chr1	83105000	83115000
chr1	79765000	79775000	chr1	104985000	104995000
chr1	79825000	79835000	chr1	79845000	79855000
chr1	79825000	79835000	chr1	83945000	83955000
chr1	79825000	79835000	chr1	84045000	84055000
chr1	79845000	79855000	chr1	79865000	79875000
chr1	79845000	79855000	chr1	79885000	79895000
chr1	79845000	79855000	chr1	80225000	80235000
chr1	79845000	79855000	chr1	80825000	80835000
chr1	79845000	79855000	chr1	83325000	83335000
chr1	79865000	79875000	chr1	79885000	79895000
chr1	79865000	79875000	chr1	80005000	80015000
chr1	79885000	79895000	chr1	81685000	81695000
chr1	79885000	79895000	chr1	82225000	82235000
chr1	79905000	79915000	chr1	79925000	79935000
chr1	79905000	79915000	chr1	79945000	79955000
chr1	79905000	79915000	chr1	80285000	80295000
chr1	79905000	79915000	chr1	80785000	80795000
chr1	79905000	79915000	chr1	82605000	82615000
chr1	79905000	79915000	chr1	82645000	82655000
chr1	79925000	79935000	chr1	79945000	79955000
chr1	79925000	79935000	chr1	79965000	79975000
chr1	79925000	79935000	chr1	81105000	81115000
chr1	79925000	79935000	chr1	81965000	81975000
chr1	79925000	79935000	chr1	83585000	83595000
chr1	79925000	79935000	chr1	83945000	83955000
chr1	79945000	79955000	chr1	79965000	79975000
chr1	79945000	79955000	chr1	80005000	80015000
chr1	79945000	79955000	chr1	80645000	80655000
chr1	79945000	79955000	chr1	80925000	80935000
chr1	79965000	79975000	chr1	79985000	79995000
chr1	79965000	79975000	chr1	80465000	80475000
chr1	79965000	79975000	chr1	80785000	80795000
chr1	79965000	79975000	chr1	81185000	81195000
chr1	79965000	79975000	chr1	81585000	81595000
chr1	79965000	79975000	chr1	82765000	82775000
chr1	79965000	79975000	chr1	103185000	103195000
chr1	79985000	79995000	chr1	80005000	80015000
chr1	79985000	79995000	chr1	80025000	80035000
chr1	79985000	79995000	chr1	81745000	81755000
chr1	79985000	79995000	chr1	81825000	81835000
chr1	79985000	79995000	chr1	82205000	82215000
chr1	79985000	79995000	chr1	98305000	98315000
chr1	80005000	80015000	chr1	80025000	80035000
chr1	80005000	80015000	chr1	80045000	80055000
chr1	80005000	80015000	chr1	80065000	80075000
chr1	80005000	80015000	chr1	80105000	80115000
chr1	80005000	80015000	chr1	80485000	80495000
chr1	80005000	80015000	chr1	80705000	80715000
chr1	80005000	80015000	chr1	80945000	80955000
chr1	80005000	80015000	chr1	81305000	81315000
chr1	80005000	80015000	chr1	81485000	81495000
chr1	80025000	80035000	chr1	80045000	80055000
chr1	80025000	80035000	chr1	80205000	80215000
chr1	80025000	80035000	chr1	81825000	81835000
chr1	80045000	80055000	chr1	80065000	80075000
chr1	80045000	80055000	chr1	80085000	80095000
chr1	80045000	80055000	chr1	80105000	80115000
chr1	80045000	80055000	chr1	80225000	80235000
chr1	80045000	80055000	chr1	81065000	81075000
chr1	80045000	80055000	chr1	81265000	81275000
chr1	80045000	80055000	chr1	81325000	81335000
chr1	80045000	80055000	chr1	81345000	81355000
chr1	80045000	80055000	chr1	81645000	81655000
chr1	80045000	80055000	chr1	82605000	82615000
chr1	80045000	80055000	chr1	83125000	83135000
chr1	80065000	80075000	chr1	80105000	80115000
chr1	80065000	80075000	chr1	82205000	82215000
chr1	80085000	80095000	chr1	80105000	80115000
chr1	80085000	80095000	chr1	81725000	81735000
chr1	80105000	80115000	chr1	80125000	80135000
chr1	80105000	80115000	chr1	80205000	80215000
chr1	80105000	80115000	chr1	80485000	80495000
chr1	80105000	80115000	chr1	82605000	82615000
chr1	80125000	80135000	chr1	80145000	80155000
chr1	80125000	80135000	chr1	80265000	80275000
chr1	80125000	80135000	chr1	82825000	82835000
chr1	80145000	80155000	chr1	80185000	80195000
chr1	80145000	80155000	chr1	80285000	80295000
chr1	80145000	80155000	chr1	80745000	80755000
chr1	80165000	80175000	chr1	80185000	80195000
chr1	80165000	80175000	chr1	80205000	80215000
chr1	80165000	80175000	chr1	80285000	80295000
chr1	80165000	80175000	chr1	81765000	81775000
chr1	80185000	80195000	chr1	80205000	80215000
chr1	80185000	80195000	chr1	80225000	80235000
chr1	80185000	80195000	chr1	80245000	80255000
chr1	80185000	80195000	chr1	80265000	80275000
chr1	80185000	80195000	chr1	80785000	80795000
chr1	80185000	80195000	chr1	81325000	81335000
chr1	80185000	80195000	chr1	81725000	81735000
chr1	80185000	80195000	chr1	83505000	83515000
chr1	80205000	80215000	chr1	80225000	80235000
chr1	80205000	80215000	chr1	80245000	80255000
chr1	80205000	80215000	chr1	80445000	80455000
chr1	80205000	80215000	chr1	80745000	80755000
chr1	80205000	80215000	chr1	80985000	80995000
chr1	80205000	80215000	chr1	81385000	81395000
chr1	80205000	80215000	chr1	81665000	81675000
chr1	80205000	80215000	chr1	83205000	83215000
chr1	80205000	80215000	chr1	102145000	102155000
chr1	80205000	80215000	chr1	105945000	105955000
chr1	80225000	80235000	chr1	80245000	80255000
chr1	80225000	80235000	chr1	80265000	80275000
chr1	80225000	80235000	chr1	80305000	80315000
chr1	80245000	80255000	chr1	80265000	80275000
chr1	80245000	80255000	chr1	80505000	80515000
chr1	80245000	80255000	chr1	82605000	82615000
chr1	80245000	80255000	chr1	83065000	83075000
chr1	80265000	80275000	chr1	80285000	80295000
chr1	80265000	80275000	chr1	80305000	80315000
chr1	80265000	80275000	chr1	82325000	82335000
chr1	80265000	80275000	chr1	83265000	83275000
chr1	80265000	80275000	chr1	83305000	83315000
chr1	80285000	80295000	chr1	80305000	80315000
chr1	80285000	80295000	chr1	82045000	82055000
chr1	80285000	80295000	chr1	83205000	83215000
chr1	80305000	80315000	chr1	81685000	81695000
chr1	80345000	80355000	chr1	80365000	80375000
chr1	80365000	80375000	chr1	80405000	80415000
chr1	80385000	80395000	chr1	80405000	80415000
chr1	80405000	80415000	chr1	80425000	80435000
chr1	80405000	80415000	chr1	80505000	80515000
chr1	80425000	80435000	chr1	80445000	80455000
chr1	80425000	80435000	chr1	80465000	80475000
chr1	80425000	80435000	chr1	81825000	81835000
chr1	80425000	80435000	chr1	82265000	82275000
chr1	80425000	80435000	chr1	82285000	82295000
chr1	80425000	80435000	chr1	84065000	84075000
chr1	80445000	80455000	chr1	80465000	80475000
chr1	80445000	80455000	chr1	80485000	80495000
chr1	80445000	80455000	chr1	80505000	80515000
chr1	80445000	80455000	chr1	80885000	80895000
chr1	80445000	80455000	chr1	81365000	81375000
chr1	80445000	80455000	chr1	82265000	82275000
chr1	80465000	80475000	chr1	80485000	80495000
chr1	80465000	80475000	chr1	80605000	80615000
chr1	80465000	80475000	chr1	81425000	81435000
chr1	80485000	80495000	chr1	80505000	80515000
chr1	80485000	80495000	chr1	80545000	80555000
chr1	80485000	80495000	chr1	81285000	81295000
chr1	80505000	80515000	chr1	80545000	80555000
chr1	80505000	80515000	chr1	80565000	80575000
chr1	80505000	80515000	chr1	81645000	81655000
chr1	80545000	80555000	chr1	80565000	80575000
chr1	80545000	80555000	chr1	81325000	81335000
chr1	80605000	80615000	chr1	80625000	80635000
chr1	80605000	80615000	chr1	80945000	80955000
chr1	80625000	80635000	chr1	82605000	82615000
chr1	80645000	80655000	chr1	80665000	80675000
chr1	80665000	80675000	chr1	80685000	80695000
chr1	80665000	80675000	chr1	81145000	81155000
chr1	80665000	80675000	chr1	81385000	81395000
chr1	80705000	80715000	chr1	82265000	82275000
chr1	80745000	80755000	chr1	80765000	80775000
chr1	80745000	80755000	chr1	80785000	80795000
chr1	80765000	80775000	chr1	80785000	80795000
chr1	80765000	80775000	chr1	80825000	80835000
chr1	80765000	80775000	chr1	84345000	84355000
chr1	80785000	80795000	chr1	80825000	80835000
chr1	80785000	80795000	chr1	81165000	81175000
chr1	80785000	80795000	chr1	81725000	81735000
chr1	80785000	80795000	chr1	82825000	82835000
chr1	80785000	80795000	chr1	83225000	83235000
chr1	80785000	80795000	chr1	83605000	83615000
chr1	80805000	80815000	chr1	80825000	80835000
chr1	80805000	80815000	chr1	80925000	80935000
chr1	80805000	80815000	chr1	80945000	80955000
chr1	80805000	80815000	chr1	81165000	81175000
chr1	80825000	80835000	chr1	80925000	80935000
chr1	80825000	80835000	chr1	80945000	80955000
chr1	80825000	80835000	chr1	81165000	81175000
chr1	80845000	80855000	chr1	82825000	82835000
chr1	80885000	80895000	chr1	80905000	80915000
chr1	80885000	80895000	chr1	80945000	80955000
chr1	80885000	80895000	chr1	81005000	81015000
chr1	80885000	80895000	chr1	81085000	81095000
chr1	80885000	80895000	chr1	81725000	81735000
chr1	80885000	80895000	chr1	81965000	81975000
chr1	80885000	80895000	chr1	82745000	82755000
chr1	80885000	80895000	chr1	83285000	83295000
chr1	80885000	80895000	chr1	83325000	83335000
chr1	80905000	80915000	chr1	80925000	80935000
chr1	80905000	80915000	chr1	81085000	81095000
chr1	80905000	80915000	chr1	83325000	83335000
chr1	80925000	80935000	chr1	80945000	80955000
chr1	80925000	80935000	chr1	81025000	81035000
chr1	80925000	80935000	chr1	82885000	82895000
chr1	80945000	80955000	chr1	80965000	80975000
chr1	80945000	80955000	chr1	80985000	80995000
chr1	80945000	80955000	chr1	83065000	83075000
chr1	80965000	80975000	chr1	80985000	80995000
chr1	80985000	80995000	chr1	81325000	81335000
chr1	81005000	81015000	chr1	81025000	81035000
chr1	81005000	81015000	chr1	81085000	81095000
chr1	81025000	81035000	chr1	81045000	81055000
chr1	81025000	81035000	chr1	81325000	81335000
chr1	81045000	81055000	chr1	81065000	81075000
chr1	81045000	81055000	chr1	81085000	81095000
chr1	81045000	81055000	chr1	84045000	84055000
chr1	81065000	81075000	chr1	81085000	81095000
chr1	81085000	81095000	chr1	81105000	81115000
chr1	81085000	81095000	chr1	81125000	81135000
chr1	81085000	81095000	chr1	81965000	81975000
chr1	81085000	81095000	chr1	83205000	83215000
chr1	81105000	81115000	chr1	81125000	81135000
chr1	81105000	81115000	chr1	81205000	81215000
chr1	81125000	81135000	chr1	81145000	81155000
chr1	81125000	81135000	chr1	81165000	81175000
chr1	81145000	81155000	chr1	82225000	82235000
chr1	81145000	81155000	chr1	82645000	82655000
chr1	81165000	81175000	chr1	81185000	81195000
chr1	81185000	81195000	chr1	83205000	83215000
chr1	81205000	81215000	chr1	81225000	81235000
chr1	81205000	81215000	chr1	81965000	81975000
chr1	81205000	81215000	chr1	83045000	83055000
chr1	81205000	81215000	chr1	83585000	83595000
chr1	81225000	81235000	chr1	81245000	81255000
chr1	81245000	81255000	chr1	81265000	81275000
chr1	81245000	81255000	chr1	81665000	81675000
chr1	81245000	81255000	chr1	83605000	83615000
chr1	81265000	81275000	chr1	81285000	81295000
chr1	81265000	81275000	chr1	81325000	81335000
chr1	81265000	81275000	chr1	83105000	83115000
chr1	81265000	81275000	chr1	83125000	83135000
chr1	81265000	81275000	chr1	83605000	83615000
chr1	81285000	81295000	chr1	81305000	81315000
chr1	81285000	81295000	chr1	81325000	81335000
chr1	81285000	81295000	chr1	81345000	81355000
chr1	81285000	81295000	chr1	81685000	81695000
chr1	81305000	81315000	chr1	81325000	81335000
chr1	81325000	81335000	chr1	81345000	81355000
chr1	81325000	81335000	chr1	81385000	81395000
chr1	81345000	81355000	chr1	81365000	81375000
chr1	81365000	81375000	chr1	81425000	81435000
chr1	81425000	81435000	chr1	81445000	81455000
chr1	81425000	81435000	chr1	81665000	81675000
chr1	81425000	81435000	chr1	82265000	82275000
chr1	81445000	81455000	chr1	81465000	81475000
chr1	81485000	81495000	chr1	81505000	81515000
chr1	81485000	81495000	chr1	82205000	82215000
chr1	81485000	81495000	chr1	83945000	83955000
chr1	81505000	81515000	chr1	81705000	81715000
chr1	81525000	81535000	chr1	82825000	82835000
chr1	81525000	81535000	chr1	84285000	84295000
chr1	81545000	81555000	chr1	83205000	83215000
chr1	81585000	81595000	chr1	81685000	81695000
chr1	81585000	81595000	chr1	81725000	81735000
chr1	81625000	81635000	chr1	81665000	81675000
chr1	81645000	81655000	chr1	81665000	81675000
chr1	81665000	81675000	chr1	81705000	81715000
chr1	81685000	81695000	chr1	81705000	81715000
chr1	81685000	81695000	chr1	81725000	81735000
chr1	81705000	81715000	chr1	81725000	81735000
chr1	81725000	81735000	chr1	81745000	81755000
chr1	81725000	81735000	chr1	81765000	81775000
chr1	81725000	81735000	chr1	81785000	81795000
chr1	81745000	81755000	chr1	81765000	81775000
chr1	81765000	81775000	chr1	83125000	83135000
chr1	81785000	81795000	chr1	81805000	81815000
chr1	81785000	81795000	chr1	83205000	83215000
chr1	81805000	81815000	chr1	81825000	81835000
chr1	81825000	81835000	chr1	81845000	81855000
chr1	81825000	81835000	chr1	81865000	81875000
chr1	81825000	81835000	chr1	84085000	84095000
chr1	81845000	81855000	chr1	83425000	83435000
chr1	81885000	81895000	chr1	81925000	81935000
chr1	81885000	81895000	chr1	96445000	96455000
chr1	81905000	81915000	chr1	81925000	81935000
chr1	81925000	81935000	chr1	81945000	81955000
chr1	81925000	81935000	chr1	81965000	81975000
chr1	81925000	81935000	chr1	82265000	82275000
chr1	81925000	81935000	chr1	83945000	83955000
chr1	81945000	81955000	chr1	81965000	81975000
chr1	81945000	81955000	chr1	82265000	82275000
chr1	81965000	81975000	chr1	82025000	82035000
chr1	81965000	81975000	chr1	84305000	84315000
chr1	82005000	82015000	chr1	83205000	83215000
chr1	82025000	82035000	chr1	82045000	82055000
chr1	82025000	82035000	chr1	83105000	83115000
chr1	82045000	82055000	chr1	82225000	82235000
chr1	82045000	82055000	chr1	82885000	82895000
chr1	82105000	82115000	chr1	83945000	83955000
chr1	82165000	82175000	chr1	82225000	82235000
chr1	82165000	82175000	chr1	83125000	83135000
chr1	82205000	82215000	chr1	82225000	82235000
chr1	82205000	82215000	chr1	83585000	83595000
chr1	82225000	82235000	chr1	82245000	82255000
chr1	82225000	82235000	chr1	82265000	82275000
chr1	82245000	82255000	chr1	82265000	82275000
chr1	82265000	82275000	chr1	82285000	82295000
chr1	82265000	82275000	chr1	82305000	82315000
chr1	82265000	82275000	chr1	82325000	82335000
chr1	82265000	82275000	chr1	86305000	86315000
chr1	82285000	82295000	chr1	82305000	82315000
chr1	82285000	82295000	chr1	82345000	82355000
chr1	82305000	82315000	chr1	82345000	82355000
chr1	82325000	82335000	chr1	82345000	82355000
chr1	82505000	82515000	chr1	82545000	82555000
chr1	82505000	82515000	chr1	83945000	83955000
chr1	82525000	82535000	chr1	82545000	82555000
chr1	82545000	82555000	chr1	82605000	82615000
chr1	82565000	82575000	chr1	82585000	82595000
chr1	82605000	82615000	chr1	82625000	82635000
chr1	82605000	82615000	chr1	82645000	82655000
chr1	82605000	82615000	chr1	82665000	82675000
chr1	82605000	82615000	chr1	82765000	82775000
chr1	82605000	82615000	chr1	84065000	84075000
chr1	82625000	82635000	chr1	82645000	82655000
chr1	82625000	82635000	chr1	83285000	83295000
chr1	82645000	82655000	chr1	82665000	82675000
chr1	82645000	82655000	chr1	83145000	83155000
chr1	82645000	82655000	chr1	84305000	84315000
chr1	82665000	82675000	chr1	82685000	82695000
chr1	82745000	82755000	chr1	82765000	82775000
chr1	82745000	82755000	chr1	82805000	82815000
chr1	82765000	82775000	chr1	82785000	82795000
chr1	82765000	82775000	chr1	82805000	82815000
chr1	82765000	82775000	chr1	83105000	83115000
chr1	82765000	82775000	chr1	86545000	86555000
chr1	82785000	82795000	chr1	82805000	82815000
chr1	82805000	82815000	chr1	82825000	82835000
chr1	82805000	82815000	chr1	82845000	82855000
chr1	82805000	82815000	chr1	83205000	83215000
chr1	82825000	82835000	chr1	82845000	82855000
chr1	82825000	82835000	chr1	82885000	82895000
chr1	82825000	82835000	chr1	82985000	82995000
chr1	82845000	82855000	chr1	83105000	83115000
chr1	82965000	82975000	chr1	82985000	82995000
chr1	82985000	82995000	chr1	83005000	83015000
chr1	83005000	83015000	chr1	83025000	83035000
chr1	83045000	83055000	chr1	83065000	83075000
chr1	83065000	83075000	chr1	83085000	83095000
chr1	83085000	83095000	chr1	83125000	83135000
chr1	83085000	83095000	chr1	84085000	84095000
chr1	83105000	83115000	chr1	83125000	83135000
chr1	83105000	83115000	chr1	83585000	83595000
chr1	83125000	83135000	chr1	83145000	83155000
chr1	83125000	83135000	chr1	83165000	83175000
chr1	83125000	83135000	chr1	83205000	83215000
chr1	83125000	83135000	chr1	84045000	84055000
chr1	83145000	83155000	chr1	83165000	83175000
chr1	83145000	83155000	chr1	83205000	83215000
chr1	83145000	83155000	chr1	83285000	83295000
chr1	83185000	83195000	chr1	83205000	83215000
chr1	83185000	83195000	chr1	83225000	83235000
chr1	83205000	83215000	chr1	83225000	83235000
chr1	83205000	83215000	chr1	83285000	83295000
chr1	83205000	83215000	chr1	83405000	83415000
chr1	83205000	83215000	chr1	83945000	83955000
chr1	83205000	83215000	chr1	84345000	84355000
chr1	83205000	83215000	chr1	105625000	105635000
chr1	83225000	83235000	chr1	84125000	84135000
chr1	83245000	83255000	chr1	83265000	83275000
chr1	83245000	83255000	chr1	83285000	83295000
chr1	83245000	83255000	chr1	83945000	83955000
chr1	83285000	83295000	chr1	83305000	83315000
chr1	83285000	83295000	chr1	83325000	83335000
chr1	83285000	83295000	chr1	83425000	83435000
chr1	83305000	83315000	chr1	83325000	83335000
chr1	83305000	83315000	chr1	83345000	83355000
chr1	83305000	83315000	chr1	83405000	83415000
chr1	83305000	83315000	chr1	83585000	83595000
chr1	83305000	83315000	chr1	84045000	84055000
chr1	83305000	83315000	chr1	104125000	104135000
chr1	83325000	83335000	chr1	83405000	83415000
chr1	83345000	83355000	chr1	83365000	83375000
chr1	83345000	83355000	chr1	83405000	83415000
chr1	83385000	83395000	chr1	83405000	83415000
chr1	83405000	83415000	chr1	83425000	83435000
chr1	83405000	83415000	chr1	83605000	83615000
chr1	83405000	83415000	chr1	83945000	83955000
chr1	83405000	83415000	chr1	83965000	83975000
chr1	83425000	83435000	chr1	83445000	83455000
chr1	83425000	83435000	chr1	83485000	83495000
chr1	83425000	83435000	chr1	83605000	83615000
chr1	83445000	83455000	chr1	83465000	83475000
chr1	83485000	83495000	chr1	83505000	83515000
chr1	83505000	83515000	chr1	83525000	83535000
chr1	83545000	83555000	chr1	83585000	83595000
chr1	83565000	83575000	chr1	83585000	83595000
chr1	83585000	83595000	chr1	83605000	83615000
chr1	83605000	83615000	chr1	84345000	84355000
chr1	83945000	83955000	chr1	83965000	83975000
chr1	83945000	83955000	chr1	84045000	84055000
chr1	83945000	83955000	chr1	84165000	84175000
chr1	83965000	83975000	chr1	83985000	83995000
chr1	84065000	84075000	chr1	84085000	84095000
chr1	84065000	84075000	chr1	96085000	96095000
chr1	84325000	84335000	chr1	85225000	85235000
chr1	84325000	84335000	chr1	85265000	85275000
chr1	84345000	84355000	chr1	84365000	84375000
chr1	84345000	84355000	chr1	84645000	84655000
chr1	84345000	84355000	chr1	85225000	85235000
chr1	84345000	84355000	chr1	85245000	85255000
chr1	84365000	84375000	chr1	84585000	84595000
chr1	84365000	84375000	chr1	84645000	84655000
chr1	84365000	84375000	chr1	85205000	85215000
chr1	84365000	84375000	chr1	85225000	85235000
chr1	84385000	84395000	chr1	84585000	84595000
chr1	84385000	84395000	chr1	84845000	84855000
chr1	84385000	84395000	chr1	84905000	84915000
chr1	84385000	84395000	chr1	85225000	85235000
chr1	84405000	84415000	chr1	84565000	84575000
chr1	84405000	84415000	chr1	84585000	84595000
chr1	84405000	84415000	chr1	84605000	84615000
chr1	84605000	84615000	chr1	85225000	85235000
chr1	84645000	84655000	chr1	84845000	84855000
chr1	84905000	84915000	chr1	85205000	85215000
chr1	84905000	84915000	chr1	85225000	85235000
chr1	85565000	85575000	chr1	85705000	85715000
chr1	85565000	85575000	chr1	85725000	85735000
chr1	85825000	85835000	chr1	86205000	86215000
chr1	85825000	85835000	chr1	86425000	86435000
chr1	85825000	85835000	chr1	86485000	86495000
chr1	85925000	85935000	chr1	86265000	86275000
chr1	85985000	85995000	chr1	143985000	143995000
chr1	85985000	85995000	chr1	144045000	144055000
chr1	85985000	85995000	chr1	144825000	144835000
chr1	85985000	85995000	chr1	144845000	144855000
chr1	85985000	85995000	chr1	145365000	145375000
chr1	85985000	85995000	chr1	145385000	145395000
chr1	85985000	85995000	chr1	145405000	145415000
chr1	85985000	85995000	chr1	145425000	145435000
chr1	85985000	85995000	chr1	145445000	145455000
chr1	85985000	85995000	chr1	145465000	145475000
chr1	85985000	85995000	chr1	145485000	145495000
chr1	85985000	85995000	chr1	145505000	145515000
chr1	85985000	85995000	chr1	145525000	145535000
chr1	85985000	85995000	chr1	145545000	145555000
chr1	85985000	85995000	chr1	145565000	145575000
chr1	85985000	85995000	chr1	145585000	145595000
chr1	85985000	85995000	chr1	145605000	145615000
chr1	85985000	85995000	chr1	145625000	145635000
chr1	85985000	85995000	chr1	145645000	145655000
chr1	85985000	85995000	chr1	145665000	145675000
chr1	85985000	85995000	chr1	145685000	145695000
chr1	85985000	85995000	chr1	145705000	145715000
chr1	85985000	85995000	chr1	145725000	145735000
chr1	85985000	85995000	chr1	145745000	145755000
chr1	85985000	85995000	chr1	145765000	145775000
chr1	85985000	85995000	chr1	145825000	145835000
chr1	85985000	85995000	chr1	146485000	146495000
chr1	85985000	85995000	chr1	149285000	149295000
chr1	85985000	85995000	chr1	149305000	149315000
chr1	86005000	86015000	chr1	145405000	145415000
chr1	86005000	86015000	chr1	145605000	145615000
chr1	86005000	86015000	chr1	145625000	145635000
chr1	86005000	86015000	chr1	145645000	145655000
chr1	86005000	86015000	chr1	145665000	145675000
chr1	86005000	86015000	chr1	145685000	145695000
chr1	86005000	86015000	chr1	145705000	145715000
chr1	86005000	86015000	chr1	145725000	145735000
chr1	86005000	86015000	chr1	145745000	145755000
chr1	86005000	86015000	chr1	145765000	145775000
chr1	86005000	86015000	chr1	145825000	145835000
chr1	86005000	86015000	chr1	149305000	149315000
chr1	86125000	86135000	chr1	86145000	86155000
chr1	86185000	86195000	chr1	86205000	86215000
chr1	86205000	86215000	chr1	86225000	86235000
chr1	86205000	86215000	chr1	86385000	86395000
chr1	86225000	86235000	chr1	86265000	86275000
chr1	86245000	86255000	chr1	86265000	86275000
chr1	86245000	86255000	chr1	86285000	86295000
chr1	86265000	86275000	chr1	86285000	86295000
chr1	86265000	86275000	chr1	86305000	86315000
chr1	86265000	86275000	chr1	86325000	86335000
chr1	86265000	86275000	chr1	86365000	86375000
chr1	86285000	86295000	chr1	86305000	86315000
chr1	86285000	86295000	chr1	86425000	86435000
chr1	86305000	86315000	chr1	86345000	86355000
chr1	86305000	86315000	chr1	86385000	86395000
chr1	86365000	86375000	chr1	86385000	86395000
chr1	86365000	86375000	chr1	86405000	86415000
chr1	86365000	86375000	chr1	86425000	86435000
chr1	86365000	86375000	chr1	86465000	86475000
chr1	86385000	86395000	chr1	86425000	86435000
chr1	86385000	86395000	chr1	86445000	86455000
chr1	86385000	86395000	chr1	86485000	86495000
chr1	86405000	86415000	chr1	86425000	86435000
chr1	86405000	86415000	chr1	86485000	86495000
chr1	86425000	86435000	chr1	86445000	86455000
chr1	86425000	86435000	chr1	86465000	86475000
chr1	86425000	86435000	chr1	86485000	86495000
chr1	86425000	86435000	chr1	86545000	86555000
chr1	86425000	86435000	chr1	86565000	86575000
chr1	86425000	86435000	chr1	86685000	86695000
chr1	86425000	86435000	chr1	86705000	86715000
chr1	86445000	86455000	chr1	86485000	86495000
chr1	86465000	86475000	chr1	86485000	86495000
[truncated: 170,086 more rows]
