# Supplementary material for: Modeling and analysis of Hi-C data by HiSIF identifies characteristic promoter-distal loops
Source: Genome Med. 2020 Aug 12;12:69. doi: 10.1186/s13073-020-00769-8 (PMC7425017; doi:10.1186/s13073-020-00769-8)
Supplement: Supplementary file 7 — Additional file 7. Gained promoter-distal loops in MCF7-TamR cells. [file 13073_2020_769_MOESM7_ESM.xlsx]

## Sheet: TamR Gained PDLs
Additional file 7. MCF7-TamR Gained PDLs
chr1	start1	end1	chr2	start2	end2
chr1	793980	813980	chr1	757845	777845
chr1	1424788	1444788	chr1	1491571	1511571
chr1	3987120	4007120	chr1	4014816	4034816
chr1	4011042	4031042	chr1	3988909	4008909
chr1	4617250	4637250	chr1	4579003	4599003
chr1	6107296	6127296	chr1	6056244	6076244
chr1	6809025	6829025	chr1	6785245	6805245
chr1	8958062	8978062	chr1	8926197	8946197
chr1	9083971	9103971	chr1	9030316	9050316
chr1	9339583	9359583	chr1	9495667	9515667
chr1	9343443	9363443	chr1	9310195	9330195
chr1	9608061	9628061	chr1	9637642	9657642
chr1	9632273	9652273	chr1	9606246	9626246
chr1	9989020	10009020	chr1	10043917	10063917
chr1	10038650	10058650	chr1	10013138	10033138
chr1	11109520	11129520	chr1	11056284	11076284
chr1	11167818	11187818	chr1	11238758	11258758
chr1	11201337	11221337	chr1	11267555	11287555
chr1	11272207	11292207	chr1	11197131	11217131
chr1	11273019	11293019	chr1	11198670	11218670
chr1	11337293	11357293	chr1	11417958	11437958
chr1	11812838	11832838	chr1	11743162	11763162
chr1	12828395	12848395	chr1	12360344	12380344
chr1	13905491	13925491	chr1	13881841	13901841
chr1	13915067	13935067	chr1	13880986	13900986
chr1	14024216	14044216	chr1	14117187	14137187
chr1	16087872	16107872	chr1	16061070	16081070
chr1	16238252	16258252	chr1	16123591	16143591
chr1	17082393	17102393	chr1	234944066	234964066
chr1	17286919	17306919	chr1	17322548	17342548
chr1	17609687	17629687	chr1	17569996	17589996
chr1	17652621	17672621	chr1	17700391	17720391
chr1	17707648	17727648	chr1	17368701	17388701
chr1	18363442	18383442	chr1	18418641	18438641
chr1	18424532	18444532	chr1	18353563	18373563
chr1	18435019	18455019	chr1	18301374	18321374
chr1	18761384	18781384	chr1	18796296	18816296
chr1	18844739	18864739	chr1	18790316	18810316
chr1	19279377	19299377	chr1	19323139	19343139
chr1	19486652	19506652	chr1	19554431	19574431
chr1	19523982	19543982	chr1	19608890	19628890
chr1	19581995	19601995	chr1	19961787	19981787
chr1	19631502	19651502	chr1	19607475	19627475
chr1	19631668	19651668	chr1	19581629	19601629
chr1	19658714	19678714	chr1	19568519	19588519
chr1	19926981	19946981	chr1	19970333	19990333
chr1	20053893	20073893	chr1	20106284	20126284
chr1	20376216	20396216	chr1	20350037	20370037
chr1	21098342	21118342	chr1	21052778	21072778
chr1	22089195	22109195	chr1	22122438	22142438
chr1	22333702	22353702	chr1	22358730	22378730
chr1	22368409	22388409	chr1	22426115	22446115
chr1	23074508	23094508	chr1	23180695	23200695
chr1	23638284	23658284	chr1	23667180	23687180
chr1	23749442	23769442	chr1	23668420	23688420
chr1	23835039	23855039	chr1	23955798	23975798
chr1	23934315	23954315	chr1	23890284	23910284
chr1	23977549	23997549	chr1	24019998	24039998
chr1	23985859	24005859	chr1	24014111	24034111
chr1	23990510	24010510	chr1	24017931	24037931
chr1	24016442	24036442	chr1	24082944	24102944
chr1	24093216	24113216	chr1	24046700	24066700
chr1	24520188	24540188	chr1	24737293	24757293
chr1	24724648	24744648	chr1	24953678	24973678
chr1	24819106	24839106	chr1	24777347	24797347
chr1	24877040	24897040	chr1	24823680	24843680
chr1	25040050	25060050	chr1	25073380	25093380
chr1	25041463	25061463	chr1	25069390	25089390
chr1	25244225	25264225	chr1	25210658	25230658
chr1	25927508	25947508	chr1	25958978	25978978
chr1	26220139	26240139	chr1	26189365	26209365
chr1	26281345	26301345	chr1	26311790	26331790
chr1	26334570	26354570	chr1	26398522	26418522
chr1	26339280	26359280	chr1	26309520	26329520
chr1	26581124	26601124	chr1	26543606	26563606
chr1	26597737	26617737	chr1	26708835	26728835
chr1	27007560	27027560	chr1	27104097	27124097
chr1	27108388	27128388	chr1	26996093	27016093
chr1	27109854	27129854	chr1	27160488	27180488
chr1	27288006	27308006	chr1	27241356	27261356
chr1	27306618	27326618	chr1	27344570	27364570
chr1	27550989	27570989	chr1	27460282	27480282
chr1	27691079	27711079	chr1	27888414	27908414
chr1	27718307	27738307	chr1	27637400	27657400
chr1	27946257	27966257	chr1	27722045	27742045
chr1	28196462	28216462	chr1	28369545	28389545
chr1	28284008	28304008	chr1	28411713	28431713
chr1	28527342	28547342	chr1	28395188	28415188
chr1	28570949	28590949	chr1	28527342	28547342
chr1	30450022	30470022	chr1	30492548	30512548
chr1	31246495	31266495	chr1	31195417	31215417
chr1	31390590	31410590	chr1	31214355	31234355
chr1	31404347	31424347	chr1	31439439	31459439
chr1	31960384	31980384	chr1	31643204	31663204
chr1	32810082	32830082	chr1	32688029	32708029
chr1	32935243	32955243	chr1	32996541	33016541
chr1	32989519	33009519	chr1	32930500	32950500
chr1	33149992	33169992	chr1	33174866	33194866
chr1	33262725	33282725	chr1	33316194	33336194
chr1	33639786	33659786	chr1	33597692	33617692
chr1	33737962	33757962	chr1	33773587	33793587
chr1	33838728	33858728	chr1	33742075	33762075
chr1	34428191	34448191	chr1	34314725	34334725
chr1	34602505	34622505	chr1	34630691	34650691
chr1	34653194	34673194	chr1	34628147	34648147
chr1	34683461	34703461	chr1	34636178	34656178
chr1	35125384	35145384	chr1	35070337	35090337
chr1	35168881	35188881	chr1	35204409	35224409
chr1	35259832	35279832	chr1	35233003	35253003
chr1	35427309	35447309	chr1	35455941	35475941
chr1	35717865	35737865	chr1	35691394	35711394
chr1	35990539	36010539	chr1	36034673	36054673
chr1	36023332	36043332	chr1	35897008	35917008
chr1	36306902	36326902	chr1	36330095	36350095
chr1	36319031	36339031	chr1	36361534	36381534
chr1	36625253	36645253	chr1	36737846	36757846
chr1	36625722	36645722	chr1	36549752	36569752
chr1	36670388	36690388	chr1	36696321	36716321
chr1	36747331	36767331	chr1	36867675	36887675
chr1	36834271	36854271	chr1	36813838	36833838
chr1	36879220	36899220	chr1	36842948	36862948
chr1	37627737	37647737	chr1	37584403	37604403
chr1	37686204	37706204	chr1	37619124	37639124
chr1	37900046	37920046	chr1	38057895	38077895
chr1	37930670	37950670	chr1	37967003	37987003
chr1	38084494	38104494	chr1	38056135	38076135
chr1	38634272	38654272	chr1	38678654	38698654
chr1	38668275	38688275	chr1	38625084	38645084
chr1	39348651	39368651	chr1	39319671	39339671
chr1	39818931	39838931	chr1	40195580	40215580
chr1	39908750	39928750	chr1	39985336	40005336
chr1	40025679	40045679	chr1	39984248	40004248
chr1	40121708	40141708	chr1	40168904	40188904
chr1	40169448	40189448	chr1	40126200	40146200
chr1	40494482	40514482	chr1	40674314	40694314
chr1	40534978	40554978	chr1	40341545	40361545
chr1	40584933	40604933	chr1	40607943	40627943
chr1	40615646	40635646	chr1	40891043	40911043
chr1	40651556	40671556	chr1	40696443	40716443
chr1	40664381	40684381	chr1	40693746	40713746
chr1	40695435	40715435	chr1	40619078	40639078
chr1	40749318	40769318	chr1	40608664	40628664
chr1	40771161	40791161	chr1	40806184	40826184
chr1	41051843	41071843	chr1	41128577	41148577
chr1	41392058	41412058	chr1	41227530	41247530
chr1	41439926	41459926	chr1	41495765	41515765
chr1	42048718	42068718	chr1	42374108	42394108
chr1	42416187	42436187	chr1	42384743	42404743
chr1	42728272	42748272	chr1	42629055	42649055
chr1	42762962	42782962	chr1	42787800	42807800
chr1	42778845	42798845	chr1	42742732	42762732
chr1	42842080	42862080	chr1	42808734	42828734
chr1	42860403	42880403	chr1	42799299	42819299
chr1	43127917	43147917	chr1	43160292	43180292
chr1	43212297	43232297	chr1	43180020	43200020
chr1	43642388	43662388	chr1	43674280	43694280
chr1	43747620	43767620	chr1	43846741	43866741
chr1	43911091	43931091	chr1	43821984	43841984
chr1	44032150	44052150	chr1	44153439	44173439
chr1	44198042	44218042	chr1	44388084	44408084
chr1	44287012	44307012	chr1	44346394	44366394
chr1	44483347	44503347	chr1	44514996	44534996
chr1	44828572	44848572	chr1	44859087	44879087
chr1	44876553	44896553	chr1	44850304	44870304
chr1	45130465	45150465	chr1	45089842	45109842
chr1	45174902	45194902	chr1	45312956	45332956
chr1	45662983	45682983	chr1	45737722	45757722
chr1	45758171	45778171	chr1	45506447	45526447
chr1	45884940	45904940	chr1	45792342	45812342
chr1	46628822	46648822	chr1	46660158	46680158
chr1	46671941	46691941	chr1	46639515	46659515
chr1	46799620	46819620	chr1	46747867	46767867
chr1	46832418	46852418	chr1	46795655	46815655
chr1	46951693	46971693	chr1	46897050	46917050
chr1	47055420	47075420	chr1	47086883	47106883
chr1	47156822	47176822	chr1	47065988	47085988
chr1	47203908	47223908	chr1	47395601	47415601
chr1	47606865	47626865	chr1	47631484	47651484
chr1	47726199	47746199	chr1	47636071	47656071
chr1	47745015	47765015	chr1	47769035	47789035
chr1	47935756	47955756	chr1	47900354	47920354
chr1	48517118	48537118	chr1	48457045	48477045
chr1	48642921	48662921	chr1	48593378	48613378
chr1	48680279	48700279	chr1	48743193	48763193
chr1	48921036	48941036	chr1	48955087	48975087
chr1	48979816	48999816	chr1	48935004	48955004
chr1	49204762	49224762	chr1	49236183	49256183
chr1	49973281	49993281	chr1	49918719	49938719
chr1	50446935	50466935	chr1	50477679	50497679
chr1	51435968	51455968	chr1	51508435	51528435
chr1	51560551	51580551	chr1	51534404	51554404
chr1	51749720	51769720	chr1	51868049	51888049
chr1	51877695	51897695	chr1	51927839	51947839
chr1	52814672	52834672	chr1	52786435	52806435
chr1	52929741	52949741	chr1	53103163	53123163
chr1	52996312	53016312	chr1	52901932	52921932
chr1	53655099	53675099	chr1	53687434	53707434
chr1	54647292	54667292	chr1	54684623	54704623
chr1	54860834	54880834	chr1	54813981	54833981
chr1	55220570	55240570	chr1	55128301	55148301
chr1	55337892	55357892	chr1	55304806	55324806
chr1	56874995	56894995	chr1	56834615	56854615
chr1	57173782	57193782	chr1	57265315	57285315
chr1	57315746	57335746	chr1	57379143	57399143
chr1	57866969	57886969	chr1	57948438	57968438
chr1	58959523	58979523	chr1	58987509	59007509
chr1	59143961	59163961	chr1	59066052	59086052
chr1	59149159	59169159	chr1	59191058	59211058
chr1	59155700	59175700	chr1	60214061	60234061
chr1	59421382	59441382	chr1	59483714	59503714
chr1	59477409	59497409	chr1	59530052	59550052
chr1	59674220	59694220	chr1	59596432	59616432
chr1	60234452	60254452	chr1	60197670	60217670
chr1	60263607	60283607	chr1	60228031	60248031
chr1	60388727	60408727	chr1	60421585	60441585
chr1	61080474	61100474	chr1	61025678	61045678
chr1	61701440	61721440	chr1	61766918	61786918
chr1	61792080	61812080	chr1	61545771	61565771
chr1	62013262	62033262	chr1	62107787	62127787
chr1	62264192	62284192	chr1	62292083	62312083
chr1	62295044	62315044	chr1	62268692	62288692
chr1	62331950	62351950	chr1	62292083	62312083
chr1	62896034	62916034	chr1	62918323	62938323
chr1	63087920	63107920	chr1	63133559	63153559
chr1	63458777	63478777	chr1	63432510	63452510
chr1	63462730	63482730	chr1	63437819	63457819
chr1	63845477	63865477	chr1	63817234	63837234
chr1	64193970	64213970	chr1	64235731	64255731
chr1	64229818	64249818	chr1	64188777	64208777
chr1	64654448	64674448	chr1	64620928	64640928
chr1	64714409	64734409	chr1	65046677	65066677
chr1	64752583	64772583	chr1	65039220	65059220
chr1	65178012	65198012	chr1	65202637	65222637
chr1	65202424	65222424	chr1	65179155	65199155
chr1	65383250	65403250	chr1	65445941	65465941
chr1	65387714	65407714	chr1	65445941	65465941
chr1	65427663	65447663	chr1	65403515	65423515
chr1	65432388	65452388	chr1	65383250	65403250
chr1	65453564	65473564	chr1	65376122	65396122
chr1	65520467	65540467	chr1	65664441	65684441
chr1	65612181	65632181	chr1	65648129	65668129
chr1	65664441	65684441	chr1	65608251	65628251
chr1	65677848	65697848	chr1	65724943	65744943
chr1	66999141	67019141	chr1	67035401	67055401
chr1	67013887	67033887	chr1	66982990	67002990
chr1	67029446	67049446	chr1	67003129	67023129
chr1	67030682	67050682	chr1	66996356	67016356
chr1	67116313	67136313	chr1	67088651	67108651
chr1	67218309	67238309	chr1	67449948	67469948
chr1	67266397	67286397	chr1	67228751	67248751
chr1	67802196	67822196	chr1	67776889	67796889
chr1	68139233	68159233	chr1	68205193	68225193
chr1	68215537	68235537	chr1	68147517	68167517
chr1	68285086	68305086	chr1	68239632	68259632
chr1	68587670	68607670	chr1	68675888	68695888
chr1	69887458	69907458	chr1	69918115	69938115
chr1	70364267	70384267	chr1	70483991	70503991
chr1	70803062	70823062	chr1	70773396	70793396
chr1	70813988	70833988	chr1	70862304	70882304
chr1	70867537	70887537	chr1	70806031	70826031
chr1	71502208	71522208	chr1	71151360	71171360
chr1	72742145	72762145	chr1	72688680	72708680
chr1	74667984	74687984	chr1	74614083	74634083
chr1	74683740	74703740	chr1	74716638	74736638
chr1	75016061	75036061	chr1	75041499	75061499
chr1	75636203	75656203	chr1	75584739	75604739
chr1	76425945	76445945	chr1	76394691	76414691
chr1	76541764	76561764	chr1	76567973	76587973
chr1	76555537	76575537	chr1	76526157	76546157
chr1	76584471	76604471	chr1	76533789	76553789
chr1	77305350	77325350	chr1	77506639	77526639
chr1	77315456	77335456	chr1	77238463	77258463
chr1	77703515	77723515	chr1	77674565	77694565
chr1	77703515	77723515	chr1	77727554	77747554
chr1	78128146	78148146	chr1	78090453	78110453
chr1	78145024	78165024	chr1	78108005	78128005
chr1	78354215	78374215	chr1	78326007	78346007
chr1	78406993	78426993	chr1	78435571	78455571
chr1	78515105	78535105	chr1	78448544	78468544
chr1	78629755	78649755	chr1	78677938	78697938
chr1	78954199	78974199	chr1	78989035	79009035
chr1	79064377	79084377	chr1	79115954	79135954
chr1	79104803	79124803	chr1	79127942	79147942
chr1	79112931	79132931	chr1	79083229	79103229
chr1	79149065	79169065	chr1	79119482	79139482
chr1	81766845	81786845	chr1	81844945	81864945
chr1	81811031	81831031	chr1	82013604	82033604
chr1	82011611	82031611	chr1	82064082	82084082
chr1	84569349	84589349	chr1	84543574	84563574
chr1	85346666	85366666	chr1	85377229	85397229
chr1	85428545	85448545	chr1	85520329	85540329
chr1	85951390	85971390	chr1	86031620	86051620
chr1	86162530	86182530	chr1	86255838	86275838
chr1	86770218	86790218	chr1	86800444	86820444
chr1	86853272	86873272	chr1	86950142	86970142
chr1	86860318	86880318	chr1	86837905	86857905
chr1	86901345	86921345	chr1	86857912	86877912
chr1	86907790	86927790	chr1	86939039	86959039
chr1	86910204	86930204	chr1	86938212	86958212
chr1	86936711	86956711	chr1	86907275	86927275
chr1	86951714	86971714	chr1	86925950	86945950
chr1	87015982	87035982	chr1	87060973	87080973
chr1	87051906	87071906	chr1	87094571	87114571
chr1	87363441	87383441	chr1	87339559	87359559
chr1	87387912	87407912	chr1	87362585	87382585
chr1	87449780	87469780	chr1	87377821	87397821
chr1	87579416	87599416	chr1	87601452	87621452
chr1	87585351	87605351	chr1	87618918	87638918
chr1	87590509	87610509	chr1	87635978	87655978
chr1	87614377	87634377	chr1	87584915	87604915
chr1	89137968	89157968	chr1	89114090	89134090
chr1	89566850	89586850	chr1	89606282	89626282
chr1	89773638	89793638	chr1	89733843	89753843
chr1	89792399	89812399	chr1	89817205	89837205
chr1	89862407	89882407	chr1	89908376	89928376
chr1	89903798	89923798	chr1	89863891	89883891
chr1	90291021	90311021	chr1	90327446	90347446
chr1	91117673	91137673	chr1	91147651	91167651
chr1	91122142	91142142	chr1	91158117	91178117
chr1	91436313	91456313	chr1	91473769	91493769
chr1	91474451	91494451	chr1	91438044	91458044
chr1	92385297	92405297	chr1	91969106	91989106
chr1	92397068	92417068	chr1	92370601	92390601
chr1	92457677	92477677	chr1	92741525	92761525
chr1	92519956	92539956	chr1	92556683	92576683
chr1	92543872	92563872	chr1	92572067	92592067
chr1	92933605	92953605	chr1	92984144	93004144
chr1	93828559	93848559	chr1	93796222	93816222
chr1	93911481	93931481	chr1	93998930	94018930
chr1	94027995	94047995	chr1	94065519	94085519
chr1	94029663	94049663	chr1	93930668	93950668
chr1	94044461	94064461	chr1	94073558	94093558
chr1	94168212	94188212	chr1	94225662	94245662
chr1	94231351	94251351	chr1	94171777	94191777
chr1	94241552	94261552	chr1	94166014	94186014
chr1	94295525	94315525	chr1	93885102	93905102
chr1	94340493	94360493	chr1	94382136	94402136
chr1	94578284	94598284	chr1	94647692	94667692
chr1	94694536	94714536	chr1	94737319	94757319
chr1	94698537	94718537	chr1	94665273	94685273
chr1	94699539	94719539	chr1	94520259	94540259
chr1	94702003	94722003	chr1	94474364	94494364
chr1	94714149	94734149	chr1	94563832	94583832
chr1	94869458	94889458	chr1	94843774	94863774
chr1	94974820	94994820	chr1	95262474	95282474
chr1	94994922	95014922	chr1	95289017	95309017
chr1	95002201	95022201	chr1	95027349	95047349
chr1	95186974	95206974	chr1	95161386	95181386
chr1	95212111	95232111	chr1	95181976	95201976
chr1	95501135	95521135	chr1	95373047	95393047
chr1	95538791	95558791	chr1	95328344	95348344
chr1	95802440	95822440	chr1	95854239	95874239
chr1	95935814	95955814	chr1	95961408	95981408
chr1	95938368	95958368	chr1	95973339	95993339
chr1	95965465	95985465	chr1	95936720	95956720
chr1	95992508	96012508	chr1	95967096	95987096
chr1	95992508	96012508	chr1	95963039	95983039
chr1	96841168	96861168	chr1	96817951	96837951
chr1	98268591	98288591	chr1	98513161	98533161
chr1	98657255	98677255	chr1	98636134	98656134
chr1	100214902	100234902	chr1	100248729	100268729
chr1	100312948	100332948	chr1	100399883	100419883
chr1	100501471	100521471	chr1	100551122	100571122
chr1	100537210	100557210	chr1	100587754	100607754
chr1	100561069	100581069	chr1	100587754	100607754
chr1	100593157	100613157	chr1	100278374	100298374
chr1	100983167	101003167	chr1	101030202	101050202
chr1	101065788	101085788	chr1	100986160	101006160
chr1	101166129	101186129	chr1	101130484	101150484
chr1	101213631	101233631	chr1	101171425	101191425
chr1	101230952	101250952	chr1	100991745	101011745
chr1	101454985	101474985	chr1	101351981	101371981
chr1	101705066	101725066	chr1	101638067	101658067
chr1	101705445	101725445	chr1	101736245	101756245
chr1	102252717	102272717	chr1	102293955	102313955
chr1	107373807	107393807	chr1	107351059	107371059
chr1	107377778	107397778	chr1	107341439	107361439
chr1	107612070	107632070	chr1	107590882	107610882
chr1	108283154	108303154	chr1	114475230	114495230
chr1	108337960	108357960	chr1	108731719	108751719
chr1	108433799	108453799	chr1	108606425	108626425
chr1	108439215	108459215	chr1	108737647	108757647
chr1	108494674	108514674	chr1	108293094	108313094
chr1	109169635	109189635	chr1	109104777	109124777
chr1	109235372	109255372	chr1	109326965	109346965
chr1	109235372	109255372	chr1	109346917	109366917
chr1	109275921	109295921	chr1	109191879	109211879
chr1	109277330	109297330	chr1	109196589	109216589
chr1	109321000	109341000	chr1	109246577	109266577
chr1	109440174	109460174	chr1	109215669	109235669
chr1	109474728	109494728	chr1	109529560	109549560
chr1	109485692	109505692	chr1	109350213	109370213
chr1	109730606	109750606	chr1	109988684	110008684
chr1	110025299	110045299	chr1	109742281	109762281
chr1	110100750	110120750	chr1	110226654	110246654
chr1	110182145	110202145	chr1	110592065	110612065
chr1	110185648	110205648	chr1	110508009	110528009
chr1	110253612	110273612	chr1	110459041	110479041
chr1	110431749	110451749	chr1	110224628	110244628
chr1	110518684	110538684	chr1	110249306	110269306
chr1	110592630	110612630	chr1	111035821	111055821
chr1	110607297	110627297	chr1	111020631	111040631
chr1	110677214	110697214	chr1	110239535	110259535
chr1	110680634	110700634	chr1	110834539	110854539
chr1	110694887	110714887	chr1	110966921	110986921
chr1	110713812	110733812	chr1	111010055	111030055
chr1	110764744	110784744	chr1	110926115	110946115
chr1	110811115	110831115	chr1	110995953	111015953
chr1	110835741	110855741	chr1	110680634	110700634
chr1	110850817	110870817	chr1	110690682	110710682
chr1	110864498	110884498	chr1	110951336	110971336
chr1	110884222	110904222	chr1	110964580	110984580
chr1	110921044	110941044	chr1	110862100	110882100
chr1	111007753	111027753	chr1	110841476	110861476
chr1	111028001	111048001	chr1	110838054	110858054
chr1	111056449	111076449	chr1	111293513	111313513
chr1	111164226	111184226	chr1	111126595	111146595
chr1	111646482	111666482	chr1	111757229	111777229
chr1	111719003	111739003	chr1	111755135	111775135
chr1	111750985	111770985	chr1	111786558	111806558
chr1	111759446	111779446	chr1	111976384	111996384
chr1	111763206	111783206	chr1	111788118	111808118
chr1	111768708	111788708	chr1	111789910	111809910
chr1	111783467	111803467	chr1	111754838	111774838
chr1	111953703	111973703	chr1	111924412	111944412
chr1	111973117	111993117	chr1	111927439	111947439
chr1	112002669	112022669	chr1	111927439	111947439
chr1	112018025	112038025	chr1	112300809	112320809
chr1	112026547	112046547	chr1	112097960	112117960
chr1	112027142	112047142	chr1	112196807	112216807
chr1	112066687	112086687	chr1	112027745	112047745
chr1	112074277	112094277	chr1	112145895	112165895
chr1	112145895	112165895	chr1	112176523	112196523
chr1	112145895	112165895	chr1	112173291	112193291
chr1	112147955	112167955	chr1	112027745	112047745
chr1	112225731	112245731	chr1	111973117	111993117
chr1	112287305	112307305	chr1	112016937	112036937
chr1	112301283	112321283	chr1	112341091	112361091
chr1	112301768	112321768	chr1	112324990	112344990
chr1	112301768	112321768	chr1	112016937	112036937
chr1	112457076	112477076	chr1	112597032	112617032
chr1	112523557	112543557	chr1	112358122	112378122
chr1	112928642	112948642	chr1	113162962	113182962
chr1	112940786	112960786	chr1	112892123	112912123
chr1	112958990	112978990	chr1	113005282	113025282
chr1	113008066	113028066	chr1	112945693	112965693
chr1	113057028	113077028	chr1	113000177	113020177
chr1	113376921	113396921	chr1	113588645	113608645
chr1	113410710	113430710	chr1	113561792	113581792
chr1	113427149	113447149	chr1	113546604	113566604
chr1	113658622	113678622	chr1	113600208	113620208
chr1	113748879	113768879	chr1	113800793	113820793
chr1	113749211	113769211	chr1	113807549	113827549
chr1	113783304	113803304	chr1	113923152	113943152
chr1	113800625	113820625	chr1	113739231	113759231
chr1	113887756	113907756	chr1	113921434	113941434
chr1	113921434	113941434	chr1	113814321	113834321
chr1	114338344	114358344	chr1	114576642	114596642
chr1	114394134	114414134	chr1	115094310	115114310
chr1	114411054	114431054	chr1	114661343	114681343
chr1	114415030	114435030	chr1	115217113	115237113
chr1	114434119	114454119	chr1	114581718	114601718
chr1	114438771	114458771	chr1	115267646	115287646
chr1	114438992	114458992	chr1	114658918	114678918
chr1	114439777	114459777	chr1	115208515	115228515
chr1	114449767	114469767	chr1	114721341	114741341
chr1	114457196	114477196	chr1	115253829	115273829
chr1	114457196	114477196	chr1	115203385	115223385
chr1	114460330	114480330	chr1	115270905	115290905
chr1	114471247	114491247	chr1	114232823	114252823
chr1	114515922	114535922	chr1	115485133	115505133
chr1	114572210	114592210	chr1	115215465	115235465
chr1	114581598	114601598	chr1	115244578	115264578
chr1	114582255	114602255	chr1	114402842	114422842
chr1	114627667	114647667	chr1	115221907	115241907
chr1	114643898	114663898	chr1	115299165	115319165
chr1	114646590	114666590	chr1	115247368	115267368
chr1	114671301	114691301	chr1	114445708	114465708
chr1	114682661	114702661	chr1	114705597	114725597
chr1	114701451	114721451	chr1	114460330	114480330
chr1	114721830	114741830	chr1	115215465	115235465
chr1	114724800	114744800	chr1	115241373	115261373
chr1	114724800	114744800	chr1	115299165	115319165
chr1	114725389	114745389	chr1	114424474	114444474
chr1	114746029	114766029	chr1	114410729	114430729
chr1	114764686	114784686	chr1	115103355	115123355
chr1	114767256	114787256	chr1	115103355	115123355
chr1	114934945	114954945	chr1	114682661	114702661
chr1	114938964	114958964	chr1	114421673	114441673
chr1	114963845	114983845	chr1	115253829	115273829
chr1	114963845	114983845	chr1	115247368	115267368
chr1	114979976	114999976	chr1	115290146	115310146
chr1	114982610	115002610	chr1	115298916	115318916
chr1	114982713	115002713	chr1	114404559	114424559
chr1	114985286	115005286	chr1	115253829	115273829
chr1	115029223	115049223	chr1	114550723	114570723
chr1	115071173	115091173	chr1	115316876	115336876
chr1	115100349	115120349	chr1	114580585	114600585
chr1	115103355	115123355	chr1	114771876	114791876
chr1	115110681	115130681	chr1	114700278	114720278
chr1	115141386	115161386	chr1	115563209	115583209
chr1	115199781	115219781	chr1	114465911	114485911
chr1	115203385	115223385	chr1	115485133	115505133
chr1	115204456	115224456	chr1	114661127	114681127
chr1	115207863	115227863	chr1	115470588	115490588
chr1	115208515	115228515	chr1	114563215	114583215
chr1	115220182	115240182	chr1	114615020	114635020
chr1	115221907	115241907	chr1	114721830	114741830
chr1	115232257	115252257	chr1	114515922	114535922
chr1	115236343	115256343	chr1	114723513	114743513
chr1	115236377	115256377	chr1	114510199	114530199
chr1	115237253	115257253	chr1	114758038	114778038
chr1	115252540	115272540	chr1	114613222	114633222
chr1	115253144	115273144	chr1	114627667	114647667
chr1	115253144	115273144	chr1	114991782	115011782
chr1	115254302	115274302	chr1	114980917	115000917
chr1	115258145	115278145	chr1	114414300	114434300
chr1	115277670	115297670	chr1	115495758	115515758
chr1	115282713	115302713	chr1	115587668	115607668
chr1	115287098	115307098	chr1	114971819	114991819
chr1	115287098	115307098	chr1	115508360	115528360
chr1	115291096	115311096	chr1	114974495	114994495
chr1	115291508	115311508	chr1	114982610	115002610
chr1	115309023	115329023	chr1	114680668	114700668
chr1	115319626	115339626	chr1	114611832	114631832
chr1	115320017	115340017	chr1	115068429	115088429
chr1	115321826	115341826	chr1	114432846	114452846
chr1	115322068	115342068	chr1	114571673	114591673
chr1	115326733	115346733	chr1	115043291	115063291
chr1	115430122	115450122	chr1	115608683	115628683
chr1	115571617	115591617	chr1	114793588	114813588
chr1	115581181	115601181	chr1	115037925	115057925
chr1	115612800	115632800	chr1	115433729	115453729
chr1	115617829	115637829	chr1	115902269	115922269
chr1	115619524	115639524	chr1	115227396	115247396
chr1	115628434	115648434	chr1	116365734	116385734
chr1	116237571	116257571	chr1	116511388	116531388
chr1	116650574	116670574	chr1	116343324	116363324
chr1	116672044	116692044	chr1	116647696	116667696
chr1	116707870	116727870	chr1	117013778	117033778
chr1	116859661	116879661	chr1	116953084	116973084
chr1	116875528	116895528	chr1	117089157	117109157
chr1	116919215	116939215	chr1	116677134	116697134
chr1	117013778	117033778	chr1	108867620	108887620
chr1	117070029	117090029	chr1	116947765	116967765
chr1	117082809	117102809	chr1	117231372	117251372
chr1	117102262	117122262	chr1	117496092	117516092
chr1	117128543	117148543	chr1	117301390	117321390
chr1	117208269	117228269	chr1	117455805	117475805
chr1	117230484	117250484	chr1	117285982	117305982
chr1	117231372	117251372	chr1	117339694	117359694
chr1	117282829	117302829	chr1	117795327	117815327
chr1	117294094	117314094	chr1	117396320	117416320
chr1	117301390	117321390	chr1	117114073	117134073
chr1	117350281	117370281	chr1	117105843	117125843
chr1	117396320	117416320	chr1	117281579	117301579
chr1	117442182	117462182	chr1	117230484	117250484
chr1	117531457	117551457	chr1	117642941	117662941
chr1	117564088	117584088	chr1	117627421	117647421
chr1	117625771	117645771	chr1	117376619	117396619
chr1	117647615	117667615	chr1	118000311	118020311
chr1	117684903	117704903	chr1	117634781	117654781
chr1	117737212	117757212	chr1	117631596	117651596
chr1	117823579	117843579	chr1	117905157	117925157
chr1	117842621	117862621	chr1	117940153	117960153
chr1	118433955	118453955	chr1	144908948	144928948
chr1	118641942	118661942	chr1	118705806	118725806
chr1	119481464	119501464	chr1	119523294	119543294
chr1	119513141	119533141	chr1	119488270	119508270
chr1	119515327	119535327	chr1	119544429	119564429
chr1	119549635	119569635	chr1	119572486	119592486
chr1	119575698	119595698	chr1	119552453	119572453
chr1	119868837	119888837	chr1	119911184	119931184
chr1	119902235	119922235	chr1	119927434	119947434
chr1	119915967	119935967	chr1	119947101	119967101
chr1	119943704	119963704	chr1	119969809	119989809
chr1	119947101	119967101	chr1	119914015	119934015
chr1	119963695	119983695	chr1	119915967	119935967
chr1	119963695	119983695	chr1	119939082	119959082
chr1	119970701	119990701	chr1	119947101	119967101
chr1	119975137	119995137	chr1	119948829	119968829
chr1	120012759	120032759	chr1	120043861	120063861
chr1	120022168	120042168	chr1	120042979	120062979
chr1	120040191	120060191	chr1	119911184	119931184
chr1	120059746	120079746	chr1	120100300	120120300
chr1	120090442	120110442	chr1	120042230	120062230
chr1	120106638	120126638	chr1	120137832	120157832
chr1	120107741	120127741	chr1	120218753	120238753
chr1	120109502	120129502	chr1	120135492	120155492
chr1	120138883	120158883	chr1	120104464	120124464
chr1	120144735	120164735	chr1	120242175	120262175
chr1	120153727	120173727	chr1	120127617	120147617
chr1	120175558	120195558	chr1	120090656	120110656
chr1	120229847	120249847	chr1	120186236	120206236
chr1	120247546	120267546	chr1	120180725	120200725
chr1	120338493	120358493	chr1	120483279	120503279
chr1	120364765	120384765	chr1	120457151	120477151
chr1	120397499	120417499	chr1	145096894	145116894
chr1	120436359	120456359	chr1	145105540	145125540
chr1	121240245	121260245	chr1	121260352	121280352
chr1	121255747	121275747	chr1	121227466	121247466
chr1	121259581	121279581	chr1	121223063	121243063
chr1	143750175	143770175	chr1	145101627	145121627
chr1	144669313	144689313	chr1	144992276	145012276
chr1	144691023	144711023	chr1	144928950	144948950
chr1	144981709	145001709	chr1	144673375	144693375
chr1	145059312	145079312	chr1	145401170	145421170
chr1	145200729	145220729	chr1	145236981	145256981
chr1	145205248	145225248	chr1	145162049	145182049
chr1	145278994	145298994	chr1	145105540	145125540
chr1	145485888	145505888	chr1	145440006	145460006
chr1	145485888	145505888	chr1	145424307	145444307
chr1	145505367	145525367	chr1	145694651	145714651
chr1	145509581	145529581	chr1	145656836	145676836
chr1	145556864	145576864	chr1	145475694	145495694
chr1	145631986	145651986	chr1	145101102	145121102
chr1	145721087	145741087	chr1	145742272	145762272
chr1	145737999	145757999	chr1	145575617	145595617
chr1	145813534	145833534	chr1	145639235	145659235
chr1	145815537	145835537	chr1	145781636	145801636
chr1	146505833	146525833	chr1	146661943	146681943
chr1	146880028	146900028	chr1	146999219	147019219
chr1	146893801	146913801	chr1	146973917	146993917
chr1	146922096	146942096	chr1	147367889	147387889
chr1	146997039	147017039	chr1	147354772	147374772
chr1	147009721	147029721	chr1	147361674	147381674
chr1	147019810	147039810	chr1	147132656	147152656
chr1	147165513	147185513	chr1	146965232	146985232
chr1	147186147	147206147	chr1	146973271	146993271
chr1	147208230	147228230	chr1	146893360	146913360
chr1	147209491	147229491	chr1	146998324	147018324
chr1	147230120	147250120	chr1	147119823	147139823
chr1	147231322	147251322	chr1	147025786	147045786
chr1	147238199	147258199	chr1	147122296	147142296
chr1	147353926	147373926	chr1	147059829	147079829
chr1	147357003	147377003	chr1	147063288	147083288
chr1	147358909	147378909	chr1	147009128	147029128
chr1	147392045	147412045	chr1	145814014	145834014
chr1	147695132	147715132	chr1	147730774	147750774
chr1	147699551	147719551	chr1	147740077	147760077
chr1	147717052	147737052	chr1	147695132	147715132
chr1	147753290	147773290	chr1	147783090	147803090
chr1	147801041	147821041	chr1	147754861	147774861
chr1	149356859	149376859	chr1	207875714	207895714
chr1	149765473	149785473	chr1	149847011	149867011
chr1	149806086	149826086	chr1	149850506	149870506
chr1	149806766	149826766	chr1	149860739	149880739
chr1	149811032	149831032	chr1	149843404	149863404
chr1	149850506	149870506	chr1	149811471	149831471
chr1	149856467	149876467	chr1	149965631	149985631
chr1	149924552	149944552	chr1	150103400	150123400
chr1	149958404	149978404	chr1	149811032	149831032
chr1	149962114	149982114	chr1	149862645	149882645
chr1	149964436	149984436	chr1	149876244	149896244
chr1	149971184	149991184	chr1	150086032	150106032
chr1	150056806	150076806	chr1	149961215	149981215
chr1	150128771	150148771	chr1	149850506	149870506
chr1	150140185	150160185	chr1	150214552	150234552
chr1	150169125	150189125	chr1	150253737	150273737
chr1	150185151	150205151	chr1	150089051	150109051
chr1	150276270	150296270	chr1	150399999	150419999
chr1	150297110	150317110	chr1	150475956	150495956
chr1	150316026	150336026	chr1	150228187	150248187
chr1	150338287	150358287	chr1	150226683	150246683
chr1	150338287	150358287	chr1	150241164	150261164
chr1	150339515	150359515	chr1	150089051	150109051
chr1	150423253	150443253	chr1	150952904	150972904
chr1	150450474	150470474	chr1	150222934	150242934
chr1	150458306	150478306	chr1	150965475	150985475
chr1	150461473	150481473	chr1	150715115	150735115
chr1	150468642	150488642	chr1	150568447	150588447
chr1	150473058	150493058	chr1	150794491	150814491
chr1	150477799	150497799	chr1	150672182	150692182
chr1	150512830	150532830	chr1	150429546	150449546
chr1	150534809	150554809	chr1	150346114	150366114
chr1	150545175	150565175	chr1	150745273	150765273
chr1	150550194	150570194	chr1	150953615	150973615
chr1	150604082	150624082	chr1	150971741	150991741
chr1	150637207	150657207	chr1	150515148	150535148
chr1	150821015	150841015	chr1	150661462	150681462
chr1	150849223	150869223	chr1	151102900	151122900
chr1	150871988	150891988	chr1	150534809	150554809
chr1	150871988	150891988	chr1	150965475	150985475
chr1	150878100	150898100	chr1	150559978	150579978
chr1	150964293	150984293	chr1	150863140	150883140
chr1	150964293	150984293	chr1	151107608	151127608
chr1	150966825	150986825	chr1	150445346	150465346
chr1	150996271	151016271	chr1	151162919	151182919
chr1	151091656	151111656	chr1	151008204	151028204
chr1	151140451	151160451	chr1	150988007	151008007
chr1	151180355	151200355	chr1	151144656	151164656
chr1	151199640	151219640	chr1	150983662	151003662
chr1	151201396	151221396	chr1	151331759	151351759
chr1	151207592	151227592	chr1	151367241	151387241
chr1	151207592	151227592	chr1	151375241	151395241
chr1	151216727	151236727	chr1	151552267	151572267
chr1	151282039	151302039	chr1	151943037	151963037
chr1	151283278	151303278	chr1	151654662	151674662
chr1	151283278	151303278	chr1	151805216	151825216
chr1	151363460	151383460	chr1	151604909	151624909
chr1	151425566	151445566	chr1	151317323	151337323
chr1	151430457	151450457	chr1	151499926	151519926
chr1	151467326	151487326	chr1	151331728	151351728
chr1	151499926	151519926	chr1	151427350	151447350
chr1	151499926	151519926	chr1	151684542	151704542
chr1	151501301	151521301	chr1	151605595	151625595
chr1	151516181	151536181	chr1	151435112	151455112
chr1	151516568	151536568	chr1	151742779	151762779
chr1	151521259	151541259	chr1	151714521	151734521
chr1	151560783	151580783	chr1	151950324	151970324
chr1	151641333	151661333	chr1	151790565	151810565
chr1	151686510	151706510	chr1	151516568	151536568
chr1	151703604	151723604	chr1	151965777	151985777
chr1	151706704	151726704	chr1	151365374	151385374
chr1	151719299	151739299	chr1	151281156	151301156
chr1	151739238	151759238	chr1	151513785	151533785
chr1	151798591	151818591	chr1	151470912	151490912
chr1	151798591	151818591	chr1	151641333	151661333
chr1	151802352	151822352	chr1	151604909	151624909
chr1	151822123	151842123	chr1	152000736	152020736
chr1	151857019	151877019	chr1	152129777	152149777
chr1	151879563	151899563	chr1	151362119	151382119
chr1	151889100	151909100	chr1	151587314	151607314
chr1	151890400	151910400	chr1	151765888	151785888
chr1	151925337	151945337	chr1	151766448	151786448
chr1	151937707	151957707	chr1	152124996	152144996
chr1	151948381	151968381	chr1	152111015	152131015
chr1	151955624	151975624	chr1	152377222	152397222
chr1	151975759	151995759	chr1	152282006	152302006
chr1	151976337	151996337	chr1	152121826	152141826
chr1	151980045	152000045	chr1	151684542	151704542
chr1	151992144	152012144	chr1	152421525	152441525
chr1	152005181	152025181	chr1	151526109	151546109
chr1	152040377	152060377	chr1	152330680	152350680
chr1	152042585	152062585	chr1	152372262	152392262
chr1	152050996	152070996	chr1	152330427	152350427
chr1	152054529	152074529	chr1	152330427	152350427
chr1	152063266	152083266	chr1	152385646	152405646
chr1	152109732	152129732	chr1	151965777	151985777
chr1	152110373	152130373	chr1	151980045	152000045
chr1	152111015	152131015	chr1	151838532	151858532
chr1	152111015	152131015	chr1	151966735	151986735
chr1	152129777	152149777	chr1	151967671	151987671
chr1	152135493	152155493	chr1	152182399	152202399
chr1	152157097	152177097	chr1	152058068	152078068
chr1	152175211	152195211	chr1	152034654	152054654
chr1	152194757	152214757	chr1	152410433	152430433
chr1	152229205	152249205	chr1	152377365	152397365
chr1	152257466	152277466	chr1	152085502	152105502
chr1	152314366	152334366	chr1	152073560	152093560
chr1	152329959	152349959	chr1	152035318	152055318
chr1	152336224	152356224	chr1	151974789	151994789
chr1	152377365	152397365	chr1	152232531	152252531
chr1	152378244	152398244	chr1	152050996	152070996
chr1	152382251	152402251	chr1	152243551	152263551
chr1	152414104	152434104	chr1	152067440	152087440
chr1	152421525	152441525	chr1	151805607	151825607
chr1	152457165	152477165	chr1	152381820	152401820
chr1	152458042	152478042	chr1	152523104	152543104
chr1	152501389	152521389	chr1	152736124	152756124
chr1	152533195	152553195	chr1	152464048	152484048
chr1	152537834	152557834	chr1	152672279	152692279
chr1	152592856	152612856	chr1	152498734	152518734
chr1	152638902	152658902	chr1	152489879	152509879
chr1	152646566	152666566	chr1	152669907	152689907
chr1	152720889	152740889	chr1	152781197	152801197
chr1	152727325	152747325	chr1	152816047	152836047
chr1	152744056	152764056	chr1	152773535	152793535
chr1	152782994	152802994	chr1	152857326	152877326
chr1	152793006	152813006	chr1	152852842	152872842
chr1	152828432	152848432	chr1	152616582	152636582
chr1	152835219	152855219	chr1	152710190	152730190
chr1	152890537	152910537	chr1	153009537	153029537
chr1	152914584	152934584	chr1	152620242	152640242
chr1	152956095	152976095	chr1	152887265	152907265
chr1	152957439	152977439	chr1	153025286	153045286
chr1	152975735	152995735	chr1	153110613	153130613
chr1	152987621	153007621	chr1	152828432	152848432
chr1	153020374	153040374	chr1	153080444	153100444
chr1	153026153	153046153	chr1	152914584	152934584
chr1	153046103	153066103	chr1	153081387	153101387
chr1	153085954	153105954	chr1	152871645	152891645
chr1	153111030	153131030	chr1	153031347	153051347
chr1	153113665	153133665	chr1	152997253	153017253
chr1	153145096	153165096	chr1	153177233	153197233
chr1	153153645	153173645	chr1	152996101	153016101
chr1	153176747	153196747	chr1	153103884	153123884
chr1	153177009	153197009	chr1	152857405	152877405
chr1	153179552	153199552	chr1	152460208	152480208
chr1	153194664	153214664	chr1	153369421	153389421
chr1	153215293	153235293	chr1	152536573	152556573
chr1	153216661	153236661	chr1	152821509	152841509
chr1	153408923	153428923	chr1	153357657	153377657
chr1	153431032	153451032	chr1	153524994	153544994
chr1	153462720	153482720	chr1	153226794	153246794
chr1	153462720	153482720	chr1	153536504	153556504
chr1	153463308	153483308	chr1	153618832	153638832
chr1	153528231	153548231	chr1	153701833	153721833
chr1	153573708	153593708	chr1	153607355	153627355
chr1	153737631	153757631	chr1	153926134	153946134
chr1	153958770	153978770	chr1	154077117	154097117
chr1	153964697	153984697	chr1	153942080	153962080
chr1	153991157	154011157	chr1	154070993	154090993
chr1	153991157	154011157	chr1	154139528	154159528
chr1	154062879	154082879	chr1	153988474	154008474
chr1	154077656	154097656	chr1	153964697	153984697
chr1	154102745	154122745	chr1	154077237	154097237
chr1	154106907	154126907	chr1	154127667	154147667
chr1	154141925	154161925	chr1	154273432	154293432
chr1	154141925	154161925	chr1	154293823	154313823
chr1	154273025	154293025	chr1	154212972	154232972
chr1	154273432	154293432	chr1	154303813	154323813
chr1	154273432	154293432	chr1	154239466	154259466
chr1	154278974	154298974	chr1	154313181	154333181
chr1	154297042	154317042	chr1	154268839	154288839
chr1	154303813	154323813	chr1	154278974	154298974
chr1	154313181	154333181	chr1	154193345	154213345
chr1	154412660	154432660	chr1	154462375	154482375
chr1	154877698	154897698	chr1	154562499	154582499
chr1	154898249	154918249	chr1	155001493	155021493
chr1	155024317	155044317	chr1	154878439	154898439
chr1	155088233	155108233	chr1	155052431	155072431
chr1	155174603	155194603	chr1	155204536	155224536
chr1	155221013	155241013	chr1	155608398	155628398
chr1	155255011	155275011	chr1	155304001	155324001
chr1	155434492	155454492	chr1	155308292	155328292
chr1	155613801	155633801	chr1	155578827	155598827
chr1	155823903	155843903	chr1	155860039	155880039
chr1	155876918	155896918	chr1	155841785	155861785
chr1	156014740	156034740	chr1	156047636	156067636
chr1	156104653	156124653	chr1	156125447	156145447
chr1	156112149	156132149	chr1	156248052	156268052
chr1	156125447	156145447	chr1	156191301	156211301
chr1	156256765	156276765	chr1	156405836	156425836
chr1	156294648	156314648	chr1	156357139	156377139
chr1	156297050	156317050	chr1	156089290	156109290
chr1	156358574	156378574	chr1	156263628	156283628
chr1	156423002	156443002	chr1	156565051	156585051
chr1	156483042	156503042	chr1	156440068	156460068
chr1	156500766	156520766	chr1	156438706	156458706
chr1	156626175	156646175	chr1	156753234	156773234
chr1	156666661	156686661	chr1	156785732	156805732
chr1	156806183	156826183	chr1	156677570	156697570
chr1	156907271	156927271	chr1	156809788	156829788
chr1	156980017	157000017	chr1	156872398	156892398
chr1	156998624	157018624	chr1	157103822	157123822
chr1	157073954	157093954	chr1	156900815	156920815
chr1	157111254	157131254	chr1	156996872	157016872
chr1	157535646	157555646	chr1	157510028	157530028
chr1	157536757	157556757	chr1	157724671	157744671
chr1	157556169	157576169	chr1	157656996	157676996
chr1	157578161	157598161	chr1	157648438	157668438
chr1	157585221	157605221	chr1	157656996	157676996
chr1	157597694	157617694	chr1	157657937	157677937
chr1	157667822	157687822	chr1	157573889	157593889
chr1	157670130	157690130	chr1	157635875	157655875
chr1	157700259	157720259	chr1	157726631	157746631
chr1	157708516	157728516	chr1	157562535	157582535
chr1	157708516	157728516	chr1	157807153	157827153
chr1	157731193	157751193	chr1	157697734	157717734
chr1	157766032	157786032	chr1	157810866	157830866
chr1	157787765	157807765	chr1	157758636	157778636
chr1	157797775	157817775	chr1	157825936	157845936
chr1	157800804	157820804	chr1	157768370	157788370
chr1	157800804	157820804	chr1	157825936	157845936
chr1	157804019	157824019	chr1	157900328	157920328
chr1	157813965	157833965	chr1	157746506	157766506
chr1	157814258	157834258	chr1	157781217	157801217
chr1	157862687	157882687	chr1	157885951	157905951
chr1	157880660	157900660	chr1	158081648	158101648
chr1	157956342	157976342	chr1	158081648	158101648
chr1	157958631	157978631	chr1	157929699	157949699
chr1	158034321	158054321	chr1	157944427	157964427
chr1	158051177	158071177	chr1	157944427	157964427
chr1	158083099	158103099	chr1	157961959	157981959
chr1	158222910	158242910	chr1	158330062	158350062
chr1	158295513	158315513	chr1	158256286	158276286
chr1	158321411	158341411	chr1	158394332	158414332
chr1	158361681	158381681	chr1	158233571	158253571
chr1	158380473	158400473	chr1	158311367	158331367
chr1	158394332	158414332	chr1	158307318	158327318
chr1	158446365	158466365	chr1	158397104	158417104
chr1	158454025	158474025	chr1	158284352	158304352
chr1	158496439	158516439	chr1	158573316	158593316
chr1	158521410	158541410	chr1	158546988	158566988
chr1	158596059	158616059	chr1	158571029	158591029
chr1	158613360	158633360	chr1	158564634	158584634
chr1	158743615	158763615	chr1	158791704	158811704
chr1	158768745	158788745	chr1	158724880	158744880
chr1	158937291	158957291	chr1	158899670	158919670
chr1	159163896	159183896	chr1	159100286	159120286
chr1	159338710	159358710	chr1	159270276	159290276
chr1	159360969	159380969	chr1	159397085	159417085
chr1	159482017	159502017	chr1	159457865	159477865
chr1	159484431	159504431	chr1	159457865	159477865
chr1	159505178	159525178	chr1	159546556	159566556
chr1	159597716	159617716	chr1	159660140	159680140
chr1	159646559	159666559	chr1	159670234	159690234
chr1	159652261	159672261	chr1	159682080	159702080
chr1	159664749	159684749	chr1	159685714	159705714
chr1	159667202	159687202	chr1	159646559	159666559
chr1	159673252	159693252	chr1	159706228	159726228
chr1	159688536	159708536	chr1	159659829	159679829
chr1	159695173	159715173	chr1	159667345	159687345
chr1	159706228	159726228	chr1	159741561	159761561
chr1	159735123	159755123	chr1	159761491	159781491
chr1	159736623	159756623	chr1	159710070	159730070
chr1	159781142	159801142	chr1	159834511	159854511
chr1	159831219	159851219	chr1	159737101	159757101
chr1	159846521	159866521	chr1	159737101	159757101
chr1	159889147	159909147	chr1	159743773	159763773
chr1	159998764	160018764	chr1	160027042	160047042
chr1	160062884	160082884	chr1	160208572	160228572
chr1	160075443	160095443	chr1	160103710	160123710
chr1	160099844	160119844	chr1	160248503	160268503
chr1	160148049	160168049	chr1	160178496	160198496
chr1	160160451	160180451	chr1	160057685	160077685
chr1	160169547	160189547	chr1	160019102	160039102
chr1	160175128	160195128	chr1	160094682	160114682
chr1	160198250	160218250	chr1	160077939	160097939
chr1	160234140	160254140	chr1	160055209	160075209
chr1	160354222	160374222	chr1	160575936	160595936
chr1	160362764	160382764	chr1	160421296	160441296
chr1	160390227	160410227	chr1	160357900	160377900
chr1	160589282	160609282	chr1	160362764	160382764
chr1	160604084	160624084	chr1	160426979	160446979
chr1	160666608	160686608	chr1	160776315	160796315
chr1	160679384	160699384	chr1	160721455	160741455
chr1	160698967	160718967	chr1	160801300	160821300
chr1	160719701	160739701	chr1	160751523	160771523
chr1	160751036	160771036	chr1	160776315	160796315
chr1	160763588	160783588	chr1	160811741	160831741
chr1	160776315	160796315	chr1	160753685	160773685
chr1	160836384	160856384	chr1	160602717	160622717
chr1	160867394	160887394	chr1	160908588	160928588
chr1	160900485	160920485	chr1	160757755	160777755
chr1	161003499	161023499	chr1	161061658	161081658
chr1	161089914	161109914	chr1	160998356	161018356
chr1	161165830	161185830	chr1	161208762	161228762
chr1	161174359	161194359	chr1	161206900	161226900
chr1	161174359	161194359	chr1	161214699	161234699
chr1	161189027	161209027	chr1	161343923	161363923
chr1	161196259	161216259	chr1	161165830	161185830
chr1	161666325	161686325	chr1	161696027	161716027
chr1	162063035	162083035	chr1	162024560	162044560
chr1	162180145	162200145	chr1	162116386	162136386
chr1	162306682	162326682	chr1	162223336	162243336
chr1	162347900	162367900	chr1	162374296	162394296
chr1	162434404	162454404	chr1	162350077	162370077
chr1	162487007	162507007	chr1	162459924	162479924
chr1	162496198	162516198	chr1	162524232	162544232
chr1	162579890	162599890	chr1	162630591	162650591
chr1	162807454	162827454	chr1	162836910	162856910
chr1	162847315	162867315	chr1	163112483	163132483
chr1	162921784	162941784	chr1	163031856	163051856
chr1	162946752	162966752	chr1	163021548	163041548
chr1	163075275	163095275	chr1	163031856	163051856
chr1	163119370	163139370	chr1	162821360	162841360
chr1	163119370	163139370	chr1	163181900	163201900
chr1	163132298	163152298	chr1	162842728	162862728
chr1	163141512	163161512	chr1	163117808	163137808
chr1	163167096	163187096	chr1	162915676	162935676
chr1	163464438	163484438	chr1	163384216	163404216
chr1	164480283	164500283	chr1	164509181	164529181
chr1	164514015	164534015	chr1	164617677	164637677
chr1	165390682	165410682	chr1	165370097	165390097
chr1	165514522	165534522	chr1	165492685	165512685
chr1	165536407	165556407	chr1	165487253	165507253
chr1	165560808	165580808	chr1	165376034	165396034
chr1	165726931	165746931	chr1	165697567	165717567
chr1	165729695	165749695	chr1	165566958	165586958
chr1	165827181	165847181	chr1	165872525	165892525
chr1	165867033	165887033	chr1	165758377	165778377
chr1	165871025	165891025	chr1	165670757	165690757
chr1	166113333	166133333	chr1	166139131	166159131
chr1	166113896	166133896	chr1	166138201	166158201
chr1	166140861	166160861	chr1	166109419	166129419
chr1	166150016	166170016	chr1	166110692	166130692
chr1	166153901	166173901	chr1	166110692	166130692
chr1	166160333	166180333	chr1	166125600	166145600
chr1	166447744	166467744	chr1	166494378	166514378
chr1	166475965	166495965	chr1	166437992	166457992
chr1	166475965	166495965	chr1	166571604	166591604
chr1	166555358	166575358	chr1	166647684	166667684
chr1	166645271	166665271	chr1	166562101	166582101
chr1	166668570	166688570	chr1	166563695	166583695
chr1	166730955	166750955	chr1	166840789	166860789
chr1	166934252	166954252	chr1	167021748	167041748
chr1	166937098	166957098	chr1	166911472	166931472
chr1	166947467	166967467	chr1	166972667	166992667
chr1	167058435	167078435	chr1	167154992	167174992
chr1	167143039	167163039	chr1	167194028	167214028
chr1	167145061	167165061	chr1	167183219	167203219
chr1	167170029	167190029	chr1	167145061	167165061
chr1	167189794	167209794	chr1	167223766	167243766
chr1	167194028	167214028	chr1	167221152	167241152
chr1	167213212	167233212	chr1	167191254	167211254
chr1	167220351	167240351	chr1	167194296	167214296
chr1	167513439	167533439	chr1	167490904	167510904
chr1	167520683	167540683	chr1	167645001	167665001
chr1	167735194	167755194	chr1	167898535	167918535
chr1	167843584	167863584	chr1	167908876	167928876
chr1	167859023	167879023	chr1	167567295	167587295
chr1	167889315	167909315	chr1	167731002	167751002
chr1	167902336	167922336	chr1	167943275	167963275
chr1	167953552	167973552	chr1	167801297	167821297
chr1	167954444	167974444	chr1	167928488	167948488
chr1	167955790	167975790	chr1	167916258	167936258
chr1	167959738	167979738	chr1	167930800	167950800
chr1	167966387	167986387	chr1	167929838	167949838
chr1	167982847	168002847	chr1	167910325	167930325
chr1	168050504	168070504	chr1	168089989	168109989
chr1	168099226	168119226	chr1	167885393	167905393
chr1	168179494	168199494	chr1	168096364	168116364
chr1	168245066	168265066	chr1	168200457	168220457
chr1	168333998	168353998	chr1	168468358	168488358
chr1	168341902	168361902	chr1	168370885	168390885
chr1	168342370	168362370	chr1	168407049	168427049
chr1	168362584	168382584	chr1	168326918	168346918
chr1	168362584	168382584	chr1	168325773	168345773
chr1	168384403	168404403	chr1	168429126	168449126
chr1	168418246	168438246	chr1	168380288	168400288
chr1	168463361	168483361	chr1	168357690	168377690
chr1	168550929	168570929	chr1	168459124	168479124
chr1	168592851	168612851	chr1	168542494	168562494
chr1	168597938	168617938	chr1	168741825	168761825
chr1	168679597	168699597	chr1	169088385	169108385
chr1	168693881	168713881	chr1	169019175	169039175
chr1	168805359	168825359	chr1	169072839	169092839
chr1	168805359	168825359	chr1	169065760	169085760
chr1	168964088	168984088	chr1	169060346	169080346
chr1	168968477	168988477	chr1	169060346	169080346
chr1	169000214	169020214	chr1	169036988	169056988
chr1	169060346	169080346	chr1	169003908	169023908
chr1	169545083	169565083	chr1	169375083	169395083
chr1	169558981	169578981	chr1	169703772	169723772
chr1	169584197	169604197	chr1	169692670	169712670
chr1	169752202	169772202	chr1	169533176	169553176
chr1	170027380	170047380	chr1	170246199	170266199
chr1	170053889	170073889	chr1	170117919	170137919
chr1	170115035	170135035	chr1	170230180	170250180
chr1	170209348	170229348	chr1	170123814	170143814
chr1	170330270	170350270	chr1	170231354	170251354
chr1	170588084	170608084	chr1	170626843	170646843
chr1	170589033	170609033	chr1	170635057	170655057
chr1	170597640	170617640	chr1	170486335	170506335
chr1	170616163	170636163	chr1	170692955	170712955
chr1	170617652	170637652	chr1	170595354	170615354
chr1	170635057	170655057	chr1	170785458	170805458
chr1	170668932	170688932	chr1	170483513	170503513
chr1	170850323	170870323	chr1	170895667	170915667
chr1	170890102	170910102	chr1	170837003	170857003
chr1	170909512	170929512	chr1	171130623	171150623
chr1	170935952	170955952	chr1	171136471	171156471
chr1	170972631	170992631	chr1	171063290	171083290
chr1	170982318	171002318	chr1	171136850	171156850
chr1	170994925	171014925	chr1	171074990	171094990
chr1	171026477	171046477	chr1	171136893	171156893
chr1	171026477	171046477	chr1	171141268	171161268
chr1	171038591	171058591	chr1	171149686	171169686
chr1	171054162	171074162	chr1	171141907	171161907
chr1	171079022	171099022	chr1	171153019	171173019
chr1	171106602	171126602	chr1	171023407	171043407
chr1	171130462	171150462	chr1	171046833	171066833
chr1	171136360	171156360	chr1	170806015	170826015
chr1	171136893	171156893	chr1	171038591	171058591
chr1	171149686	171169686	chr1	170920724	170940724
chr1	171158135	171178135	chr1	171047789	171067789
chr1	171184471	171204471	chr1	171158135	171178135
chr1	171314736	171334736	chr1	171443389	171463389
chr1	171392903	171412903	chr1	171273266	171293266
chr1	171704817	171724817	chr1	171750610	171770610
chr1	171740617	171760617	chr1	171661206	171681206
chr1	171801447	171821447	chr1	171906783	171926783
chr1	172112607	172132607	chr1	172372055	172392055
chr1	172307446	172327446	chr1	172104579	172124579
chr1	172309679	172329679	chr1	172113654	172133654
chr1	172350514	172370514	chr1	172096513	172116513
chr1	172402007	172422007	chr1	172682263	172702263
chr1	172496311	172516311	chr1	172363264	172383264
chr1	172541899	172561899	chr1	172611362	172631362
chr1	172630094	172650094	chr1	172498671	172518671
chr1	172631114	172651114	chr1	172515499	172535499
chr1	172638725	172658725	chr1	172391221	172411221
chr1	172655991	172675991	chr1	172488682	172508682
chr1	173048348	173068348	chr1	173003767	173023767
chr1	173150435	173170435	chr1	172903953	172923953
chr1	173161222	173181222	chr1	172906498	172926498
chr1	173369466	173389466	chr1	173871578	173891578
chr1	173375805	173395805	chr1	173833094	173853094
chr1	173409598	173429598	chr1	173373829	173393829
chr1	173446390	173466390	chr1	173830921	173850921
chr1	173488108	173508108	chr1	173622036	173642036
chr1	173508612	173528612	chr1	173671797	173691797
chr1	173579753	173599753	chr1	173409598	173429598
chr1	173606465	173626465	chr1	173464967	173484967
chr1	173627558	173647558	chr1	173515372	173535372
chr1	173631278	173651278	chr1	173403891	173423891
chr1	173671966	173691966	chr1	173556294	173576294
chr1	173682177	173702177	chr1	173817486	173837486
chr1	173703465	173723465	chr1	173668495	173688495
chr1	173715359	173735359	chr1	173684004	173704004
chr1	173730829	173750829	chr1	173437074	173457074
chr1	173755374	173775374	chr1	173685630	173705630
chr1	173783276	173803276	chr1	173678515	173698515
chr1	173813700	173833700	chr1	173749228	173769228
chr1	173818496	173838496	chr1	173663286	173683286
chr1	173861944	173881944	chr1	173514815	173534815
chr1	174016424	174036424	chr1	173820471	173840471
chr1	174079468	174099468	chr1	174132193	174152193
chr1	175042805	175062805	chr1	174954745	174974745
chr1	175067957	175087957	chr1	175038635	175058635
chr1	175103150	175123150	chr1	175037468	175057468
chr1	175847697	175867697	chr1	175905894	175925894
chr1	175930002	175950002	chr1	175846360	175866360
chr1	175935677	175955677	chr1	175869348	175889348
chr1	176315533	176335533	chr1	176418338	176438338
chr1	177316006	177336006	chr1	177874339	177894339
chr1	177321773	177341773	chr1	177872042	177892042
chr1	177670589	177690589	chr1	177590135	177610135
chr1	177747878	177767878	chr1	177319130	177339130
chr1	177927722	177947722	chr1	177091463	177111463
chr1	177990595	178010595	chr1	178057117	178077117
chr1	178043061	178063061	chr1	178103120	178123120
chr1	178051336	178071336	chr1	177999012	178019012
chr1	178052144	178072144	chr1	178124178	178144178
chr1	178463381	178483381	chr1	178405787	178425787
chr1	178467617	178487617	chr1	178367214	178387214
chr1	178645158	178665158	chr1	178553602	178573602
chr1	178673455	178693455	chr1	178571901	178591901
chr1	178683917	178703917	chr1	178662443	178682443
chr1	178821647	178841647	chr1	178956901	178976901
chr1	178889876	178909876	chr1	178818363	178838363
chr1	179011668	179031668	chr1	179322136	179342136
chr1	179214271	179234271	chr1	179091583	179111583
chr1	179694629	179714629	chr1	179489121	179509121
chr1	179821994	179841994	chr1	180140493	180160493
chr1	179838946	179858946	chr1	180043697	180063697
chr1	179903900	179923900	chr1	180140568	180160568
chr1	180000582	180020582	chr1	179844413	179864413
chr1	180142616	180162616	chr1	179924260	179944260
chr1	180156536	180176536	chr1	180225969	180245969
chr1	180352113	180372113	chr1	180457056	180477056
chr1	180428146	180448146	chr1	180178589	180198589
chr1	180456904	180476904	chr1	180215365	180235365
chr1	180510190	180530190	chr1	180618010	180638010
chr1	180874715	180894715	chr1	180503833	180523833
chr1	181018499	181038499	chr1	181056496	181076496
chr1	181124809	181144809	chr1	180698485	180718485
chr1	181127272	181147272	chr1	181407808	181427808
chr1	181165011	181185011	chr1	181127755	181147755
chr1	181371749	181391749	chr1	181432153	181452153
chr1	181428161	181448161	chr1	182418748	182438748
chr1	181432153	181452153	chr1	181386139	181406139
chr1	181433163	181453163	chr1	181378722	181398722
chr1	181437154	181457154	chr1	180877672	180897672
chr1	181450009	181470009	chr1	181350581	181370581
chr1	181451815	181471815	chr1	182008746	182028746
chr1	181982963	182002963	chr1	182027964	182047964
chr1	182001472	182021472	chr1	182030336	182050336
chr1	182027964	182047964	chr1	181985481	182005481
chr1	182105745	182125745	chr1	182355422	182375422
chr1	182244427	182264427	chr1	182266873	182286873
chr1	182245091	182265091	chr1	182343704	182363704
chr1	182275710	182295710	chr1	182330922	182350922
chr1	182341779	182361779	chr1	182106934	182126934
chr1	182343533	182363533	chr1	182054707	182074707
chr1	182400255	182420255	chr1	182339281	182359281
chr1	182541406	182561406	chr1	182042200	182062200
chr1	182569018	182589018	chr1	182804276	182824276
chr1	182611457	182631457	chr1	182762306	182782306
chr1	182746905	182766905	chr1	182445222	182465222
chr1	182799100	182819100	chr1	182884828	182904828
chr1	182799100	182819100	chr1	182866708	182886708
chr1	182813335	182833335	chr1	182875988	182895988
chr1	182946962	182966962	chr1	183103446	183123446
chr1	182979517	182999517	chr1	183081070	183101070
chr1	182982986	183002986	chr1	183120116	183140116
chr1	183024502	183044502	chr1	182910081	182930081
chr1	183265760	183285760	chr1	183498304	183518304
chr1	183419184	183439184	chr1	183248707	183268707
chr1	183431191	183451191	chr1	183234181	183254181
chr1	183434022	183454022	chr1	183340635	183360635
chr1	183444601	183464601	chr1	183407728	183427728
chr1	183470339	183490339	chr1	183431191	183451191
chr1	183556066	183576066	chr1	183219388	183239388
chr1	183568282	183588282	chr1	183606154	183626154
chr1	183989899	184009899	chr1	184071203	184091203
chr1	183993548	184013548	chr1	184014551	184034551
chr1	184317723	184337723	chr1	184350797	184370797
chr1	184321392	184341392	chr1	184346652	184366652
chr1	184325476	184345476	chr1	184355477	184375477
chr1	184352973	184372973	chr1	184319415	184339415
chr1	184360518	184380518	chr1	184613505	184633505
chr1	184817468	184837468	chr1	184942959	184962959
chr1	184936920	184956920	chr1	185122662	185142662
chr1	184944396	184964396	chr1	185658557	185678557
chr1	184952280	184972280	chr1	184929937	184949937
chr1	184967988	184987988	chr1	184762449	184782449
chr1	185060487	185080487	chr1	184944396	184964396
chr1	185125375	185145375	chr1	184944396	184964396
chr1	185299903	185319903	chr1	185560510	185580510
chr1	185371371	185391371	chr1	185261846	185281846
chr1	185583909	185603909	chr1	185631172	185651172
chr1	185610487	185630487	chr1	185585380	185605380
chr1	185635836	185655836	chr1	185125375	185145375
chr1	185658557	185678557	chr1	185683031	185703031
chr1	186254645	186274645	chr1	186174827	186194827
chr1	186403384	186423384	chr1	186497239	186517239
chr1	186445737	186465737	chr1	186635502	186655502
chr1	186456907	186476907	chr1	186407029	186427029
chr1	186778022	186798022	chr1	186894667	186914667
chr1	186778022	186798022	chr1	186897564	186917564
chr1	190445773	190465773	chr1	190477871	190497871
chr1	190530611	190550611	chr1	190574556	190594556
chr1	190587626	190607626	chr1	190638719	190658719
chr1	190651628	190671628	chr1	190594039	190614039
chr1	191153194	191173194	chr1	191185991	191205991
chr1	191169247	191189247	chr1	191191660	191211660
chr1	191172667	191192667	chr1	191148189	191168189
chr1	192377480	192397480	chr1	192268384	192288384
chr1	192703565	192723565	chr1	192674670	192694670
chr1	192739193	192759193	chr1	192771265	192791265
chr1	192774176	192794176	chr1	192594001	192614001
chr1	196041825	196061825	chr1	195997465	196017465
chr1	196578719	196598719	chr1	196601174	196621174
chr1	196615015	196635015	chr1	196486827	196506827
chr1	196950594	196970594	chr1	197024073	197044073
chr1	197135185	197155185	chr1	196786516	196806516
chr1	197702362	197722362	chr1	197739540	197759540
chr1	197836625	197856625	chr1	198117895	198137895
chr1	197873924	197893924	chr1	197821055	197841055
chr1	197882770	197902770	chr1	197916265	197936265
chr1	198476560	198496560	chr1	198596809	198616809
chr1	198573790	198593790	chr1	198491044	198511044
chr1	198808675	198828675	chr1	199209101	199229101
chr1	199014419	199034419	chr1	198813561	198833561
chr1	199015355	199035355	chr1	199122299	199142299
chr1	199035464	199055464	chr1	199102030	199122030
chr1	199038304	199058304	chr1	198897204	198917204
chr1	199080980	199100980	chr1	198968161	198988161
chr1	199988011	200008011	chr1	200444494	200464494
chr1	200001166	200021166	chr1	200042420	200062420
chr1	200001166	200021166	chr1	199901875	199921875
chr1	200266835	200286835	chr1	200364177	200384177
chr1	200330278	200350278	chr1	199969176	199989176
chr1	200571885	200591885	chr1	200879560	200899560
chr1	200575719	200595719	chr1	201008479	201028479
chr1	200579840	200599840	chr1	200874391	200894391
chr1	200705376	200725376	chr1	200797880	200817880
chr1	200806621	200826621	chr1	200690977	200710977
chr1	200837672	200857672	chr1	200761530	200781530
chr1	200886285	200906285	chr1	200586593	200606593
chr1	200893676	200913676	chr1	201024920	201044920
chr1	200979980	200999980	chr1	201107805	201127805
chr1	201035405	201055405	chr1	201111094	201131094
chr1	201048305	201068305	chr1	201111094	201131094
chr1	201049456	201069456	chr1	201106541	201126541
chr1	201062808	201082808	chr1	200517822	200537822
chr1	201069186	201089186	chr1	200805407	200825407
chr1	201114148	201134148	chr1	200937265	200957265
chr1	201114305	201134305	chr1	201032822	201052822
chr1	201150191	201170191	chr1	200938145	200958145
chr1	201229536	201249536	chr1	201160488	201180488
chr1	201306153	201326153	chr1	201150168	201170168
chr1	201376994	201396994	chr1	201203782	201223782
chr1	201563345	201583345	chr1	201429464	201449464
chr1	201670313	201690313	chr1	202047927	202067927
chr1	201682668	201702668	chr1	202064240	202084240
chr1	201700887	201720887	chr1	201455547	201475547
chr1	201787850	201807850	chr1	201865555	201885555
chr1	201976433	201996433	chr1	202047927	202067927
chr1	202300346	202320346	chr1	202627834	202647834
chr1	202331228	202351228	chr1	202592289	202612289
chr1	202396598	202416598	chr1	202590105	202610105
chr1	202593953	202613953	chr1	202934338	202954338
chr1	202664044	202684044	chr1	202930052	202950052
chr1	202754192	202774192	chr1	202662715	202682715
chr1	202882937	202902937	chr1	202699543	202719543
chr1	202928246	202948246	chr1	202746628	202766628
chr1	202965671	202985671	chr1	202659711	202679711
chr1	202965671	202985671	chr1	202727300	202747300
chr1	202969339	202989339	chr1	203162452	203182452
chr1	202997996	203017996	chr1	203262820	203282820
chr1	203001959	203021959	chr1	203041976	203061976
chr1	203044692	203064692	chr1	203002999	203022999
chr1	203188077	203208077	chr1	203651558	203671558
chr1	203214888	203234888	chr1	203050796	203070796
chr1	203226227	203246227	chr1	203449796	203469796
chr1	203254593	203274593	chr1	203187352	203207352
chr1	203257132	203277132	chr1	203481893	203501893
chr1	203295929	203315929	chr1	203474641	203494641
chr1	203300813	203320813	chr1	203558954	203578954
chr1	203300813	203320813	chr1	203585445	203605445
chr1	203303746	203323746	chr1	203708867	203728867
chr1	203310660	203330660	chr1	203801958	203821958
chr1	203311509	203331509	chr1	203663953	203683953
chr1	203317995	203337995	chr1	203688082	203708082
chr1	203425061	203445061	chr1	203506719	203526719
chr1	203425329	203445329	chr1	203691417	203711417
chr1	203453176	203473176	chr1	203481071	203501071
chr1	203457724	203477724	chr1	203236749	203256749
chr1	203467310	203487310	chr1	203390854	203410854
chr1	203467342	203487342	chr1	203630742	203650742
chr1	203541221	203561221	chr1	203749832	203769832
chr1	203554871	203574871	chr1	203311509	203331509
chr1	203580520	203600520	chr1	203295929	203315929
chr1	203648395	203668395	chr1	203246684	203266684
chr1	203654551	203674551	chr1	203303746	203323746
chr1	203756577	203776577	chr1	203401763	203421763
chr1	203756577	203776577	chr1	203138093	203158093
chr1	203800687	203820687	chr1	203831043	203851043
chr1	203825089	203845089	chr1	204313208	204333208
chr1	203826636	203846636	chr1	204332497	204352497
chr1	203829891	203849891	chr1	203804941	203824941
chr1	203829891	203849891	chr1	204765114	204785114
chr1	203850565	203870565	chr1	204120936	204140936
chr1	204004581	204024581	chr1	204067846	204087846
chr1	204025320	204045320	chr1	203953333	203973333
chr1	204051818	204071818	chr1	204132094	204152094
chr1	204072597	204092597	chr1	204136217	204156217
chr1	204097634	204117634	chr1	204307789	204327789
chr1	204107866	204127866	chr1	203868796	203888796
chr1	204132094	204152094	chr1	203749996	203769996
chr1	204132094	204152094	chr1	203850565	203870565
chr1	204132800	204152800	chr1	204469504	204489504
chr1	204133646	204153646	chr1	204072597	204092597
chr1	204174213	204194213	chr1	204397839	204417839
chr1	204222224	204242224	chr1	204126017	204146017
chr1	204270935	204290935	chr1	204434899	204454899
chr1	204322033	204342033	chr1	204072597	204092597
chr1	204324025	204344025	chr1	204404366	204424366
chr1	204339730	204359730	chr1	203832824	203852824
chr1	204401473	204421473	chr1	204323048	204343048
chr1	204407503	204427503	chr1	204332497	204352497
chr1	204437314	204457314	chr1	204140441	204160441
chr1	204461143	204481143	chr1	204132094	204152094
chr1	204488819	204508819	chr1	204826893	204846893
chr1	204498532	204518532	chr1	205049260	205069260
chr1	204611394	204631394	chr1	204794224	204814224
chr1	204762397	204782397	chr1	204638664	204658664
chr1	204765114	204785114	chr1	204640258	204660258
chr1	204768997	204788997	chr1	204634963	204654963
chr1	204777243	204797243	chr1	204640258	204660258
chr1	204799044	204819044	chr1	204596361	204616361
chr1	204919622	204939622	chr1	204641367	204661367
chr1	204925086	204945086	chr1	204640258	204660258
chr1	204959720	204979720	chr1	205080595	205100595
chr1	204990678	205010678	chr1	205013525	205033525
chr1	205037599	205057599	chr1	204790600	204810600
chr1	205049260	205069260	chr1	205303226	205323226
chr1	205052064	205072064	chr1	204637750	204657750
chr1	205052064	205072064	chr1	204761356	204781356
chr1	205077072	205097072	chr1	204498532	204518532
chr1	205083986	205103986	chr1	204954473	204974473
chr1	205116696	205136696	chr1	205302251	205322251
chr1	205179109	205199109	chr1	205111957	205131957
chr1	205214113	205234113	chr1	204779938	204799938
chr1	205487076	205507076	chr1	205276170	205296170
chr1	205536826	205556826	chr1	205903835	205923835
chr1	205709399	205729399	chr1	205805103	205825103
chr1	205733302	205753302	chr1	205575927	205595927
chr1	205781284	205801284	chr1	206213998	206233998
chr1	205803196	205823196	chr1	206215830	206235830
chr1	205820018	205840018	chr1	206225230	206245230
chr1	206219274	206239274	chr1	205721715	205741715
chr1	206232916	206252916	chr1	205805103	205825103
chr1	206254869	206274869	chr1	205846444	205866444
chr1	206309648	206329648	chr1	205873587	205893587
chr1	206316191	206336191	chr1	205889477	205909477
chr1	206316191	206336191	chr1	206293207	206313207
chr1	206607844	206627844	chr1	206765286	206785286
chr1	206637559	206657559	chr1	206603274	206623274
chr1	206649696	206669696	chr1	206595124	206615124
chr1	206650224	206670224	chr1	206614916	206634916
chr1	206654189	206674189	chr1	207144725	207164725
chr1	206656089	206676089	chr1	207136837	207156837
chr1	206756193	206776193	chr1	207135835	207155835
chr1	206762790	206782790	chr1	207136837	207156837
chr1	206763932	206783932	chr1	207144725	207164725
chr1	206765286	206785286	chr1	206599813	206619813
chr1	206771406	206791406	chr1	206947500	206967500
chr1	206784452	206804452	chr1	206903915	206923915
chr1	206824367	206844367	chr1	207130808	207150808
chr1	206852335	206872335	chr1	207154301	207174301
chr1	206861930	206881930	chr1	207142999	207162999
chr1	206927665	206947665	chr1	206771406	206791406
chr1	206936425	206956425	chr1	207186135	207206135
chr1	207109088	207129088	chr1	206770979	206790979
chr1	207110458	207130458	chr1	206814525	206834525
chr1	207130808	207150808	chr1	207103974	207123974
chr1	207130925	207150925	chr1	206643424	206663424
chr1	207140439	207160439	chr1	206765286	206785286
chr1	207144725	207164725	chr1	206620596	206640596
chr1	207144725	207164725	chr1	206836561	206856561
chr1	207147853	207167853	chr1	207216281	207236281
chr1	207174451	207194451	chr1	206812771	206832771
chr1	207181732	207201732	chr1	207580867	207600867
chr1	207181732	207201732	chr1	206935782	206955782
chr1	207181732	207201732	chr1	207556862	207576862
chr1	207183478	207203478	chr1	207295712	207315712
chr1	207199533	207219533	chr1	206880021	206900021
chr1	207242450	207262450	chr1	207120266	207140266
chr1	207243657	207263657	chr1	206914800	206934800
chr1	207266767	207286767	chr1	207214777	207234777
chr1	207268358	207288358	chr1	207188430	207208430
chr1	207362114	207382114	chr1	207809291	207829291
chr1	207366023	207386023	chr1	207244311	207264311
chr1	207387553	207407553	chr1	207246313	207266313
chr1	207460003	207480003	chr1	207259041	207279041
chr1	207592529	207612529	chr1	207181732	207201732
chr1	207626606	207646606	chr1	207750146	207770146
chr1	207629685	207649685	chr1	207543457	207563457
chr1	207656438	207676438	chr1	207729966	207749966
chr1	207656543	207676543	chr1	207148445	207168445
chr1	207727373	207747373	chr1	207655688	207675688
chr1	207794304	207814304	chr1	207628737	207648737
chr1	207901388	207921388	chr1	149357691	149377691
chr1	209486241	209506241	chr1	209413935	209433935
chr1	209731732	209751732	chr1	209801832	209821832
chr1	209747433	209767433	chr1	209904343	209924343
chr1	209796445	209816445	chr1	209856293	209876293
chr1	209807678	209827678	chr1	209838648	209858648
chr1	209847449	209867449	chr1	209792970	209812970
chr1	209860486	209880486	chr1	209881275	209901275
chr1	209898148	209918148	chr1	209754822	209774822
chr1	209924975	209944975	chr1	209862429	209882429
chr1	210111550	210131550	chr1	210151647	210171647
chr1	210394264	210414264	chr1	210480399	210500399
chr1	210414453	210434453	chr1	210391399	210411399
chr1	211500973	211520973	chr1	211539798	211559798
chr1	211775340	211795340	chr1	211799876	211819876
chr1	211892819	211912819	chr1	212002549	212022549
chr1	212002549	212022549	chr1	212028998	212048998
chr1	212109670	212129670	chr1	212005839	212025839
chr1	212200216	212220216	chr1	212234904	212254904
chr1	212231105	212251105	chr1	212468212	212488212
chr1	212393647	212413647	chr1	212345694	212365694
chr1	212410345	212430345	chr1	212447388	212467388
chr1	212441881	212461881	chr1	212412475	212432475
chr1	212478378	212498378	chr1	212232248	212252248
chr1	212646148	212666148	chr1	212802658	212822658
chr1	212665532	212685532	chr1	212707514	212727514
chr1	212773693	212793693	chr1	212736891	212756891
chr1	212787158	212807158	chr1	212750665	212770665
chr1	212791984	212811984	chr1	212664658	212684658
chr1	212843721	212863721	chr1	212783083	212803083
chr1	212851932	212871932	chr1	212898559	212918559
chr1	212873809	212893809	chr1	212906642	212926642
chr1	212894589	212914589	chr1	212873376	212893376
chr1	213206026	213226026	chr1	213236982	213256982
chr1	213210298	213230298	chr1	213182449	213202449
chr1	213212256	213232256	chr1	213174863	213194863
chr1	214753265	214773265	chr1	214722044	214742044
chr1	215269367	215289367	chr1	215739083	215759083
chr1	216875508	216895508	chr1	216509516	216529516
chr1	216892655	216912655	chr1	216156522	216176522
chr1	217720926	217740926	chr1	217952838	217972838
chr1	217953491	217973491	chr1	218109213	218129213
chr1	217954240	217974240	chr1	218309686	218329686
chr1	218048440	218068440	chr1	218155134	218175134
chr1	218048913	218068913	chr1	217826591	217846591
chr1	218056719	218076719	chr1	217688674	217708674
chr1	218125300	218145300	chr1	217954433	217974433
chr1	218197622	218217622	chr1	217993665	218013665
chr1	218207564	218227564	chr1	217980413	218000413
chr1	218257431	218277431	chr1	217956339	217976339
chr1	218459572	218479572	chr1	219328868	219348868
chr1	218460130	218480130	chr1	219228290	219248290
chr1	218495723	218515723	chr1	219244433	219264433
chr1	218516426	218536426	chr1	219243061	219263061
chr1	218598750	218618750	chr1	219040738	219060738
chr1	218662540	218682540	chr1	218743918	218763918
chr1	218678822	218698822	chr1	218779313	218799313
chr1	218685645	218705645	chr1	218777015	218797015
chr1	218686205	218706205	chr1	219234254	219254254
chr1	218688286	218708286	chr1	218742363	218762363
chr1	218697533	218717533	chr1	218595894	218615894
chr1	219072579	219092579	chr1	219247869	219267869
chr1	219087238	219107238	chr1	218565384	218585384
chr1	219114912	219134912	chr1	219336225	219356225
chr1	219322503	219342503	chr1	219343311	219363311
chr1	219342875	219362875	chr1	218531919	218551919
chr1	219687905	219707905	chr1	218607390	218627390
chr1	219721324	219741324	chr1	219410868	219430868
chr1	219734971	219754971	chr1	219341682	219361682
chr1	220017460	220037460	chr1	220089031	220109031
chr1	220098075	220118075	chr1	220014868	220034868
chr1	220393945	220413945	chr1	220435493	220455493
chr1	220417078	220437078	chr1	220913350	220933350
chr1	220423842	220443842	chr1	220381465	220401465
chr1	220428901	220448901	chr1	220396877	220416877
chr1	220432592	220452592	chr1	220367660	220387660
chr1	220444584	220464584	chr1	220861041	220881041
chr1	220444670	220464670	chr1	220861341	220881341
chr1	220450076	220470076	chr1	220908004	220928004
chr1	220522216	220542216	chr1	220367388	220387388
chr1	220737038	220757038	chr1	220693980	220713980
chr1	221028781	221048781	chr1	220997497	221017497
chr1	221563042	221583042	chr1	221032571	221052571
chr1	222921397	222941397	chr1	222885409	222905409
chr1	222991006	223011006	chr1	222912969	222932969
chr1	222992498	223012498	chr1	223232252	223252252
chr1	223298088	223318088	chr1	223258735	223278735
chr1	224360811	224380811	chr1	224540795	224560795
chr1	224407642	224427642	chr1	224380129	224400129
chr1	224624555	224644555	chr1	224667571	224687571
chr1	224630046	224650046	chr1	224606390	224626390
chr1	224635046	224655046	chr1	224606390	224626390
chr1	225098052	225118052	chr1	225125238	225145238
chr1	225149032	225169032	chr1	225118250	225138250
chr1	225679523	225699523	chr1	225951195	225971195
chr1	225878312	225898312	chr1	225946165	225966165
chr1	226089377	226109377	chr1	225657762	225677762
chr1	226164872	226184872	chr1	225990057	226010057
chr1	227721418	227741418	chr1	227747881	227767881
chr1	228641684	228661684	chr1	228675118	228695118
chr1	228675210	228695210	chr1	228619478	228639478
chr1	229399527	229419527	chr1	229426840	229446840
chr1	229466217	229486217	chr1	229381844	229401844
chr1	229477846	229497846	chr1	229509918	229529918
chr1	229753354	229773354	chr1	229786476	229806476
chr1	230170410	230190410	chr1	230125310	230145310
chr1	230178982	230198982	chr1	230131825	230151825
chr1	230183085	230203085	chr1	230152017	230172017
chr1	230607584	230627584	chr1	230551913	230571913
chr1	230921191	230941191	chr1	230979865	230999865
chr1	231014478	231034478	chr1	230928519	230948519
chr1	231112381	231132381	chr1	231207086	231227086
chr1	231166534	231186534	chr1	231318204	231338204
chr1	231338429	231358429	chr1	231313234	231333234
chr1	231348144	231368144	chr1	231381161	231401161
chr1	231457962	231477962	chr1	231372832	231392832
chr1	231509758	231529758	chr1	231539233	231559233
chr1	231636860	231656860	chr1	231661015	231681015
chr1	231668765	231688765	chr1	231742655	231762655
chr1	231668765	231688765	chr1	231705711	231725711
chr1	231682580	231702580	chr1	231725757	231745757
chr1	232088842	232108842	chr1	232053568	232073568
chr1	232537488	232557488	chr1	232632874	232652874
chr1	232636372	232656372	chr1	232695648	232715648
chr1	232811122	232831122	chr1	232840712	232860712
chr1	232876083	232896083	chr1	232923554	232943554
chr1	233740071	233760071	chr1	233678290	233698290
chr1	233756991	233776991	chr1	233835930	233855930
chr1	233821155	233841155	chr1	233752352	233772352
chr1	234345448	234365448	chr1	234427461	234447461
chr1	234428977	234448977	chr1	234345476	234365476
chr1	234518757	234538757	chr1	234486480	234506480
chr1	234893185	234913185	chr1	234964953	234984953
chr1	234992941	235012941	chr1	234891268	234911268
chr1	235009809	235029809	chr1	234851333	234871333
chr1	235025117	235045117	chr1	235078062	235098062
chr1	235202054	235222054	chr1	235099741	235119741
chr1	235549217	235569217	chr1	235478121	235498121
chr1	235715857	235735857	chr1	235797399	235817399
chr1	236000887	236020887	chr1	236124978	236144978
chr1	236132656	236152656	chr1	236023399	236043399
chr1	236216815	236236815	chr1	236240990	236260990
chr1	236297722	236317722	chr1	236358890	236378890
chr1	236429991	236449991	chr1	236334374	236354374
chr1	236434841	236454841	chr1	236478147	236498147
chr1	236548982	236568982	chr1	236453184	236473184
chr1	236561496	236581496	chr1	236521070	236541070
chr1	236675934	236695934	chr1	236293302	236313302
chr1	236677364	236697364	chr1	236568559	236588559
chr1	236851850	236871850	chr1	236881655	236901655
chr1	237075983	237095983	chr1	237147305	237167305
chr1	237145337	237165337	chr1	237114667	237134667
chr1	237257178	237277178	chr1	237207401	237227401
chr1	237636339	237656339	chr1	237658127	237678127
chr1	237677646	237697646	chr1	237619085	237639085
chr1	238008220	238028220	chr1	237982195	238002195
chr1	238052731	238072731	chr1	237982760	238002760
chr1	239868594	239888594	chr1	239836737	239856737
chr1	239878782	239898782	chr1	239908633	239928633
chr1	239914784	239934784	chr1	239871173	239891173
chr1	240045830	240065830	chr1	239973213	239993213
chr1	241681124	241701124	chr1	241836697	241856697
chr1	241796555	241816555	chr1	241767046	241787046
chr1	241976191	241996191	chr1	242002583	242022583
chr1	243459548	243479548	chr1	243416856	243436856
chr1	243506502	243526502	chr1	243552125	243572125
chr1	243975431	243995431	chr1	244004641	244024641
chr1	243988200	244008200	chr1	244062547	244082547
chr1	244085057	244105057	chr1	244115440	244135440
chr1	244115440	244135440	chr1	244076716	244096716
chr1	244603744	244623744	chr1	244559394	244579394
chr1	245308768	245328768	chr1	245288031	245308031
chr1	245420513	245440513	chr1	245384113	245404113
chr1	246656714	246676714	chr1	246683483	246703483
chr1	246687380	246707380	chr1	246839660	246859660
chr1	246876948	246896948	chr1	246932924	246952924
chr1	247013365	247033365	chr1	246932691	246952691
chr1	247201166	247221166	chr1	247092715	247112715
chr1	247517084	247537084	chr1	247641934	247661934
chr1	247546520	247566520	chr1	247577189	247597189
chr1	247717931	247737931	chr1	247743540	247763540
chr1	247798326	247818326	chr1	247766233	247786233
chr1	247815018	247835018	chr1	247753893	247773893
chr1	247897877	247917877	chr1	247938930	247958930
chr1	247913145	247933145	chr1	247874119	247894119
chr1	247921068	247941068	chr1	247951923	247971923
chr1	248281825	248301825	chr1	248243001	248263001
chr1	248330183	248350183	chr1	248274718	248294718
chr1	248515742	248535742	chr1	248552782	248572782
chr1	249083447	249103447	chr1	248780594	248800594
chr2	35889	55889	chr2	246478	266478
chr2	185679	205679	chr2	320838	340838
chr2	211878	231878	chr2	311471	331471
chr2	226282	246282	chr2	246704	266704
chr2	239164	259164	chr2	17252	37252
chr2	246704	266704	chr2	275202	295202
chr2	250358	270358	chr2	226282	246282
chr2	258435	278435	chr2	226282	246282
chr2	267912	287912	chr2	229957	249957
chr2	278804	298804	chr2	468707	488707
chr2	289043	309043	chr2	373999	393999
chr2	296525	316525	chr2	317580	337580
chr2	318969	338969	chr2	400152	420152
chr2	319168	339168	chr2	463784	483784
chr2	425604	445604	chr2	239614	259614
chr2	464246	484246	chr2	311471	331471
chr2	468707	488707	chr2	358700	378700
chr2	470612	490612	chr2	147172	167172
chr2	470612	490612	chr2	321891	341891
chr2	494462	514462	chr2	562859	582859
chr2	529550	549550	chr2	345736	365736
chr2	532075	552075	chr2	656171	676171
chr2	532884	552884	chr2	464246	484246
chr2	565232	585232	chr2	300131	320131
chr2	616449	636449	chr2	562859	582859
chr2	662864	682864	chr2	529550	549550
chr2	876607	896607	chr2	779768	799768
chr2	879025	899025	chr2	657687	677687
chr2	881168	901168	chr2	685257	705257
chr2	881168	901168	chr2	686998	706998
chr2	934854	954854	chr2	1034980	1054980
chr2	935525	955525	chr2	811156	831156
chr2	1033558	1053558	chr2	941906	961906
chr2	1338048	1358048	chr2	1411401	1431401
chr2	1390078	1410078	chr2	1416240	1436240
chr2	1397130	1417130	chr2	1419207	1439207
chr2	1402190	1422190	chr2	1331525	1351525
chr2	1411401	1431401	chr2	1468757	1488757
chr2	1724991	1744991	chr2	1692086	1712086
chr2	1780597	1800597	chr2	1743666	1763666
chr2	2316835	2336835	chr2	2370021	2390021
chr2	2317881	2337881	chr2	2342752	2362752
chr2	2403724	2423724	chr2	2317898	2337898
chr2	3125732	3145732	chr2	3086837	3106837
chr2	3304153	3324153	chr2	3118876	3138876
chr2	3441026	3461026	chr2	3498751	3518751
chr2	3471878	3491878	chr2	3505136	3525136
chr2	3475651	3495651	chr2	3505136	3525136
chr2	3506321	3526321	chr2	3573975	3593975
chr2	3509571	3529571	chr2	3467679	3487679
chr2	3580742	3600742	chr2	3621533	3641533
chr2	3734641	3754641	chr2	3695547	3715547
chr2	3744391	3764391	chr2	3911055	3931055
chr2	4000477	4020477	chr2	3970456	3990456
chr2	4003056	4023056	chr2	4089320	4109320
chr2	4010559	4030559	chr2	4081350	4101350
chr2	4061760	4081760	chr2	4025879	4045879
chr2	4110019	4130019	chr2	3999786	4019786
chr2	4703703	4723703	chr2	4619178	4639178
chr2	4797473	4817473	chr2	4691470	4711470
chr2	5732288	5752288	chr2	5833751	5853751
chr2	5781775	5801775	chr2	5808021	5828021
chr2	5808303	5828303	chr2	6034578	6054578
chr2	5831512	5851512	chr2	5859890	5879890
chr2	5856003	5876003	chr2	5826610	5846610
chr2	6032300	6052300	chr2	5823740	5843740
chr2	6033846	6053846	chr2	5928281	5948281
chr2	6055079	6075079	chr2	6145147	6165147
chr2	6058923	6078923	chr2	5849213	5869213
chr2	6059656	6079656	chr2	5931161	5951161
chr2	6059656	6079656	chr2	6091146	6111146
chr2	6099743	6119743	chr2	5730834	5750834
chr2	6108898	6128898	chr2	5985363	6005363
chr2	6111338	6131338	chr2	6173027	6193027
chr2	6118512	6138512	chr2	6207827	6227827
chr2	6147112	6167112	chr2	6108133	6128133
chr2	6154792	6174792	chr2	6108133	6128133
chr2	6154792	6174792	chr2	6126806	6146806
chr2	6171590	6191590	chr2	6108133	6128133
chr2	6174641	6194641	chr2	6122774	6142774
chr2	6495995	6515995	chr2	6558717	6578717
chr2	6495995	6515995	chr2	6595341	6615341
chr2	6498722	6518722	chr2	6571314	6591314
chr2	6502598	6522598	chr2	6476823	6496823
chr2	6510837	6530837	chr2	6578810	6598810
chr2	6550449	6570449	chr2	6494865	6514865
chr2	6593525	6613525	chr2	6768520	6788520
chr2	6657739	6677739	chr2	6907961	6927961
chr2	6659366	6679366	chr2	6512435	6532435
chr2	6755926	6775926	chr2	6692711	6712711
chr2	6758923	6778923	chr2	6708366	6728366
chr2	6768520	6788520	chr2	6713044	6733044
chr2	6853965	6873965	chr2	6771619	6791619
chr2	6871110	6891110	chr2	6759263	6779263
chr2	6883444	6903444	chr2	6759447	6779447
chr2	6901908	6921908	chr2	6685485	6705485
chr2	6946637	6966637	chr2	7022136	7042136
chr2	6958704	6978704	chr2	7056635	7076635
chr2	6969647	6989647	chr2	7202601	7222601
chr2	6979371	6999371	chr2	7002058	7022058
chr2	7022136	7042136	chr2	7000468	7020468
chr2	7022136	7042136	chr2	6997945	7017945
chr2	7058100	7078100	chr2	7197621	7217621
chr2	7195486	7215486	chr2	7022136	7042136
chr2	7199695	7219695	chr2	7173669	7193669
chr2	7208853	7228853	chr2	7485038	7505038
chr2	7218932	7238932	chr2	7197621	7217621
chr2	7218932	7238932	chr2	7198098	7218098
chr2	7298154	7318154	chr2	7195760	7215760
chr2	7301555	7321555	chr2	7198895	7218895
chr2	7472121	7492121	chr2	7549104	7569104
chr2	7547824	7567824	chr2	7483303	7503303
chr2	7549104	7569104	chr2	7623885	7643885
chr2	7556392	7576392	chr2	8085975	8105975
chr2	7556952	7576952	chr2	7260804	7280804
chr2	7558422	7578422	chr2	7657220	7677220
chr2	7561980	7581980	chr2	7982663	8002663
chr2	7566550	7586550	chr2	7541766	7561766
chr2	7569867	7589867	chr2	7543327	7563327
chr2	7638652	7658652	chr2	7547824	7567824
chr2	7645063	7665063	chr2	7565840	7585840
chr2	8017121	8037121	chr2	8156211	8176211
chr2	8017399	8037399	chr2	8097521	8117521
chr2	8019253	8039253	chr2	7971100	7991100
chr2	8019253	8039253	chr2	8047979	8067979
chr2	8040412	8060412	chr2	9077178	9097178
chr2	8092754	8112754	chr2	8367277	8387277
chr2	8105082	8125082	chr2	7952980	7972980
chr2	8380463	8400463	chr2	8468160	8488160
chr2	8541825	8561825	chr2	8459143	8479143
chr2	8714026	8734026	chr2	8808309	8828309
chr2	8816500	8836500	chr2	8838917	8858917
chr2	8908419	8928419	chr2	8965635	8985635
chr2	8974651	8994651	chr2	8895367	8915367
chr2	9130631	9150631	chr2	9284104	9304104
chr2	9157148	9177148	chr2	8960280	8980280
chr2	9157148	9177148	chr2	8973197	8993197
chr2	9327228	9347228	chr2	9404586	9424586
chr2	9327228	9347228	chr2	9401600	9421600
chr2	9365926	9385926	chr2	9546510	9566510
chr2	9396591	9416591	chr2	9337213	9357213
chr2	9525207	9545207	chr2	9336692	9356692
chr2	9548708	9568708	chr2	9318337	9338337
chr2	9553343	9573343	chr2	9583231	9603231
chr2	9555307	9575307	chr2	9285033	9305033
chr2	9592234	9612234	chr2	9559867	9579867
chr2	9615836	9635836	chr2	9548498	9568498
chr2	9622481	9642481	chr2	9555307	9575307
chr2	9684267	9704267	chr2	9893099	9913099
chr2	9695769	9715769	chr2	9880295	9900295
chr2	9757539	9777539	chr2	9653584	9673584
chr2	9787460	9807460	chr2	9759766	9779766
chr2	9789343	9809343	chr2	9762004	9782004
chr2	9893099	9913099	chr2	10160777	10180777
chr2	9894988	9914988	chr2	9692439	9712439
chr2	9894988	9914988	chr2	9604924	9624924
chr2	9898137	9918137	chr2	9687274	9707274
chr2	9929579	9949579	chr2	10164917	10184917
chr2	9970145	9990145	chr2	10089220	10109220
chr2	9974862	9994862	chr2	9911771	9931771
chr2	9978473	9998473	chr2	10017788	10037788
chr2	9984607	10004607	chr2	10098997	10118997
chr2	10023324	10043324	chr2	9964537	9984537
chr2	10078826	10098826	chr2	9907163	9927163
chr2	10093181	10113181	chr2	10247795	10267795
chr2	10214823	10234823	chr2	10726445	10746445
chr2	10357430	10377430	chr2	10332474	10352474
chr2	10367946	10387946	chr2	10332474	10352474
chr2	10434012	10454012	chr2	10253160	10273160
chr2	10442987	10462987	chr2	10573112	10593112
chr2	10563229	10583229	chr2	10536162	10556162
chr2	10563229	10583229	chr2	10524155	10544155
chr2	10572205	10592205	chr2	10663701	10683701
chr2	10591748	10611748	chr2	10724006	10744006
chr2	10662511	10682511	chr2	10573112	10593112
chr2	10662511	10682511	chr2	10253160	10273160
chr2	10817200	10837200	chr2	10749185	10769185
chr2	10870844	10890844	chr2	10843528	10863528
chr2	10924132	10944132	chr2	11256022	11276022
chr2	10931135	10951135	chr2	10957153	10977153
chr2	10935733	10955733	chr2	11028015	11048015
chr2	10979278	10999278	chr2	11046088	11066088
chr2	10987771	11007771	chr2	11056248	11076248
chr2	11010614	11030614	chr2	11138109	11158109
chr2	11021856	11041856	chr2	11058569	11078569
chr2	11039537	11059537	chr2	11209116	11229116
chr2	11052763	11072763	chr2	11013779	11033779
chr2	11174036	11194036	chr2	11247316	11267316
chr2	11251527	11271527	chr2	11052763	11072763
chr2	11258147	11278147	chr2	11058452	11078452
chr2	11258218	11278218	chr2	11011181	11031181
chr2	11264592	11284592	chr2	10911832	10931832
chr2	11286251	11306251	chr2	11062181	11082181
chr2	11286251	11306251	chr2	11318955	11338955
chr2	11308209	11328209	chr2	11513657	11533657
chr2	11379458	11399458	chr2	11481131	11501131
chr2	11543989	11563989	chr2	11604042	11624042
chr2	11547260	11567260	chr2	10258822	10278822
chr2	11572115	11592115	chr2	11525697	11545697
chr2	11657374	11677374	chr2	11686170	11706170
chr2	11681835	11701835	chr2	11659598	11679598
chr2	11771784	11791784	chr2	11264105	11284105
chr2	11794144	11814144	chr2	11264592	11284592
chr2	11939142	11959142	chr2	12844173	12864173
chr2	11973146	11993146	chr2	12848146	12868146
chr2	11988791	12008791	chr2	12856198	12876198
chr2	11996242	12016242	chr2	12839996	12859996
chr2	12146108	12166108	chr2	12341786	12361786
chr2	12156951	12176951	chr2	12324421	12344421
chr2	12240114	12260114	chr2	12843103	12863103
chr2	12242291	12262291	chr2	12141159	12161159
chr2	12319679	12339679	chr2	12366449	12386449
chr2	12332715	12352715	chr2	12419854	12439854
chr2	12389244	12409244	chr2	12327686	12347686
chr2	12848672	12868672	chr2	11940618	11960618
chr2	12854141	12874141	chr2	13070763	13090763
chr2	12856222	12876222	chr2	12005351	12025351
chr2	13096020	13116020	chr2	13142391	13162391
chr2	13137620	13157620	chr2	12854906	12874906
chr2	13146186	13166186	chr2	13089115	13109115
chr2	14516486	14536486	chr2	14451724	14471724
chr2	14562315	14582315	chr2	14528974	14548974
chr2	14576570	14596570	chr2	14527154	14547154
chr2	14704976	14724976	chr2	14757642	14777642
chr2	14707967	14727967	chr2	14769601	14789601
chr2	14731086	14751086	chr2	14754717	14774717
chr2	14752481	14772481	chr2	14719385	14739385
chr2	14754717	14774717	chr2	14803460	14823460
chr2	14769601	14789601	chr2	14803460	14823460
chr2	15865651	15885651	chr2	16054221	16074221
chr2	16048673	16068673	chr2	16102409	16122409
chr2	16061302	16081302	chr2	15997395	16017395
chr2	16061957	16081957	chr2	16084929	16104929
chr2	16082618	16102618	chr2	16219515	16239515
chr2	16180479	16200479	chr2	16141133	16161133
chr2	16204297	16224297	chr2	15816645	15836645
chr2	16853449	16873449	chr2	16830320	16850320
chr2	17676054	17696054	chr2	17803887	17823887
chr2	17698204	17718204	chr2	17626546	17646546
chr2	17715199	17735199	chr2	17597853	17617853
chr2	18855309	18875309	chr2	18752314	18772314
chr2	19557211	19577211	chr2	20015814	20035814
chr2	20079185	20099185	chr2	20056848	20076848
chr2	20200564	20220564	chr2	20415216	20435216
chr2	20511021	20531021	chr2	20546989	20566989
chr2	20511447	20531447	chr2	20490091	20510091
chr2	20550623	20570623	chr2	20423386	20443386
chr2	20614010	20634010	chr2	20635139	20655139
chr2	20671620	20691620	chr2	20625929	20645929
chr2	20738169	20758169	chr2	20839182	20859182
chr2	20843047	20863047	chr2	20812897	20832897
chr2	21236365	21256365	chr2	20999191	21019191
chr2	22012835	22032835	chr2	21931230	21951230
chr2	23608018	23628018	chr2	23683641	23703641
chr2	23687574	23707574	chr2	23604451	23624451
chr2	24111153	24131153	chr2	24277179	24297179
chr2	24156529	24176529	chr2	24283273	24303273
chr2	24209693	24229693	chr2	24383376	24403376
chr2	24255816	24275816	chr2	24289814	24309814
chr2	24319249	24339249	chr2	24231457	24251457
chr2	24346162	24366162	chr2	24386046	24406046
chr2	24357042	24377042	chr2	24397719	24417719
chr2	24386046	24406046	chr2	24357042	24377042
chr2	24393600	24413600	chr2	24271463	24291463
chr2	24567326	24587326	chr2	24545676	24565676
chr2	24719026	24739026	chr2	24692089	24712089
chr2	24805989	24825989	chr2	24994443	25014443
chr2	24901942	24921942	chr2	25009299	25029299
chr2	25004279	25024279	chr2	25030217	25050217
chr2	25016515	25036515	chr2	25047217	25067217
chr2	25027086	25047086	chr2	24997468	25017468
chr2	25038916	25058916	chr2	24997468	25017468
chr2	25132753	25152753	chr2	24652612	24672612
chr2	25134293	25154293	chr2	25208031	25228031
chr2	25181240	25201240	chr2	25207967	25227967
chr2	25194627	25214627	chr2	25298686	25318686
chr2	25313464	25333464	chr2	25370670	25390670
chr2	25329844	25349844	chr2	25389418	25409418
chr2	25384761	25404761	chr2	25337814	25357814
chr2	25456910	25476910	chr2	25179983	25199983
chr2	25854293	25874293	chr2	25754417	25774417
chr2	25923013	25943013	chr2	25851632	25871632
chr2	26157994	26177994	chr2	26205479	26225479
chr2	26204064	26224064	chr2	26162630	26182630
chr2	26276807	26296807	chr2	26255157	26275157
chr2	26426811	26446811	chr2	26449286	26469286
chr2	26541977	26561977	chr2	26447631	26467631
chr2	26621556	26641556	chr2	26750450	26770450
chr2	26621556	26641556	chr2	26451061	26471061
chr2	26761571	26781571	chr2	26847366	26867366
chr2	26842034	26862034	chr2	26921593	26941593
chr2	26918166	26938166	chr2	27016806	27036806
chr2	26921593	26941593	chr2	26966935	26986935
chr2	26965149	26985149	chr2	27001329	27021329
chr2	26966370	26986370	chr2	26995199	27015199
chr2	27187401	27207401	chr2	27069132	27089132
chr2	27221881	27241881	chr2	27249112	27269112
chr2	27297505	27317505	chr2	27270638	27290638
chr2	27332573	27352573	chr2	27261329	27281329
chr2	27462687	27482687	chr2	27295684	27315684
chr2	27563723	27583723	chr2	27292198	27312198
chr2	27588561	27608561	chr2	27658792	27678792
chr2	27616547	27636547	chr2	27563723	27583723
chr2	27642666	27662666	chr2	27878409	27898409
chr2	27663348	27683348	chr2	27591896	27611896
chr2	27679983	27699983	chr2	27785821	27805821
chr2	27785821	27805821	chr2	27683879	27703879
chr2	27803219	27823219	chr2	27679455	27699455
chr2	27823299	27843299	chr2	27723868	27743868
chr2	27869744	27889744	chr2	27619031	27639031
chr2	27888686	27908686	chr2	27922706	27942706
chr2	27910296	27930296	chr2	27942884	27962884
chr2	27918846	27938846	chr2	27888686	27908686
chr2	27939350	27959350	chr2	28575369	28595369
chr2	28006262	28026262	chr2	28615022	28635022
chr2	28034283	28054283	chr2	27928093	27948093
chr2	28083865	28103865	chr2	28421911	28441911
chr2	28095240	28115240	chr2	28596626	28616626
chr2	28143843	28163843	chr2	28613283	28633283
chr2	28198280	28218280	chr2	28611909	28631909
chr2	28258123	28278123	chr2	28092812	28112812
chr2	28310051	28330051	chr2	28207439	28227439
chr2	28446050	28466050	chr2	28521291	28541291
chr2	28448173	28468173	chr2	28519970	28539970
chr2	28462257	28482257	chr2	28515856	28535856
chr2	28519745	28539745	chr2	28585414	28605414
chr2	28573363	28593363	chr2	28517591	28537591
chr2	28609724	28629724	chr2	28695094	28715094
chr2	28616310	28636310	chr2	27923638	27943638
chr2	28716258	28736258	chr2	28636594	28656594
chr2	28765374	28785374	chr2	27930819	27950819
chr2	28866280	28886280	chr2	28972276	28992276
chr2	28942483	28962483	chr2	28998446	29018446
chr2	28975077	28995077	chr2	29043477	29063477
chr2	28998446	29018446	chr2	29030988	29050988
chr2	29009042	29029042	chr2	29035919	29055919
chr2	29030269	29050269	chr2	29104111	29124111
chr2	29045734	29065734	chr2	29081261	29101261
chr2	29047449	29067449	chr2	29024324	29044324
chr2	29075630	29095630	chr2	29014652	29034652
chr2	29077830	29097830	chr2	29034525	29054525
chr2	29081261	29101261	chr2	29025960	29045960
chr2	29104111	29124111	chr2	28795363	28815363
chr2	29108210	29128210	chr2	29062673	29082673
chr2	29108732	29128732	chr2	29081261	29101261
chr2	29144454	29164454	chr2	29173144	29193144
chr2	29146243	29166243	chr2	29182398	29202398
chr2	29294819	29314819	chr2	29414293	29434293
chr2	29695822	29715822	chr2	29773817	29793817
chr2	29696876	29716876	chr2	29789883	29809883
chr2	30322905	30342905	chr2	29282729	29302729
chr2	30363009	30383009	chr2	30404035	30424035
chr2	30404670	30424670	chr2	30443916	30463916
chr2	30414271	30434271	chr2	30931322	30951322
chr2	30428375	30448375	chr2	30571360	30591360
chr2	30442217	30462217	chr2	30691900	30711900
chr2	30448089	30468089	chr2	30575285	30595285
chr2	30453514	30473514	chr2	30594284	30614284
chr2	30462073	30482073	chr2	30371296	30391296
chr2	30498469	30518469	chr2	30442684	30462684
chr2	30513952	30533952	chr2	30456958	30476958
chr2	30566087	30586087	chr2	30664210	30684210
chr2	30571360	30591360	chr2	30396911	30416911
chr2	30666549	30686549	chr2	30743861	30763861
chr2	30666549	30686549	chr2	30376565	30396565
chr2	30673235	30693235	chr2	30704642	30724642
chr2	30699238	30719238	chr2	30669596	30689596
chr2	30952817	30972817	chr2	31329972	31349972
chr2	31012820	31032820	chr2	30371296	30391296
chr2	31426398	31446398	chr2	31469886	31489886
chr2	31562219	31582219	chr2	31626002	31646002
chr2	31626002	31646002	chr2	31905889	31925889
chr2	31826390	31846390	chr2	31790412	31810412
chr2	31882774	31902774	chr2	31797878	31817878
chr2	31945305	31965305	chr2	31632280	31652280
chr2	32139217	32159217	chr2	32210790	32230790
chr2	32143638	32163638	chr2	32228348	32248348
chr2	32226175	32246175	chr2	32135019	32155019
chr2	32232201	32252201	chr2	32209611	32229611
chr2	32254526	32274526	chr2	32286414	32306414
chr2	32265271	32285271	chr2	32311791	32331791
chr2	32334035	32354035	chr2	32223615	32243615
chr2	32377748	32397748	chr2	32269560	32289560
chr2	32515520	32535520	chr2	32562246	32582246
chr2	32605128	32625128	chr2	32737838	32757838
chr2	32727339	32747339	chr2	32756518	32776518
chr2	32780380	32800380	chr2	32849832	32869832
chr2	32843458	32863458	chr2	32792811	32812811
chr2	32843458	32863458	chr2	32867867	32887867
chr2	32851566	32871566	chr2	32917596	32937596
chr2	32859692	32879692	chr2	32817160	32837160
[truncated: 14,656 more rows]
