# Supplementary material for: Modeling and analysis of Hi-C data by HiSIF identifies characteristic promoter-distal loops
Source: Genome Med. 2020 Aug 12;12:69. doi: 10.1186/s13073-020-00769-8 (PMC7425017; doi:10.1186/s13073-020-00769-8)
Supplement: Supplementary file 8 — Additional file 8. Up-regulated DEGs with Gained promoter-distal loops in MCF7-TamR cells. [file 13073_2020_769_MOESM8_ESM.xlsx]

## Sheet: Gene Symbol
Additional file 8. Up-regulated DEGs with Gained PDLs
AASS
ABCC1
ABCC3
ABCC4
ABHD16A
ABHD17C
ABHD2
ABHD3
ABHD4
ABLIM1
ABRACL
ABTB1
ACAA1
ACADL
ACADS
ACADVL
ACAT1
ACCS
ACOT8
ACOX1
ACOX3
ACP1
ACP6
ACSF2
ACSL1
ACSL3
ACSL4
ACSS3
ACTR3
ACVR1
ACYP2
ADA
ADAM10
ADAM12
ADAM17
ADAM19
ADAM9
ADAMTS6
ADAMTS7
ADAMTS9
ADARB1
ADCY3
ADD3
ADGRA2
ADGRA3
ADGRB1
ADGRF1
ADGRF4
ADGRL2
ADGRV1
ADH5
ADM
ADPRM
AFAP1
AFF1
AGAP1
AGBL5
AGO4
AGPAT3
AGPAT5
AGR2
AHDC1
AHR
AIDA
AIG1
AJUBA
AKAP6
AKIRIN1
AKR1C2
AKR1C3
ALOX5AP
ALPK1
AMDHD1
AMPD1
AMPH
AMZ1
ANAPC4
ANKH
ANKMY2
ANKRA2
ANKRD1
ANKRD10
ANKRD22
ANKRD29
ANKRD44
ANKRD49
ANKS6
ANKZF1
ANTXR2
ANXA1
ANXA2
ANXA3
AOC2
AP2B1
AP4S1
APBB2
APH1A
APLP2
APOLD1
ARAP2
AREG
ARF4
ARFGAP1
ARFGAP3
ARFGEF3
ARHGAP26
ARHGAP31
ARHGAP42
ARHGAP44
ARHGAP5
ARHGAP5-AS1
ARHGDIB
ARHGEF10
ARHGEF25
ARHGEF40
ARID3B
ARID4B
ARID5B
ARL14EP
ARNT2
ARNTL2
ARV1
ASAH1
ASAP2
ASCL5
ASH2L
ASIC1
ASNS
ASPHD2
ASRGL1
ATF1
ATF3
ATF4
ATL2
ATP1A1
ATP1B1
ATP2C2
ATP6AP1L
ATP6V1B1
ATP6V1B2
ATP6V1C2
ATP6V1E2
ATP8A1
ATP8B1
ATP8B4
ATP9A
AUTS2
AXIN2
AZIN1-AS1
AZIN2
B3GALNT2
B3GNT2
B4GALNT3
B4GALT4
B4GALT5
BAALC-AS1
BACE2
BACH1
BACH2
BAG2
BAG4
BAIAP2L1
BATF3
BAZ1A
BAZ2B
BBX
BCAM
BCAN
BCAR1
BCAR3
BCAS1
BCAS2
BCL11A
BCL9
BCR
BDH2
BDKRB1
BDKRB2
BEGAIN
BEND6
BID
BIK
BIN1
BIN3
BIRC2
BIRC6
BIRC7
BLOC1S4
BMF
BMP1
BMP7
BMPR1B
BNIP3L
BOC
BRCC3
BRF2
BRWD1
BSDC1
BTBD1
BTBD11
BTBD3
BTC
BTN2A2
BTNL9
BZW1
C11orf1
C11orf45
C11orf49
C11orf74
C11orf95
C12orf4
C12orf42
C12orf57
C14orf28
C17orf58
C18orf21
C18orf25
C1GALT1
C1RL
C1orf116
C2orf15
C3orf14
C3orf35
C4orf33
C4orf48
C7orf61
C8orf58
C9orf72
C9orf85
CA11
CA13
CACNA1H
CACNB4
CACNG6
CADM4
CADPS2
CALCOCO1
CALM2
CAMK2D
CAMK2N2
CAMKK1
CAMKMT
CAP1
CAPN13
CAPN5
CAPN9
CAPRIN2
CARD14
CASD1
CASP4
CASP8
CAT
CAV2
CBFB
CBR3
CBS
CCAR2
CCDC122
CCDC125
CCDC146
CCDC149
CCDC162P
CCDC170
CCDC186
CCDC25
CCDC39
CCDC40
CCDC47
CCDC63
CCDC65
CCDC82
CCDC91
CCNA1
CCNB1IP1
CCNC
CCNG2
CCNI
CCNJL
CCNL2
CCNO
CCNT2
CCNYL1
CCSER1
CCT2
CCT3
CCT6A
CD109
CD163L1
CD276
CD58
CD63
CD9
CDC14B
CDC42EP3
CDIP1
CDK14
CDK17
CDK18
CDK6
CDKN1A
CDS2
CEACAM5
CEACAM6
CEBPB
CEBPZOS
CECR2
CEP126
CEP162
CEP170
CEP295
CEP70
CERS2
CERS4
CETN3
CFL2
CGN
CGNL1
CHAC1
CHCHD2
CHCHD6
CHFR
CHIC2
CHMP1B
CHPF
CHPF2
CHST10
CHST11
CHST8
CHSY3
CIB1
CIR1
CITED1
CKAP4
CLCF1
CLCN4
CLDND1
CLEC2D
CLGN
CLIC1
CLIC4
CLIP2
CLN5
CLN8
CLSTN3
CLYBL
CMC1
CMTM6
CMTM7
CMTM8
CMTR2
CNFN
CNGA1
CNIH3
CNIH4
CNKSR3
CNOT2
CNOT8
CNTLN
COA5
COCH
COG3
COG6
COL11A2
COL18A1
COL1A1
COL28A1
COL3A1
COLQ
COMMD5
COMMD6
COMMD8
COPB1
COPB2
COPG1
CORO1C
CORO2A
COX4I1
COX5B
COX7A2
COX7A2L
COX7C
CP
CPE
CPEB4
CPNE2
CPNE4
CPOX
CPSF3
CRABP1
CRACR2A
CREB3L2
CREBL2
CRELD1
CRIPT
CRISPLD1
CRLS1
CRYL1
CRYZL1
CSGALNACT1
CSRNP1
CSRP2
CTF1
CTHRC1
CTNNB1
CTNNBIP1
CTSB
CTSH
CTSO
CUEDC1
CUTA
CXADR
CXCL17
CXCL8
CXXC4
CYB5R1
CYBRD1
CYFIP1
CYFIP2
CYP1B1
CYP2U1
CYP39A1
CYTH3
DAB2
DACH2
DAGLA
DANCR
DBN1
DCAF7
DCBLD1
DCDC2
DCP1B
DCTN6
DCUN1D1
DDAH1
DDHD2
DDX1
DDX19B
DDX27
DDX47
DECR1
DEDD2
DEF6
DEF8
DEFB1
DENND2C
DENND5B
DERA
DGKA
DHDDS
DHRS1
DHRS11
DHRS7B
DHX15
DIAPH3
DIP2A
DIP2B
DIRC3
DLEU1
DLL1
DLL4
DLX1
DLX2
DMBX1
DMTN
DNAJA1
DNAJB2
DNAJC10
DNAJC18
DNAJC22
DNM3
DNMT3A
DNTTIP1
DOCK3
DOCK4
DOCK5
DOK7
DPH5
DPM1
DPY19L1
DPY19L3
DRAM1
DRAM2
DSE
DTD2
DTD2
DTNB
DTX4
DUSP1
DUSP22
DUSP4
DUSP6
DYNC1LI1
DYNC2LI1
E2F6
EAPP
EBF4
EBPL
ECHDC1
ECI1
EDARADD
EDN1
EEF1B2
EFNA1
EFNA3
EFNB3
EFR3B
EGFR
EGLN3
EGR1
EHF
EIF2B4
EIF3E
EIF3L
EIF3M
EIF4EBP1
ELAC1
ELF1
ELF5
ELK3
ELL2
ELMOD2
ELOVL4
ELOVL6
ELP3
EMID1
EML4
EML6
EMP1
ENDOD1
ENPP1
ENPP5
ENTPD3
ENTPD4
EPAS1
EPB41L2
EPCAM
EPHA1
EPHB2
EPHB6
EPHX1
EPN2
ERBB3
ERC1
EREG
ERG
ERGIC1
ERGIC2
ERICH1
ERICH2
ERLEC1
ERN1
ERO1B
ERP27
ERP44
ESRP1
ETAA1
ETFA
ETFB
ETHE1
ETNK1
ETS2
ETV4
ETV6
EVA1B
EVI5L
EVL
EXO5
EXOC6B
EXPH5
EXTL2
EXTL3
F13A1
F2R
F2RL1
F3
F5
F8
FAAH2
FAH
FAM107B
FAM110C
FAM114A1
FAM135A
FAM13A
FAM160B2
FAM167A
FAM171A1
FAM177A1
FAM200A
FAM200B
FAM207A
FAM214A
FAM214B
FAM219B
FAM222B
FAM226A
FAM229B
FAM43A
FAM49A
FAM83A
FAM83G
FAM89A
FAM8A1
FANCM
FANK1
FARP1
FAXDC2
FBLIM1
FBXL2
FBXL7
FBXO11
FBXO16
FBXO2
FBXO25
FBXO28
FBXO3
FBXO32
FBXO33
FBXO38
FBXO44
FBXO48
FBXW7
FCGR1A
FCGR2B
FCHSD1
FDX1
FER1L4
FEZ2
FEZF1
FEZF1-AS1
FGD6
FGF12
FGFR1
FGFR3
FHIT
FIG4
FKBP3
FLJ44635
FLJ46906
FLT4
FLVCR2
FMO4
FN1
FNBP1L
FNDC3B
FNIP2
FNTA
FOLR1
FOPNL
FOSL1
FOXA1
FOXC1
FOXD1
FOXD2
FOXO1
FOXP1
FOXP4
FRAS1
FRMD8
FSTL4
FTH1
FURIN
FUT3
FYN
FZD3
FZD7
G2E3
G6PD
GAB1
GAB2
GABARAPL1
GABBR1
GABBR2
GAD1
GADD45A
GADD45G
GAL3ST4
GALNT1
GALNT10
GALNT12
GALNT18
GALNT2
GALNT7
GAPDH
GATA6
GBP3
GBX2
GCC2
GCNT1
GDF11
GDPD1
GDPD5
GEMIN2
GFRA3
GINM1
GJA3
GJB2
GKAP1
GLI1
GLRA3
GLRX
GLS
GNA13
GNB5
GNG4
GNL3
GNRH1
GNS
GOLGA2P5
GOLGA7
GOLM1
GOLPH3L
GPALPP1
GPD2
GPM6B
GPN1
GPNMB
GPR132
GPR137B
GPR155
GPR161
GPR39
GPR63
GPT2
GPX8
GRAMD1A
GRAMD1C
GRB10
GRHL1
GRHL3
GRIP1
GRM4
GSAP
GSDMA
GSDMB
GSR
GSTA4
GTF2E2
GTF3C3
GTPBP2
GUCA1B
GUCY1B2
GULP1
GXYLT2
HACD2
HAT1
HAUS1
HBEGF
HDAC2
HDAC8
HEATR5A
HEATR5B
HEBP2
HECTD1
HERPUD1
HES1
HEY1
HEY2
HGSNAT
HIF1A
HIF1A-AS2
HIGD1A
HIPK2
HLA-DQB1
HLA-E
HLA-F-AS1
HMGA1
HMGA2
HNMT
HOMER2
HOMER3
HOOK3
HOTAIR
HOTAIRM1
HOXB7
HOXB9
HOXC-AS1
HOXC9
HOXD8
HPCAL1
HPN
HPSE
HPX
HR
HRH2
HS1BP3
HS3ST1
HSBP1
HSBP1L1
HSD17B11
HSD17B12
HSPG2
HSPH1
HUNK
IAH1
IBSP
ID1
ID2
ID4
IDH1
IDNK
IFNAR2
IFNGR1
IFNGR2
IFT20
IGBP1
IGF2BP2
IGFBP2
IGFBP3
IGFBP5
IGSF22
IKBIP
IKBKB
IKBKE
IKZF2
IL17D
IL18
IL20RA
IL4R
IL6R
IMMP1L
ING4
INHBE
INPP1
INSIG2
INTS10
INTS6
INTS9
IQCB1
IRF5
IRX4
ISG20
ISL1
ISL2
ISM1
ITGA3
ITGA5
ITGA6
ITGAV
ITGB1
ITGB1BP1
ITGB2
ITGB2-AS1
ITGB8
ITM2B
ITM2C
ITPA
ITPRIPL2
JADE1
JAG1
JPH3
JUNB
KAT2B
KAT6A
KBTBD11
KCNAB2
KCNC4
KCND3
KCNF1
KCNG1
KCNH2
KCNJ4
KCNK1
KCNMA1
KCNMB2-AS1
KCNMB4
KCTD1
KCTD9
KDM3A
KDM5A
KDM5B
KHDRBS3
KIAA0355
KIAA0513
KIAA0825
KIAA1143
KIAA1324
KIAA1614
KIAA2012
KIDINS220
KIF13B
KIF3C
KLF11
KLF12
KLF13
KLF3
KLF4
KLHL2
KLHL20
KLHL24
KLHL28
KLHL29
KLHL36
KPNA3
KPNA5
KRCC1
KREMEN1
KRT16
KRT23
KRT80
KRT81
L3MBTL3
LACC1
LAD1
LAMA3
LAMB3
LAMC1
LAMC2
LAMTOR3
LAPTM4A
LAPTM4B
LASP1
LATS2
LBR
LCOR
LDAH
LDB2
LDHB
LDLRAP1
LEF1
LEMD3
LEPROTL1
LETMD1
LFNG
LGR4
LHFPL2
LIF
LIMCH1
LIMK1
LIMS1
LINC-PINT
LINC00239
LINC00467
LINC00476
LINC00607
LINC00641
LINC00643
LINC00672
LINC00673
LINC00862
LINC00888
LINC00942
LINC00994
LINC01115
LINC01116
LINC01135
LINC01137
LINC01138
LINC01239
LINC01252
LINC01260
LINC01291
LINC01315
LINC01393
LINC01535
LINC01547
LINC01587
LIPH
LITAF
LMAN1
LMAN2
LMAN2L
LMBRD1
LMO2
LMO7
LNX1
LOC100130744
LOC100287015
LOC100379224
LOC100506071
LOC100506476
LOC100507002
LOC100507377
LOC101927630
LOC101928063
LOC101928858
LOC101929709
LOC102723649
LOC102724163
LOC103611081
LOC105373383
LOC374443
LOC389641
LONP1
LONP2
LONRF1
LOX
LPAR1
LPCAT3
LPGAT1
LPIN1
LPIN2
LPP
LPXN
LRIG3
LRP1
LRP12
LRP4
LRP6
LRPAP1
LRRC23
LRRC31
LRRC41
LRRC6
LRRC8B
LSM1
LSM10
LSM8
LSR
LTBR
LY6E
LYPD1
LYPLA2
LYRM9
LYSMD3
LYSMD4
LZTS3
M6PR
MACROD1
MAD2L2
MAF
MAFF
MAFTRR
MAGED1
MAN1C1
MAN2B2
MANBA
MANSC1
MAP1B
MAP1LC3B
MAP2K4
MAP3K5
MAP3K7CL
MAP4K3
MAP7D1
MAP9
MAPK4
MAPK6
MAPRE2
MAPRE3
MARCKS
MARK1
MARVELD3
MAST1
MATN3
MBIP
MBNL2
MBOAT2
MBP
MCF2L2
MCFD2
MCIDAS
MCL1
MCOLN3
MCPH1
MDFIC
MDGA2
MDK
ME1
ME2
MEAF6
MED23
MED4
MED4-AS1
MED9
MEGF8
MEIS1
MEIS3
MEMO1
METAP1D
METTL7B
METTL9
MEX3A
MFHAS1
MFSD10
MFSD6
MGST3
MIPOL1
MIR141
MIR331
MIR3613
MIR4712
MIR4720
MIS18BP1
MITD1
MKKS
MKRN2OS
MLF2
MLLT6
MLXIPL
MMADHC
MMP19
MOB1B
MOB3C
MORN2
MPPE1
MR1
MRAS
MRC2
MREG
MRPL30
MRPL33
MRPL42
MRPL47
MRPL51
MRPL9
MRPS21
MRPS23
MSANTD4
MSI1
MSI2
MSMO1
MSRB3
MSX1
MT2A
MTHFD1L
MTHFD2
MTHFD2L
MTHFR
MTMR9
MTRF1L
MXD1
MXI1
MXRA7
MYCL
MYL12A
MYLK-AS1
MYO10
MYO1E
MYO5A
MYRFL
MZT2A
N4BP2
N4BP2L1
N4BP2L2
NAB1
NAB2
NACA
NANS
NAP1L1
NAP1L5
NARF
NAT8L
NATD1
NAV2
NAV2-AS2
NBPF7
NBR2
NCAM1
NCF2
NCK2
NCKAP1
NCKAP5L
NCMAP
NCOA1
NCR3LG1
NDRG2
NDUFA11
NDUFA5
NDUFA9
NDUFB3
NDUFV2
NECAP1
NEDD4L
NEDD9
NEIL2
NEK3
NEK6
NEK9
NELFA
NET1
NEU1
NF2
NFATC1
NFIA
NFKBIE
NFXL1
NGFR
NGLY1
NGRN
NHLRC3
NHSL1
NIPAL1
NIPAL2
NIPSNAP1
NKAIN4
NKX2-8
NKX3-2
NLK
NME7
NMNAT3
NOA1
NOL10
NOL4L
NPAS2
NPAS3
NPC1
NPL
NPTN
NQO1
NR1D1
NR2C1
NR2F1
NR2F1-AS1
NR3C2
NR4A1
NR4A2
NRBP2
NSUN7
NT5C2
NT5DC2
NTF4
NTN1
NTN4
NTS
NTSR1
NUBPL
NUDT14
NUDT18
NUDT9
NUP43
NXNL2
NXPH4
OAF
OBSL1
OCIAD1
OCIAD2
ODC1
OLA1
OLFM2
OLFML2B
OPRL1
ORMDL1
ORMDL2
OSBPL1A
OSBPL2
OSBPL6
OSBPL7
OSBPL8
OSGIN1
OSTC
OXR1
OXTR
P3H1
P4HA2
PABPC1
PACSIN2
PAFAH1B2
PAFAH2
PALD1
PANX1
PANX3
PAPSS1
PAPSS2
PAQR8
PARM1
PARP11
PARVA
PAX8-AS1
PAX8-AS1
PAX9
PBXIP1
PCAT6
PCBP4
PCDH1
PCDHB10
PCDHB11
PCDHB12
PCDHB13
PCDHB2
PCDHB3
PCGF3
PCMTD1
PCMTD2
PCSK6
PCSK7
PDE4D
PDE5A
PDE9A
PDGFC
PDIA5
PDIA6
PDK1
PDLIM1
PDLIM5
PDS5A
PDXK
PDZD11
PEG10
PELI1
PEX13
PEX5
PFDN4
PFKFB2
PFKL
PFN2
PGAM2
PGAP3
PGM2
PGM2L1
PGM3
PGPEP1
PGRMC2
PHB2
PHC1
PHC2
PHGDH
PHLDA1
PHLDA2
PI4K2A
PI4K2B
PI4KAP2
PID1
PIGF
PIGG
PIGL
PIK3R1
PIM1
PIN4
PITPNA
PITPNM3
PKDCC
PKM
PKP2
PLA2G12A
PLCB4
PLCD1
PLD1
PLEK2
PLEKHA2
PLEKHA5
PLEKHA7
PLEKHG1
PLEKHG6
PLEKHH2
PLEKHO1
PLEKHO2
PLEKHS1
PLK3
PLOD2
PLRG1
PLXNB1
PLXNC1
PLXND1
PMAIP1
PMP22
PNISR
PNKD
PNN
PNP
POFUT2
POLB
POLR3D
POLR3G
POMK
PON2
PON3
PPARD
PPARG
PPARGC1A
PPCS
PPIL3
PPM1K
PPM1L
PPP1CB
PPP1R14B
PPP1R14C
PPP1R32
PPP1R3B
PPP1R9A
PPP2CB
PPP2R2A
PPP2R3C
PPP2R5B
PPP4R4
PRDM5
PRDM6
PRDX6
PRELID2
PRICKLE1
PRICKLE2
PRICKLE2-AS1
PRKAA1
PRKAA2
PRKACB
PRKAR1A
PRKAR2A
PRKCE
PRKCH
PRKD1
PRKD3
PRMT2
PRNP
PRPF39
PRR11
PRR15
PRR34-AS1
PRR5L
PRRG4
PRSS12
PRSS16
PRTFDC1
PRUNE2
PSD3
PSMA1
PSMA6
PSMB4
PSMD14
PSMD6
PSME4
PSMG4
PSORS1C1
PSPH
PTAFR
PTCH1
PTCSC3
PTGER4
PTGFRN
PTGR1
PTK7
PTMS
PTPN12
PTPN2
PTPN21
PTPRB
PTPRE
PTPRG
PTRHD1
PTTG1IP
PWP2
PXDN
PXMP2
PXN
PYGB
PYGL
PYGO1
PYROXD1
PYURF
QPCT
QSOX1
R3HCC1
RAB10
RAB11FIP1
RAB11FIP5
RAB19
RAB27B
RAB29
RAB31
RAB32
RAB36
RAB40B
RAB5A
RAB6B
RAI14
RAP1GDS1
RAPGEF2
RAPGEF3
RAPGEF5
RAPGEFL1
RASD1
RASGEF1B
RASL10B
RASL11A
RASSF3
RASSF5
RBFOX2
RBM26-AS1
RBM47
RBM7
RBMS1
RBMS2
RBPMS2
RCAN1
RCBTB1
RCBTB2
RCN2
RDH10
RELT
REXO2
RFTN1
RGCC
RGL1
RGL4
RGS10
RGS17
RGS6
RGS9
RHEBL1
RHOQ
RHOU
RILP
RIMKLB
RIMS2
RIPK4
RMDN2
RNASEH1
RNASEH1-AS1
RNASEH2B
RND1
RND3
RNF114
RNF122
RNF125
RNF130
RNF144A
RNF145
RNF170
RNF180
RNF187
RNF19A
RNFT1
ROCK2
RORA
RPF2
RPL15
RPL23
RPL24
RPL3
RPL30
RPL31
RPL32P3
RPL34
RPL39L
RPL7
RPL9
RPS12
RPS3A
RPS6KB1
RPS7
RPSA
RPSAP9
RRAGD
RRAS2
RRBP1
RRM2
RSL24D1
RTKN2
RTN4RL2
RUFY3
RUNX1
RWDD2A
RXRB
RYK
S100A10
S100A2
S100A9
S100P
SALL2
SAMD4A
SARAF
SARNP
SAT2
SATB1
SATB2
SATB2
SBF2
SCAMP5
SCARA3
SCARF2
SCD5
SCFD1
SCFD2
SCGB2A1
SCN1B
SCNN1A
SCOC
SDC1
SDC3
SDCCAG8
SDE2
SDK2
SDR16C5
SDSL
SEC11C
SEC14L1
SEC14L2
SEC23A
SEC61B
SEC61G
SEL1L3
SELENBP1
SELL
SEMA3E
SEMA4A
SEMA4B
SEMA5A
SEMA6C
SEMA7A
SERGEF
SERINC1
SERINC2
SERINC3
SERPINA6
SERPINB1
SERPINB8
SESN3
SESTD1
SF3B6
SFT2D3
SGCE
SGMS2
SGSH
SH2D4A
SH3BGRL2
SH3BP4
SH3GL3
SH3GLB1
SH3PXD2A
SH3RF1
SH3RF2
SH3YL1
SHANK2
SHISA4
SHISA9
SHMT2
SIK1
SIX2
SLAIN2
SLC12A5
SLC12A8
SLC17A5
SLC18B1
SLC1A1
SLC22A15
SLC22A23
SLC23A2
SLC23A3
SLC25A12
SLC25A18
SLC25A21
SLC25A21-AS1
SLC25A24
SLC25A37
SLC25A46
SLC26A11
SLC27A2
SLC2A12
SLC2A13
SLC30A1
SLC30A3
SLC30A7
SLC30A9
SLC35C1
SLC35C2
SLC35D1
SLC35D2
SLC35F2
SLC37A1
SLC37A3
SLC39A14
SLC39A7
SLC41A1
SLC41A2
SLC41A3
SLC43A1
SLC44A3
SLC44A4
SLC45A3
SLC47A1
SLC4A11
SLC4A3
SLC4A7
SLC5A12
SLC6A6
SLC6A8
SLC7A11
SLC8A1
SLC8B1
SLC9A5
SLCO2A1
SLFN5
SLITRK5
SLX4IP
SMAD3
SMAD4
SMAD6
SMAD9
SMAGP
SMARCA5
SMARCA5-AS1
SMARCAD1
SMARCD2
SMARCD3
SMCO4
SMIM10L1
SMIM14
SMIM17
SMIM19
SMIM20
SMIM22
SMPD1
SMPDL3B
SMURF2
SMYD3
SNAI2
SNAP23
SNCB
SNED1
SNHG15
SNHG21
SNHG5
SNHG8
SNORD7
SNRPE
SNTN
SNX17
SNX27
SNX3
SNX4
SNX6
SOAT1
SOBP
SOCS2
SOCS2-AS1
SOCS5
SORBS3
SORCS2
SORL1
SOWAHC
SOX4
SOX6
SOX9
SPAG1
SPAST
SPATA13
SPATA2L
SPATA6
SPIRE1
SPIRE2
SPRED1
SPRY1
SPRY2
SPRY4
SPTB
SPTBN1
SPTBN2
SPTSSA
SRBD1
SRD5A1
SRP54
SRP9
SSH2
SSR2
SSR4P1
SSTR2
SSTR5
SSTR5-AS1
SSTR5-AS1
ST13
ST14
ST3GAL1
ST3GAL2
ST3GAL5
ST3GAL6
ST6GAL1
ST8SIA6
STARD3
STAU1
STEAP3
STEAP3-AS1
STK11IP
STK17B
STK38L
STK40
STRAP
STRN
STRN3
STT3B
STX3
STX5
STXBP5
STXBP6
STYK1
SUB1
SUCLA2
SUGT1
SULF2
SUMF2
SUN2
SUPT4H1
SUPT7L
SUSD6
SWAP70
SYNE1
SYNPR-AS1
SYNRG
SYT10
SYT16
SYT3
SYT7
SYTL1
TAB2
TACR1
TANC1
TAPT1
TATDN1
TBC1D1
TBC1D16
TBC1D19
TBC1D2
TBC1D2B
TBC1D30
TBK1
TBKBP1
TBPL1
TBX1
TBX3
TBXAS1
TCF25
TCP11L2
TEC
TEP1
TES
TEX9
TFEB
TFF3
TFG
TGDS
TGFA
TGFBI
TGFBR2
TGOLN2
THAP2
THOC7
THUMPD2
THUMPD3-AS1
TIFA
TIGD4
TIMM8B
TIPRL
TLCD2
TLE2
TLE6
TM2D1
TM2D2
TMBIM4
TMBIM6
TMCC2
TMCC3
TMCO1
TMEM123
TMEM135
TMEM144
TMEM150A
TMEM154
TMEM156
TMEM161B
TMEM161B-AS1
TMEM165
TMEM170B
TMEM178B
TMEM18
TMEM184B
TMEM230
TMEM30A
TMEM33
TMEM38A
TMEM39A
TMEM40
TMEM42
TMEM45B
TMEM53
TMEM54
TMEM63A
TMEM63C
TMEM86A
TMEM8B
TMEM9
TMEM99
TMOD2
TMSB10
TMSB15A
TMSB15B
TMTC2
TMX4
TNFAIP1
TNFAIP8
TNFRSF10A
TNFRSF10B
TNFRSF1A
TNFSF9
TNIK
TNNT2
TNS2
TNS3
TNXB
TOM1
TOM1L2
TOMM20
TOMM34
TP53INP1
TP53INP2
TPD52L2
TPI1
TPK1
TPM2
TPMT
TPRA1
TPRKB
TPT1
TPT1-AS1
TRAF3
TRAF4
TRAM1L1
TRAPPC12
TRAPPC6B
TRIB1
TRIB2
TRIM2
TRIM27
TRIM33
TRIM5
TRMT61B
TSC22D1
TSPAN12
TSPAN13
TSPAN3
TSPAN5
TSPAN9
TSSK3
TTC13
TTC14
TTC32
TTC33
TTC39B
TTC39C
TTC3P1
TTC6
TTYH3
TUBA4A
TUBB2A
TUBB4A
TUBE1
TUSC3
TVP23B
TWF2
TXNDC9
TXNRD1
TYRP1
UACA
UBALD2
UBE2E2
UBE2K
UBTD1
UBXN1
UBXN8
UCHL3
UFL1
UGDH
UGP2
UGT2B15
ULBP1
ULBP2
ULBP3
UNC50
UNC5A
UNC5B
UPK1A
UPP1
UQCRB
UQCRH
UQCRHL
USB1
USP32P1
USP43
USP46
USP5
UST
UTRN
UXS1
VAMP4
VASH1
VASH2
VASN
VAV3
VDR
VEGFA
VEGFC
VEZF1
VEZT
VILL
VIM
VIM-AS1
VMP1
VOPP1
VPREB3
VPS36
VPS37B
VPS37D
VPS45
VPS54
VSIG10L
VWA5A
WASF3
WDR1
WDR26
WDR43
WDR48
WEE2-AS1
[truncated: 142 more rows]
